# Supplementary material for: Unraveling the molecular interactions involved in phase separation of glucocorticoid receptor
Source: BMC Biol. 2020 Jun 2;18:59. doi: 10.1186/s12915-020-00788-2 (PMC7268505; doi:10.1186/s12915-020-00788-2)
Supplement: Supplementary file 13 — Additional file 13: Supplementary Table S1. Related to Fig. 1. Raw data. [file 12915_2020_788_MOESM13_ESM.xlsx]

## Sheet: Table S1
Supplementary Table S1
Related to Fig. 1
Raw data of Fig. 1c
FRAP 1	Nucleoplasm	Foci	Nucleoplasm	Foci		FRAP 2	Nucleoplasm	Foci	Nucleoplasm	Foci		FRAP 3	Nucleoplasm	Foci	Nucleoplasm	Foci		FRAP 4	Nucleoplasm	Foci	Nucleoplasm	Foci		FRAP 5	Nucleoplasm	Foci	Nucleoplasm	Foci		FRAP 6	Nucleoplasm	Foci	Nucleoplasm	Foci
Time (s)	Intensity	Intensity	Fit	Fit		Time (s)	Intensity	Intensity	Fit	Fit		Time (s)	Intensity	Intensity	Fit	Fit		Time (s)	Intensity	Intensity	Fit	Fit		Time (s)	Intensity	Intensity	Fit	Fit		Time (s)	Intensity	Intensity	Fit	Fit
0	0.688823	0.706976	0.677657	0.704418		0	0.893603	0.875088	0.904162	0.850063		0	0.279679	0.322708	0.287618	0.303399		0	0.464469	0.380113	0.439303	0.382412		0	0.507361	0.430074	0.484962	0.416447		0	0.643359	0.666003	0.638031	0.632097
0.98	0.704245	0.740892	0.705464	0.739781		0.98	0.936895	0.836841	0.917381	0.865779		0.98	0.331433	0.33317	0.328122	0.341703		0.98	0.497752	0.46639	0.478924	0.424412		0.98	0.511281	0.391732	0.515748	0.453574		0.98	0.656736	0.626316	0.656821	0.651357
1.96	0.71742	0.781606	0.731001	0.771008		1.96	0.933899	0.857779	0.928982	0.880074		1.96	0.384047	0.395927	0.365774	0.377497		1.96	0.510422	0.441951	0.515781	0.463602		1.96	0.544857	0.515789	0.545046	0.488593		1.96	0.668699	0.693813	0.674846	0.669826
2.94	0.754846	0.821842	0.754453	0.798583		2.94	0.948625	0.881243	0.939164	0.893075		2.94	0.39809	0.421775	0.400777	0.410945		2.94	0.553275	0.550491	0.550065	0.500169		2.94	0.563728	0.542358	0.572928	0.521623		2.94	0.693495	0.660739	0.692138	0.687538
3.92	0.755421	0.805643	0.77599	0.822934		3.92	0.921062	0.930546	0.9481	0.904899		3.92	0.408525	0.454248	0.433315	0.442201		3.92	0.569562	0.498976	0.581957	0.534289		3.92	0.597008	0.533584	0.599463	0.552778		3.92	0.714034	0.696303	0.708726	0.704524
4.9	0.810399	0.820085	0.795769	0.844437		4.9	0.965975	0.93013	0.955942	0.915654		4.9	0.444689	0.472293	0.463564	0.471409		4.9	0.604549	0.552898	0.611624	0.566126		4.9	0.619833	0.568921	0.624716	0.582163		4.9	0.7276	0.682432	0.72464	0.720812
5.88	0.832032	0.859186	0.813932	0.863426		5.88	0.936577	0.90711	0.962825	0.925436		5.88	0.510461	0.495653	0.491684	0.498703		5.88	0.635917	0.612788	0.639221	0.595833		5.88	0.643421	0.603758	0.648748	0.609879		5.88	0.738705	0.752276	0.739906	0.736433
6.86	0.813393	0.852869	0.830613	0.880194		6.86	0.972651	0.937804	0.968866	0.934333		6.86	0.503458	0.508112	0.517824	0.524208		6.86	0.65232	0.610152	0.664892	0.623551		6.86	0.666538	0.698247	0.671619	0.636022		6.86	0.75111	0.730371	0.754551	0.751413
7.84	0.839617	0.878317	0.845932	0.895002		7.84	0.970979	0.964381	0.974167	0.942425		7.84	0.556053	0.535006	0.542124	0.548042		7.84	0.678847	0.723619	0.688772	0.649415		7.84	0.693108	0.724058	0.693385	0.66068		7.84	0.764638	0.802063	0.7686	0.765779
8.82	0.858359	0.893293	0.859999	0.908078		8.82	1.00586	0.965944	0.97882	0.949785		8.82	0.555202	0.566586	0.564714	0.570315		8.82	0.712417	0.598792	0.710986	0.673548		8.82	0.714878	0.669174	0.714098	0.683937		8.82	0.783679	0.797724	0.782078	0.779555
9.8	0.918306	0.963168	0.872919	0.919625		9.8	0.985812	0.953278	0.982904	0.956478		9.8	0.604498	0.59467	0.585715	0.591127		9.8	0.722962	0.660176	0.731649	0.696067		9.8	0.732439	0.663411	0.733811	0.705874		9.8	0.79407	0.818137	0.795007	0.792766
10.78	0.860076	0.960829	0.884783	0.929821		10.78	0.979435	0.96749	0.986487	0.962567		10.78	0.60006	0.586288	0.605237	0.610576		10.78	0.751154	0.753913	0.750871	0.717078		10.78	0.748681	0.731832	0.752571	0.726565		10.78	0.796967	0.799218	0.807411	0.805436
11.76	0.890419	0.945166	0.895679	0.938825		11.76	0.974122	0.962254	0.989633	0.968104		11.76	0.620188	0.57385	0.623385	0.628751		11.76	0.767212	0.69769	0.768751	0.736684		11.76	0.763239	0.745111	0.770425	0.746081		11.76	0.814523	0.829089	0.81931	0.817585
12.74	0.900036	0.930181	0.905685	0.946777		12.74	0.976167	0.992613	0.992393	0.97314		12.74	0.662537	0.648273	0.640255	0.645734		12.74	0.798562	0.752418	0.785384	0.754977		12.74	0.785624	0.757395	0.787415	0.764489		12.74	0.832391	0.826458	0.830724	0.829237
13.72	0.908128	0.935943	0.914874	0.953798		13.72	0.985733	0.970402	0.994816	0.977721		13.72	0.635981	0.631598	0.655938	0.661604		13.72	0.799462	0.725228	0.800856	0.772046		13.72	0.800605	0.830074	0.803585	0.781851		13.72	0.849007	0.807824	0.841675	0.84041
14.7	0.954167	0.951039	0.923312	0.959999		14.7	1.00813	0.98741	0.996942	0.981887		14.7	0.68975	0.670892	0.670518	0.676435		14.7	0.812898	0.792463	0.815249	0.787974		14.7	0.820261	0.736342	0.818973	0.798228		14.7	0.844197	0.817355	0.85218	0.851125
15.68	0.942049	0.996292	0.931062	0.965474		15.68	1.00418	0.978768	0.998808	0.985676		15.68	0.693533	0.674678	0.684071	0.690293		15.68	0.818964	0.787182	0.828637	0.802835		15.68	0.829676	0.755137	0.833617	0.813674		15.68	0.855487	0.860171	0.862257	0.861401
16.66	0.944262	0.972487	0.938179	0.970309		16.66	1.00648	1.00058	1.00045	0.989123		16.66	0.776781	0.716653	0.69667	0.703244		16.66	0.818964	0.796593	0.841091	0.816702		16.66	0.854354	0.763911	0.847554	0.828244		16.66	0.868148	0.883997	0.871925	0.871255
17.64	0.931008	0.969055	0.944715	0.974579		17.64	0.984839	0.984971	1.00188	0.992257		17.64	0.676492	0.693537	0.708382	0.715346		17.64	0.826831	0.794526	0.852676	0.829641		17.64	0.865157	0.885716	0.860818	0.841985		17.64	0.892025	0.833855	0.881199	0.880705
18.62	0.936508	0.985933	0.950717	0.978349		18.62	1.04678	0.966533	1.00314	0.995108		18.62	0.703995	0.728202	0.719271	0.726654		18.62	0.851826	0.849827	0.863453	0.841714		18.62	0.883051	0.862158	0.87344	0.854947		18.62	0.894621	0.9101	0.890096	0.889768
19.6	0.954186	0.984266	0.956229	0.981679		19.6	1.01809	0.954944	1.00425	0.997701		19.6	0.753425	0.722743	0.729392	0.737222		19.6	0.865607	0.890903	0.873478	0.852979		19.6	0.883096	0.877695	0.885452	0.867172		19.6	0.899575	0.961592	0.898631	0.898458
20.58	0.942471	0.995637	0.961292	0.984619		20.58	1.00371	0.985168	1.00522	1.00006		20.58	0.744639	0.785867	0.738801	0.747097		20.58	0.871042	0.901571	0.882803	0.86349		20.58	0.903459	0.915789	0.896884	0.878704		20.58	0.905323	0.854624	0.906819	0.906793
21.56	0.970762	1.00072	0.96594	0.987215		21.56	1.03976	1.00618	1.00608	1.0022		21.56	0.734938	0.754071	0.747549	0.756325		21.56	0.881971	0.863709	0.891477	0.873298		21.56	0.910384	0.926816	0.907763	0.88958		21.56	0.917746	0.910313	0.914674	0.914785
22.54	0.958346	0.959574	0.97021	0.989508		22.54	0.990919	0.982436	1.00682	1.00416		22.54	0.733174	0.718908	0.75568	0.764949		22.54	0.885014	0.871626	0.899547	0.88245		22.54	0.926174	0.937342	0.918117	0.899839		22.54	0.942286	0.881579	0.922209	0.92245
23.52	0.970961	1.0117	0.97413	0.991533		23.52	1.00011	1.01273	1.00748	1.00593		23.52	0.737731	0.784515	0.763239	0.773007		23.52	0.903445	0.86176	0.907053	0.890989		23.52	0.933729	0.932579	0.92797	0.909515		23.52	0.928576	1.00242	0.929437	0.9298
24.5	0.972001	0.990456	0.977731	0.993321		24.5	1.01478	1.03827	1.00806	1.00754		24.5	0.798417	0.750579	0.770266	0.780537		24.5	0.903789	0.88046	0.914035	0.898957		24.5	0.937355	0.894237	0.937347	0.918641		24.5	0.945758	0.923684	0.936372	0.936849
25.48	1.00199	0.978009	0.981037	0.994899		25.48	1.02223	0.997258	1.00856	1.00901		25.48	0.794085	0.820548	0.776798	0.787574		25.48	0.928995	0.922453	0.92053	0.906392		25.48	0.945017	0.881205	0.946271	0.92725		25.48	0.954789	0.94815	0.943024	0.943608
26.46	1.01568	1.04362	0.984074	0.996294		26.46	0.991098	1.04396	1.00901	1.01035		26.46	0.73811	0.851054	0.782871	0.79415		26.46	0.920402	0.919587	0.926572	0.913329		26.46	0.959556	0.844611	0.954764	0.935369		26.46	0.934915	0.952845	0.949406	0.950091
27.44	0.941224	1.00307	0.986862	0.997525		27.44	0.999103	0.9961	1.0094	1.01156		27.44	0.793255	0.810353	0.788516	0.800294		27.44	0.948479	0.936682	0.932193	0.919802		27.44	0.968201	1.00151	0.962846	0.943028		27.44	0.954216	0.998792	0.955528	0.956307
28.42	1.0171	1.00759	0.989423	0.998612		28.42	0.964656	1.01999	1.00974	1.01267		28.42	0.797107	0.821094	0.793764	0.806036		28.42	0.945723	0.929797	0.937421	0.925842		28.42	0.974343	0.897742	0.970537	0.950251		28.42	0.957929	0.966429	0.961401	0.962269
29.4	1.00177	0.998702	0.991775	0.999572		29.4	1.02832	1.03024	1.01004	1.01367		29.4	0.802672	0.878195	0.798643	0.811402		29.4	0.929531	0.929567	0.942284	0.931478		29.4	0.982465	0.973937	0.977857	0.957064		29.4	0.963977	0.990968	0.967036	0.967986
30.38	0.994154	0.990275	0.993935	1.00042								30.38	0.73248	0.865559	0.803178	0.816416		30.38	0.955752	0.953204	0.946808	0.936736		30.38	0.984895	0.983211	0.984824	0.963491		30.38	0.960972	0.965861	0.972441	0.973468
31.36	0.979257	0.992113	0.995918	1.00117								31.36	0.772857	0.869534	0.807394	0.821102		31.36	0.964307	0.944714	0.951017	0.941643		31.36	0.988129	1.02431	0.991453	0.969552		31.36	0.965783	0.964295	0.977626	0.978726
32.34	0.990664	1.016	0.99774	1.00183								32.34	0.785696	0.87258	0.811313	0.825481		32.34	0.967063	0.990604	0.954931	0.946221		32.34	0.988417	0.953132	0.997762	0.975269		32.34	0.97763	0.994453	0.9826	0.983768
33.32	0.985473	0.974877	0.999413	1.00241								33.32	0.849294	0.839588	0.814956	0.829572		33.32	0.985016	0.955153	0.958573	0.950493		33.32	0.99776	0.990979	1.00377	0.980662		33.32	0.999875	1.01494	0.987372	0.988603
34.3	1.03195	1.01435	1.00095	1.00293								34.3	0.82021	0.843669	0.818343	0.833396		34.3	0.992193	0.949876	0.96196	0.954479		34.3	0.997944	0.974937	1.00948	0.985748		34.3	0.999286	0.928521	0.991949	0.99324
35.28	1.00885	1.01143	1.00236	1.00338								35.28	0.78903	0.853889	0.821492	0.836969		35.28	0.983771	1.0295	0.965111	0.958199								35.28	0.987339	0.972047	0.996341	0.997686
36.26	0.992562	0.959685	1.00366	1.00379								36.26	0.828369	0.849133	0.824418	0.840307		36.26	0.962125	0.989228	0.968043	0.961669								36.26	1.00602	1.02013	1.00055	1.00195
37.24	0.996892	0.994105	1.00485	1.00414								37.24	0.796883	0.829512	0.827139	0.843427		37.24	0.982413	0.952971	0.970769	0.964907
38.22	1.01549	1.00596	1.00594	1.00445								38.22	0.83389	0.823496	0.829669	0.846343		38.22	1.00038	0.912587	0.973306	0.967929
39.2	1.00183	0.982699	1.00694	1.00473								39.2	0.869145	0.830808	0.83202	0.849067		39.2	0.980154	0.958137	0.975665	0.970748
												40.18	0.842758	0.813835	0.834206	0.851613		40.18	1.02021	0.930714	0.97786	0.973379
												41.16	0.813092	0.877354	0.836238	0.853993		41.16	0.997666	0.986129	0.979902	0.975834
												42.14	0.859903	0.858032	0.838127	0.856216		42.14	0.987695	0.972133	0.981801	0.978124
												43.12	0.851456	0.844694	0.839883	0.858293		43.12	0.979197	1.02686	0.983567	0.980261
												44.1	0.852428	0.848256	0.841515	0.860235		44.1	0.996652	0.914998	0.985211	0.982255
												45.08	0.911938	0.783898	0.843033	0.862049		45.08	1.00008	1.01619	0.986739	0.984116
												46.06	0.860459	0.86867	0.844444	0.863744		46.06	1.00123	1.01264	0.988162	0.985852
												47.04	0.821056	0.883552	0.845755	0.865328		47.04	0.992365	1.00735	0.989484	0.987472
												48.02	0.870709	0.850101	0.846974	0.866809		48.02	0.99003	1.02709	0.990715	0.988984
												49	0.830715	0.859236	0.848107	0.868192		49	1.00515	0.969034	0.99186	0.990394
												49.98	0.838968	0.848213	0.849161	0.869485		49.98	0.990202	1.05875	0.992924	0.99171
												50.96	0.843647	0.84988	0.85014	0.870693		50.96	1.01032	1.00139	0.993915	0.992938
																		51.94	0.989609	0.987853	0.994836	0.994084
																		52.92	1.01348	0.994161	0.995693	0.995153
																		53.9	0.991045	0.982113	0.99649	0.996151
																		54.88	0.985648	1.01711	0.997232	0.997082
																		55.86	1.01321	0.99577	0.997922	0.99795
																		56.84	0.987963	1.08801	0.998564	0.998761
																		57.82	0.973705	0.990604	0.999161	0.999517
																		58.8	1.00236	1.03145	0.999716	1.00022
																		59.78	1.00613	1.01883	1.00023	1.00088
																		60.76	1.0152	1.02479	1.00071	1.0015
																		61.74	1.02075	0.980394	1.00116	1.00207
																		62.72	1.00488	1.01114	1.00158	1.0026
																		63.7	1.00205	1.03283	1.00196	1.0031
																		64.68	1.02798	0.986359	1.00232	1.00357
																		65.66	1.01372	0.983952	1.00266	1.004
																		66.64	1.02563	0.998292	1.00297	1.00441
																		67.62	1.02969	1.0007	1.00326	1.00479
																		68.6	1.00754	1.02262	1.00353	1.00514
																		69.58	1.02974	1.01493	1.00378	1.00547
																		70.56	1.03535	1.04028	1.00401	1.00578
																		71.54	1.00957	0.994047	1.00423	1.00606
																		72.52	0.979025	0.991983	1.00443	1.00633
																		73.5	1.02571	1.00965	1.00462	1.00658
																		74.48	1.02184	1.02388	1.00479	1.00681
																		75.46	1.01168	1.00024	1.00495	1.00703
																		76.44	0.99625	1.02606	1.00511	1.00723
																		77.42	1.01309	1.08836	1.00525	1.00742
																		78.4	1.00442	0.993932	1.00538	1.0076
																		79.38	1.01587	0.976149	1.0055	1.00776
																		80.36	1.03017	0.990031	1.00561	1.00792
																		81.34	1.001	0.973394	1.00572	1.00806
																		82.32	1.01129	0.951481	1.00581	1.00819
																		83.3	1.02613	0.98177	1.00591	1.00832
																		84.28	1.00337	1.01171	1.00599	1.00844
																		85.26	0.999581	1.04453	1.00607	1.00855
																		86.24	0.992059	0.987738	1.00614	1.00865
																		87.22	0.975905	1.02136	1.00621	1.00874
																		88.2	1.00777	0.960086	1.00627	1.00883
																		89.18	0.974125	0.99462	1.00633	1.00891
																		90.16	0.988499	0.982687	1.00639	1.00899
																		91.14	0.957187	1.02411	1.00644	1.00906
																		92.12	0.943637	0.947465	1.00649	1.00913
																		93.1	0.95424	1.00162	1.00653	1.00919
																		94.08	0.974604	0.986244	1.00657	1.00925
																		95.06	0.977303	0.933698	1.00661	1.0093
																		96.04	0.946871	1.01871	1.00665	1.00935
																		97.02	0.987102	1.00449	1.00668	1.0094
