# Supplementary material for: Unraveling the molecular interactions involved in phase separation of glucocorticoid receptor
Source: BMC Biol. 2020 Jun 2;18:59. doi: 10.1186/s12915-020-00788-2 (PMC7268505; doi:10.1186/s12915-020-00788-2)
Supplement: Supplementary file 14 — Additional file 14: Supplementary Table S2. Related to Fig. 2. Raw data. [file 12915_2020_788_MOESM14_ESM.xlsx]

## Sheet: Table S2
Supplementary Table S2
Related to Fig. 2
Raw data of Fig. 2a						Raw data of Fig. 2b
	Relative foci densities						Relative foci densities
	Dex	Dex + NaCl	NaCl washout				0 min	1 min	5 min	10 min
Cell 1	0.940088	3.15486	1.01318			Cell 1	1	3.88803	2.63482	2.07014
Cell 2	1.02003	3.94968	1.02443			Cell 2	1	4.84903	3.03177	2.76399
Cell 3	0.937902	3.77724	1.24379			Cell 3	1	6.69843	5.78048	4.73503
Cell 4	1.10083	3.59442	0.962254			Cell 4	1	8.45788	7.11334	6.15748
Cell 5	1.00115	3.26224	0.733079
							Relative foci intensities
	Relative foci intensities						0 min	1 min	5 min	10 min
	Dex	Dex + NaCl	NaCl washout			Cell 1	1.34133	1.5845	1.96761	2.09528
Cell 1	1.37686	1.41846	1.24416			Cell 2	1.26756	1.43416	1.58652	1.4909
Cell 2	1.30276	1.47662	1.34957			Cell 3	1.27527	1.42516	1.68574	1.79369
Cell 3	1.26018	1.69515	1.23153			Cell 4	1.2556	1.37926	1.6629	1.75377
Cell 4	1.21333	1.8271	1.21137
Cell 5	1.32038	1.37133	1.34258
