# Supplementary material for: Unraveling the molecular interactions involved in phase separation of glucocorticoid receptor
Source: BMC Biol. 2020 Jun 2;18:59. doi: 10.1186/s12915-020-00788-2 (PMC7268505; doi:10.1186/s12915-020-00788-2)
Supplement: Supplementary file 15 — Additional file 15: Supplementary Table S3. Related to Fig. 3 and Supplementary Fig. S5. Raw data. [file 12915_2020_788_MOESM15_ESM.xlsx]

## Sheet: Table S3
Supplementary Table S3
Related to Fig. 3 and Additional File 8: Supplementary Fig. S5
Raw data of Fig. 3a and Additional File 8: Supplementary Fig. S5
Uncorrected trajectories
Cell 1	Focus 1	Focus 1	Focus 2	Focus 2	Focus 3	Focus 3	Focus 4	Focus 4	Focus 5	Focus 5		Cell 2	Focus 1	Focus 1	Focus 2	Focus 2	Focus 3	Focus 3	Focus 4	Focus 4	Focus 5	Focus 5	Focus 6	Focus 6	Focus 7	Focus 7		Cell 3	Focus 1	Focus 1	Focus 2	Focus 2	Focus 3	Focus 3	Focus 4	Focus 4	Focus 5	Focus 5	Focus 6	Focus 6	Focus 7	Focus 7	Focus 8	Focus 8	Focus 9	Focus 9		Cell 4	Focus 1
Time (s)	x (µm)	y (µm)	x (µm)	y (µm)	x (µm)	y (µm)	x (µm)	y (µm)	x (µm)	y (µm)		Time (s)	x (µm)	y (µm)	x (µm)	y (µm)	x (µm)	y (µm)	x (µm)	y (µm)	x (µm)	y (µm)	x (µm)	y (µm)	x (µm)	y (µm)		Time (s)	x (µm)	y (µm)	x (µm)	y (µm)	x (µm)	y (µm)	x (µm)	y (µm)	x (µm)	y (µm)	x (µm)	y (µm)	x (µm)	y (µm)	x (µm)	y (µm)	x (µm)	y (µm)		Time (s)	x (µm)
0	2.13213	-4.41165	-3.05222	-0.483393	0.687071	4.78865	3.05445	1.39261	0.0403337	-0.768984		0	0.105247	0.57182	-0.0794159	1.65166	4.05548	2.51296	-3.37138	3.6103	3.38138	1.53641	0.389134	-0.733342	-2.77706	-3.25944		0	-2.88424	-3.68613	2.04462	-2.28857	-0.883961	-1.23421	1.37841	0.0161181	0.770887	0.760075	-1.71816	1.64177	-1.32136	2.61177	4.03126	0.993187	4.35957	4.09006		0	-3.01433
0.331	2.12934	-4.41615	-3.04828	-0.486766	0.687015	4.78669	3.05472	1.39061	0.0485302	-0.763879		0.331	0.107608	0.574775	-0.0780172	1.6475	4.0575	2.5202	-3.37356	3.61255	3.37793	1.54009	0.390406	-0.742485	-2.77411	-3.25976		0.331	-2.89222	-3.69629	2.04132	-2.2963	-0.886863	-1.23445	1.38333	0.014004	0.773563	0.762504	-1.71897	1.64483	-1.32274	2.61699	4.03177	0.98223	4.36029	4.08962		0.331	-3.00328
0.662	2.12867	-4.41885	-3.04669	-0.489567	0.688664	4.7831	3.05409	1.3881	0.054553	-0.762963		0.662	0.109419	0.572759	-0.0758403	1.63943	4.05678	2.52285	-3.37553	3.60432	3.37289	1.54228	0.396969	-0.743725	-2.7736	-3.25413		0.662	-2.89639	-3.69657	2.03238	-2.31103	-0.88732	-1.23223	1.36944	0.00959849	0.775325	0.762677	-1.72285	1.64535	-1.32201	2.621	4.02234	0.972494	4.35684	4.08845		0.662	-3.00214
0.993	2.12659	-4.42084	-3.04587	-0.493522	0.685439	4.78116	3.05187	1.38441	0.0570231	-0.760577		0.993	0.111558	0.572882	-0.075596	1.63437	4.05711	2.53296	-3.37311	3.60453	3.37188	1.54452	0.401797	-0.732631	-2.76964	-3.2429		0.993	-2.90063	-3.69034	2.03784	-2.32352	-0.888301	-1.23099	1.35582	0.00399793	0.776523	0.762522	-1.72156	1.64669	-1.31992	2.62405	4.02108	0.968854	4.36078	4.08798		0.993	-3.00436
1.324	2.12516	-4.42593	-3.04554	-0.492317	0.680491	4.78029	3.05136	1.38571	0.0582507	-0.757002		1.324	0.11238	0.574704	-0.075296	1.63021	4.05847	2.5372	-3.37384	3.60578	3.37745	1.53689	0.402676	-0.738318	-2.77123	-3.24739		1.324	-2.90438	-3.68376	2.02806	-2.32452	-0.889091	-1.2328	1.35295	0.0195235	0.782677	0.765021	-1.72198	1.65126	-1.31729	2.62827	4.03657	0.975136	4.36256	4.08028		1.324	-3.0042
1.655	2.12432	-4.42902	-3.04531	-0.490939	0.6787	4.77619	3.05156	1.38612	0.0597228	-0.759286		1.655	0.114215	0.576238	-0.0705987	1.62776	4.05833	2.53725	-3.37072	3.60301	3.37818	1.53454	0.400326	-0.737173	-2.7706	-3.24961		1.655	-2.90695	-3.68856	2.01085	-2.34112	-0.889871	-1.23222	1.34467	0.0283266	0.778393	0.759528	-1.71948	1.65495	-1.31878	2.62973	4.03874	0.983639	4.36487	4.07419		1.655	-3.006
1.986	2.12318	-4.42733	-3.04516	-0.487631	0.67891	4.77044	3.0495	1.38747	0.0571117	-0.761214		1.986	0.11433	0.581593	-0.0662306	1.62314	4.06631	2.53913	-3.36682	3.60618	3.38728	1.53304	0.402989	-0.736899	-2.76973	-3.24748		1.986	-2.91189	-3.6895	2.00293	-2.35161	-0.889137	-1.23194	1.33518	0.0349317	0.767958	0.752045	-1.72021	1.65578	-1.31717	2.63151	4.03122	0.991951	4.36539	4.06843		1.986	-3.01087
2.317	2.1184	-4.42465	-3.04486	-0.483524	0.677936	4.76729	3.05001	1.3894	0.0574721	-0.758513		2.317	0.115113	0.586628	-0.062517	1.62265	4.06776	2.5391	-3.36679	3.61137	3.39762	1.52802	0.396979	-0.742893	-2.76864	-3.25585		2.317	-2.91491	-3.6861	2.00046	-2.35347	-0.882389	-1.23454	1.32549	0.0473209	0.75867	0.744637	-1.71834	1.65758	-1.31505	2.63377	4.04201	0.994794	4.36557	4.06733		2.317	-3.01402
2.648	2.11406	-4.42429	-3.04202	-0.481815	0.676996	4.76477	3.0522	1.39432	0.0590234	-0.76202		2.648	0.114664	0.587014	-0.0595665	1.62254	4.0703	2.53536	-3.36149	3.61076	3.39973	1.52075	0.382762	-0.757538	-2.77175	-3.25825		2.648	-2.90813	-3.68798	1.99807	-2.35703	-0.878981	-1.23704	1.32823	0.0397432	0.75134	0.735211	-1.71466	1.65623	-1.31327	2.63416	4.05068	0.9928	4.37684	4.06116		2.648	-3.02099
2.979	2.11141	-4.42407	-3.04054	-0.481501	0.675495	4.76363	3.05041	1.40114	0.0562466	-0.761538		2.979	0.115855	0.587988	-0.060217	1.62026	4.07134	2.53133	-3.36192	3.6224	3.40109	1.5082	0.375438	-0.753562	-2.77233	-3.25363		2.979	-2.90637	-3.68493	2.0013	-2.35392	-0.881505	-1.23919	1.33129	0.043498	0.746108	0.721224	-1.71257	1.65827	-1.31136	2.63487	4.06238	0.991363	4.38798	4.05359		2.979	-3.01459
3.31	2.11	-4.42441	-3.03523	-0.475376	0.679586	4.76689	3.05443	1.4058	0.0604943	-0.753088		3.31	0.120115	0.585886	-0.0601329	1.62269	4.07441	2.5345	-3.36332	3.63101	3.41211	1.49415	0.371989	-0.752726	-2.77319	-3.25996		3.31	-2.90682	-3.67378	2.00133	-2.35486	-0.88495	-1.23938	1.31206	0.0420329	0.750466	0.721243	-1.71006	1.66097	-1.30998	2.63585	4.06903	0.99012	4.39347	4.04792		3.31	-3.0149
3.641	2.10629	-4.42607	-3.03271	-0.470447	0.680691	4.7697	3.05568	1.4093	0.0640517	-0.750923		3.641	0.120091	0.579535	-0.0582817	1.63	4.07462	2.53434	-3.35898	3.63327	3.42699	1.48537	0.35534	-0.76099	-2.77161	-3.2676		3.641	-2.9008	-3.66661	2.00364	-2.35568	-0.885201	-1.24142	1.31831	0.0420463	0.754982	0.7205	-1.70953	1.66235	-1.30876	2.63535	4.07014	0.996464	4.40281	4.04576		3.641	-3.01809
3.972	2.10252	-4.42682	-3.03257	-0.470333	0.682646	4.77423	3.05477	1.40925	0.0619007	-0.753692		3.972	0.120552	0.578416	-0.0545455	1.64083	4.07606	2.52917	-3.36001	3.6368	3.44465	1.47534	0.343117	-0.765322	-2.76739	-3.27265		3.972	-2.90191	-3.66263	2.01133	-2.34218	-0.884007	-1.24505	1.31841	0.0420873	0.752257	0.714717	-1.70869	1.66214	-1.30722	2.63632	4.08025	1.01723	4.41157	4.04899		3.972	-3.02504
4.303	2.10221	-4.4302	-3.03083	-0.463649	0.685675	4.77277	3.05634	1.40835	0.060755	-0.75875		4.303	0.118801	0.574966	-0.0525265	1.64942	4.0808	2.52069	-3.35888	3.63906	3.456	1.4563	0.334273	-0.787183	-2.76594	-3.2822		4.303	-2.8986	-3.66521	2.0081	-2.33567	-0.88301	-1.24665	1.32174	0.0473281	0.754698	0.712956	-1.70817	1.66386	-1.30883	2.63666	4.08157	1.02969	4.41445	4.04537		4.303	-3.02402
4.634	2.09904	-4.42905	-3.03101	-0.464446	0.690939	4.77344	3.0575	1.40614	0.0668237	-0.765426		4.634	0.119466	0.575055	-0.0594299	1.65193	4.07962	2.52242	-3.36165	3.64118	3.46157	1.44294	0.335144	-0.783156	-2.75881	-3.29078		4.634	-2.88976	-3.66186	2.01582	-2.34514	-0.881454	-1.24379	1.34399	0.0366562	0.751753	0.71005	-1.70772	1.66093	-1.31128	2.63641	4.08063	1.04192	4.41779	4.05608		4.634	-3.01939
4.965	2.09386	-4.42741	-3.03131	-0.463779	0.692843	4.77664	3.05568	1.40151	0.0696898	-0.762017		4.965	0.121152	0.572336	-0.0679628	1.65459	4.07946	2.51922	-3.36382	3.64856	3.4596	1.4375	0.348779	-0.778368	-2.75712	-3.28562		4.965	-2.88802	-3.65553	2.02048	-2.34675	-0.884504	-1.24352	1.34801	0.0440968	0.749818	0.703202	-1.70746	1.65714	-1.30951	2.63797	4.08836	1.04097	4.42173	4.0623		4.965	-3.02344
5.296	2.09155	-4.42699	-3.03288	-0.467289	0.69364	4.77417	3.05582	1.3993	0.0736651	-0.760505		5.296	0.120918	0.569367	-0.0723601	1.65922	4.07644	2.51622	-3.36606	3.6539	3.45422	1.4343	0.356055	-0.779626	-2.74882	-3.29185		5.296	-2.88396	-3.65888	2.04094	-2.33338	-0.887543	-1.2396	1.35425	0.038755	0.752707	0.702388	-1.70527	1.65644	-1.30895	2.63988	4.09519	1.03884	4.42201	4.06766		5.296	-3.03014
5.627	2.08907	-4.42583	-3.0338	-0.46775	0.697671	4.77074	3.04897	1.39868	0.0795146	-0.763804		5.627	0.1208	0.565694	-0.0772922	1.66457	4.0785	2.52166	-3.36726	3.65343	3.43797	1.44726	0.359609	-0.777023	-2.75045	-3.28176		5.627	-2.87878	-3.65649	2.05351	-2.34517	-0.891187	-1.2344	1.3636	0.0214033	0.757443	0.705356	-1.70558	1.65243	-1.30727	2.63852	4.09222	1.03653	4.42117	4.07143		5.627	-3.03671
5.958	2.08766	-4.42483	-3.03352	-0.470861	0.701532	4.77056	3.04794	1.39209	0.0816896	-0.759283		5.958	0.122686	0.563306	-0.0848473	1.6677	4.08161	2.52418	-3.36964	3.6587	3.4356	1.44454	0.367443	-0.768056	-2.74553	-3.28364		5.958	-2.87806	-3.65758	2.07434	-2.33922	-0.894022	-1.23191	1.35669	0.0257309	0.768705	0.71204	-1.70393	1.64983	-1.30739	2.63931	4.08826	1.04007	4.41637	4.07796		5.958	-3.03966
6.289	2.08455	-4.42151	-3.03349	-0.473766	0.704568	4.76821	3.05015	1.39012	0.0827938	-0.761818		6.289	0.123057	0.560632	-0.0832493	1.66942	4.08254	2.52471	-3.36984	3.6511	3.44028	1.45601	0.384224	-0.768825	-2.74013	-3.30445		6.289	-2.88255	-3.64635	2.08117	-2.33324	-0.891973	-1.23079	1.34276	0.0199157	0.776616	0.719564	-1.70249	1.64572	-1.30685	2.63718	4.08638	1.04479	4.40202	4.08804		6.289	-3.04777
6.62	2.08534	-4.41968	-3.03495	-0.476119	0.708538	4.76109	3.04674	1.38807	0.0739703	-0.777177		6.62	0.119517	0.559262	-0.0884303	1.67674	4.081	2.51754	-3.36689	3.64456	3.43348	1.46343	0.404371	-0.762706	-2.73633	-3.29949		6.62	-2.87888	-3.64128	2.08583	-2.33379	-0.891245	-1.22432	1.34816	0.0418584	0.787215	0.729157	-1.70146	1.64105	-1.30484	2.63669	4.08559	1.04955	4.39871	4.09179		6.62	-3.05627
6.951	2.08869	-4.41937	-3.03772	-0.482358	0.713432	4.75777	3.0487	1.38949	0.0745032	-0.780309		6.951	0.118209	0.561178	-0.0863428	1.67884	4.07873	2.51884	-3.36922	3.64045	3.41803	1.46335	0.408917	-0.759305	-2.73652	-3.28933		6.951	-2.88308	-3.64797	2.08191	-2.3222	-0.894713	-1.20941	1.34453	0.0504559	0.794182	0.738815	-1.6996	1.63619	-1.30305	2.63351	4.08387	1.04788	4.39534	4.10051		6.951	-3.07189
7.282	2.09212	-4.41869	-3.03769	-0.485571	0.716381	4.75136	3.05453	1.39505	0.0757892	-0.780739		7.282	0.117186	0.563717	-0.0869396	1.68174	4.07725	2.51948	-3.36728	3.63747	3.40653	1.46617	0.41573	-0.752347	-2.73773	-3.28474		7.282	-2.87255	-3.66023	2.077	-2.33322	-0.891582	-1.20102	1.35353	0.0628929	0.802934	0.750002	-1.69752	1.62996	-1.30179	2.63118	4.08452	1.03231	4.38413	4.09629		7.282	-3.0765
7.613	2.08982	-4.42057	-3.03912	-0.490338	0.720856	4.74393	3.05929	1.40089	0.0771824	-0.784792		7.613	0.119097	0.564238	-0.0855922	1.68291	4.07429	2.52415	-3.36644	3.63966	3.40111	1.47765	0.414398	-0.749019	-2.73533	-3.28634		7.613	-2.8755	-3.65949	2.08017	-2.3437	-0.890304	-1.19728	1.35881	0.065955	0.806346	0.756533	-1.69566	1.62093	-1.30077	2.63081	4.10085	1.01661	4.37799	4.10147		7.613	-3.08093
7.944	2.09109	-4.42267	-3.03892	-0.490351	0.726774	4.74203	3.06098	1.40252	0.0762899	-0.785982		7.944	0.120483	0.557845	-0.075246	1.68565	4.07494	2.51772	-3.36421	3.63358	3.38447	1.51294	0.416603	-0.747876	-2.72978	-3.2881		7.944	-2.87702	-3.66889	2.08866	-2.3282	-0.888546	-1.19519	1.36254	0.0776386	0.812305	0.764337	-1.69456	1.61522	-1.29988	2.62754	4.09169	1.00301	4.37563	4.09967		7.944	-3.08312
8.275	2.09412	-4.42678	-3.03654	-0.487978	0.731502	4.73756	3.06142	1.40574	0.0711064	-0.790467		8.275	0.121756	0.558355	-0.0733157	1.6884	4.07791	2.52326	-3.36326	3.63053	3.3902	1.52293	0.417248	-0.748637	-2.72477	-3.28991		8.275	-2.87781	-3.66961	2.0898	-2.31621	-0.888838	-1.1929	1.38809	0.0753317	0.818955	0.7737	-1.69442	1.6137	-1.29928	2.62786	4.09814	0.996112	4.3754	4.09583		8.275	-3.08394
8.606	2.09751	-4.43161	-3.03635	-0.486866	0.73598	4.73713	3.06917	1.41217	0.0692253	-0.792169		8.606	0.122383	0.558173	-0.0674863	1.69341	4.08059	2.52207	-3.36438	3.62955	3.39532	1.52741	0.418075	-0.754717	-2.71972	-3.28994		8.606	-2.88052	-3.66528	2.08928	-2.32573	-0.890266	-1.19124	1.405	0.088197	0.83082	0.782378	-1.69226	1.61245	-1.29888	2.62516	4.09804	1.00453	4.38203	4.10057		8.606	-3.07998
8.937	2.09816	-4.43508	-3.03697	-0.489177	0.742451	4.73423	3.0754	1.41281	0.0683716	-0.794838		8.937	0.123735	0.556871	-0.0569529	1.6943	4.08263	2.52604	-3.36468	3.63424	3.40282	1.51914	0.412622	-0.751222	-2.71613	-3.29043		8.937	-2.88293	-3.66304	2.08823	-2.31682	-0.893554	-1.18967	1.4045	0.103727	0.834225	0.779226	-1.6905	1.61255	-1.29894	2.62815	4.08918	0.996129	4.38421	4.10951		8.937	-3.08527
9.268	2.10148	-4.4409	-3.0373	-0.490123	0.743791	4.73459	3.08508	1.41738	0.0701853	-0.799647		9.268	0.123443	0.554944	-0.0452303	1.69696	4.08273	2.52849	-3.36278	3.63421	3.40876	1.51421	0.407982	-0.758084	-2.71702	-3.28927		9.268	-2.88634	-3.6718	2.09304	-2.30208	-0.894211	-1.19229	1.39749	0.118097	0.83606	0.777836	-1.69057	1.61446	-1.29795	2.6263	4.09445	0.985455	4.38629	4.11193		9.268	-3.08701
9.599	2.10764	-4.44613	-3.03795	-0.492682	0.747311	4.73156	3.08967	1.4221	0.0739573	-0.801004		9.599	0.1235	0.555475	-0.046294	1.70296	4.08038	2.52789	-3.36295	3.63884	3.41046	1.50818	0.399147	-0.757217	-2.71884	-3.26896		9.599	-2.87707	-3.67604	2.09179	-2.31211	-0.896755	-1.19338	1.41025	0.127865	0.840532	0.780247	-1.68962	1.61513	-1.29551	2.62848	4.08925	0.981705	4.39373	4.11918		9.599	-3.08732
9.93	2.11019	-4.44919	-3.03775	-0.493984	0.74612	4.73296	3.09371	1.42785	0.0770121	-0.802393		9.93	0.125067	0.552655	-0.0462907	1.70649	4.0822	2.53703	-3.36074	3.6403	3.41476	1.50862	0.38398	-0.770714	-2.72764	-3.26476		9.93	-2.88045	-3.67388	2.10309	-2.28769	-0.885449	-1.20233	1.40996	0.125969	0.838593	0.774836	-1.6887	1.617	-1.29496	2.62784	4.09839	0.973372	4.39576	4.12099		9.93	-3.08553
10.261	2.11098	-4.45114	-3.03736	-0.494104	0.746102	4.74026	3.09899	1.42946	0.0802864	-0.800633		10.261	0.127741	0.552192	-0.049739	1.7108	4.08637	2.53631	-3.35855	3.64396	3.41655	1.50493	0.378467	-0.770933	-2.726	-3.26557		10.261	-2.88544	-3.66975	2.11691	-2.27506	-0.882426	-1.20755	1.42648	0.123834	0.82005	0.760995	-1.68824	1.61263	-1.29461	2.62821	4.1019	0.979227	4.40147	4.12361		10.261	-3.07711
10.592	2.11345	-4.45552	-3.0345	-0.492413	0.74824	4.73842	3.0985	1.43022	0.0848235	-0.799395		10.592	0.12759	0.548954	-0.050243	1.71084	4.08787	2.53941	-3.36349	3.64924	3.42051	1.50677	0.364661	-0.779122	-2.72709	-3.26364		10.592	-2.89575	-3.66097	2.12573	-2.23451	-0.882908	-1.20941	1.42334	0.119677	0.821552	0.763359	-1.68739	1.61439	-1.29415	2.63163	4.12263	0.991883	4.41022	4.13169		10.592	-3.07899
10.923	2.11503	-4.45697	-3.03399	-0.495383	0.751725	4.74757	3.10465	1.43392	0.0847093	-0.798172		10.923	0.123253	0.549544	-0.0548893	1.71107	4.09068	2.53915	-3.36546	3.64567	3.42461	1.50319	0.357084	-0.780247	-2.73655	-3.25333		10.923	-2.89509	-3.6601	2.12563	-2.24388	-0.877111	-1.20641	1.41602	0.120085	0.826119	0.768127	-1.6864	1.61718	-1.29108	2.63264	4.10873	1.00261	4.41246	4.1285		10.923	-3.07448
11.254	2.1145	-4.45871	-3.03079	-0.496679	0.746598	4.74218	3.10777	1.43952	0.0828209	-0.796556		11.254	0.122943	0.55154	-0.0611066	1.70747	4.09125	2.54089	-3.36151	3.65223	3.43157	1.49551	0.349833	-0.784628	-2.7449	-3.24831		11.254	-2.89903	-3.65947	2.12178	-2.22857	-0.877945	-1.2011	1.41392	0.10124	0.82966	0.769676	-1.68394	1.61846	-1.28837	2.63313	4.13156	1.01281	4.41661	4.13334		11.254	-3.07695
11.585	2.11164	-4.45753	-3.02988	-0.499456	0.747273	4.75145	3.11066	1.43945	0.08462	-0.796033		11.585	0.121292	0.551848	-0.060948	1.70814	4.08971	2.54249	-3.35999	3.6511	3.43692	1.48724	0.349931	-0.788266	-2.75267	-3.251		11.585	-2.90038	-3.652	2.12843	-2.23531	-0.874166	-1.1985	1.38092	0.0955274	0.830401	0.771612	-1.68521	1.61731	-1.28623	2.63207	4.13871	1.02747	4.41552	4.13797		11.585	-3.07418
11.916	2.10792	-4.45797	-3.02865	-0.501552	0.74636	4.75701	3.10825	1.43791	0.0839509	-0.796238		11.916	0.119193	0.550927	-0.0642805	1.71094	4.0855	2.54956	-3.36073	3.64772	3.43408	1.46906	0.350333	-0.776149	-2.76704	-3.25406		11.916	-2.89462	-3.65107	2.11222	-2.22423	-0.869886	-1.19602	1.36584	0.0909972	0.828811	0.775602	-1.68601	1.61508	-1.28527	2.63412	4.1483	1.02371	4.41046	4.13533		11.916	-3.08003
12.247	2.1077	-4.45834	-3.02574	-0.499157	0.741312	4.76402	3.10234	1.43447	0.0889527	-0.799426		12.247	0.117503	0.54778	-0.0621485	1.70883	4.0856	2.54947	-3.36258	3.6435	3.4483	1.43943	0.355279	-0.778413	-2.77313	-3.25877		12.247	-2.8962	-3.64872	2.10007	-2.2268	-0.863378	-1.19618	1.35181	0.0881764	0.831539	0.779073	-1.68353	1.61167	-1.28347	2.63331	4.16406	1.02481	4.4084	4.13414		12.247	-3.075
12.578	2.10708	-4.45695	-3.02579	-0.499265	0.745963	4.76811	3.09647	1.43576	0.0891954	-0.797219		12.578	0.114707	0.546136	-0.0652033	1.71036	4.08513	2.54679	-3.3644	3.64267	3.45513	1.43483	0.354644	-0.77715	-2.77863	-3.25739		12.578	-2.89585	-3.64108	2.07274	-2.24126	-0.859608	-1.18545	1.36381	0.0845833	0.841896	0.790086	-1.68237	1.60953	-1.28091	2.63747	4.16238	1.02288	4.40879	4.13978		12.578	-3.07741
12.909	2.10591	-4.45426	-3.02308	-0.493517	0.749347	4.77466	3.09172	1.43018	0.0902564	-0.794612		12.909	0.112588	0.544422	-0.0737855	1.71024	4.08496	2.54541	-3.36228	3.63865	3.46328	1.43253	0.343434	-0.783612	-2.78491	-3.25414		12.909	-2.89859	-3.64323	2.06323	-2.23833	-0.857529	-1.18502	1.3422	0.0761712	0.848148	0.797766	-1.68473	1.606	-1.28174	2.63658	4.17562	1.01506	4.39938	4.1394		12.909	-3.07374
13.24	2.1046	-4.4544	-3.02426	-0.491285	0.753925	4.77694	3.09299	1.42517	0.0898238	-0.79365		13.24	0.108045	0.545537	-0.0743277	1.71005	4.08443	2.53875	-3.36265	3.63426	3.46103	1.42208	0.337542	-0.78379	-2.78892	-3.24247		13.24	-2.8907	-3.65221	2.05869	-2.23836	-0.863969	-1.17978	1.35343	0.0646755	0.852275	0.810439	-1.68257	1.60244	-1.28139	2.63612	4.16294	1.0013	4.39164	4.14308		13.24	-3.07802
13.571	2.10194	-4.45337	-3.02513	-0.489306	0.756118	4.77335	3.08906	1.42095	0.0844202	-0.796178		13.571	0.105014	0.548222	-0.0696264	1.71262	4.07836	2.53837	-3.36069	3.63237	3.46418	1.42719	0.33961	-0.78253	-2.79649	-3.24746		13.571	-2.88537	-3.64763	2.06709	-2.24901	-0.86135	-1.17668	1.33799	0.0698551	0.855694	0.81078	-1.68145	1.60307	-1.28085	2.63617	4.16854	0.998068	4.37671	4.14583		13.571	-3.07869
13.902	2.09746	-4.45106	-3.02606	-0.487242	0.754314	4.77432	3.09288	1.41602	0.0841592	-0.798402		13.902	0.10448	0.54961	-0.0693173	1.71603	4.07648	2.53402	-3.36011	3.63138	3.46045	1.43419	0.342099	-0.783451	-2.79961	-3.24805		13.902	-2.87683	-3.64915	2.07457	-2.25811	-0.855929	-1.17634	1.34028	0.0766655	0.857937	0.809081	-1.68023	1.60058	-1.27797	2.63344	4.13969	0.973552	4.36171	4.14924		13.902	-3.07027
14.233	2.09805	-4.45108	-3.0253	-0.484121	0.753687	4.77915	3.08703	1.41119	0.0844761	-0.794726		14.233	0.106109	0.551507	-0.0620407	1.71341	4.07619	2.53323	-3.35991	3.63138	3.46582	1.42842	0.357647	-0.780688	-2.79478	-3.25493		14.233	-2.86953	-3.64799	2.07214	-2.24919	-0.85511	-1.17726	1.33243	0.0764179	0.857145	0.807452	-1.6798	1.59905	-1.27725	2.63007	4.13316	0.955136	4.35233	4.15547		14.233	-3.07102
14.564	2.09592	-4.45071	-3.02653	-0.486353	0.757943	4.78	3.08946	1.40713	0.0868526	-0.794674		14.564	0.107213	0.55082	-0.0618051	1.71769	4.07576	2.52889	-3.35955	3.63023	3.47564	1.42863	0.363638	-0.787114	-2.78968	-3.24951		14.564	-2.86386	-3.64731	2.0665	-2.25873	-0.843818	-1.18435	1.36429	0.0656849	0.861022	0.814524	-1.68018	1.60175	-1.27495	2.63233	4.12587	0.955686	4.3416	4.1489		14.564	-3.07173
14.895	2.09808	-4.45084	-3.02633	-0.488607	0.756473	4.78052	3.09093	1.4086	0.0885579	-0.793971		14.895	0.104912	0.551631	-0.0656729	1.71142	4.07339	2.52688	-3.35856	3.62802	3.48372	1.42086	0.365208	-0.77895	-2.78626	-3.24458		14.895	-2.8561	-3.65256	2.05248	-2.26049	-0.835921	-1.18901	1.37211	0.0653179	0.85146	0.818829	-1.67577	1.60605	-1.27299	2.63514	4.12821	0.951842	4.34183	4.1477		14.895	-3.07224
15.226	2.10154	-4.4511	-3.02593	-0.489125	0.757404	4.78231	3.0891	1.40551	0.0895037	-0.796712		15.226	0.104566	0.54975	-0.0673527	1.70369	4.07006	2.51763	-3.35334	3.62954	3.49139	1.42102	0.363009	-0.788579	-2.7782	-3.24111		15.226	-2.85291	-3.65439	2.0558	-2.2609	-0.831036	-1.19319	1.38132	0.0691643	0.850892	0.815334	-1.67349	1.60935	-1.271	2.63644	4.13026	0.952276	4.33519	4.15314		15.226	-3.06272
15.557	2.10824	-4.45122	-3.02935	-0.494	0.759872	4.78427	3.08954	1.4057	0.0859998	-0.791639		15.557	0.106761	0.549894	-0.0693178	1.69796	4.06758	2.51361	-3.3483	3.63594	3.49169	1.42523	0.362647	-0.792878	-2.77922	-3.23083		15.557	-2.85081	-3.65385	2.05575	-2.26098	-0.827296	-1.19562	1.39157	0.0819465	0.85031	0.812859	-1.67131	1.61284	-1.26908	2.63547	4.12099	0.961697	4.31799	4.15448		15.557	-3.06284
15.888	2.10976	-4.45415	-3.02887	-0.496297	0.75657	4.78296	3.08779	1.40479	0.0875537	-0.791319		15.888	0.107676	0.55291	-0.0711002	1.68569	4.06636	2.5072	-3.34693	3.63559	3.49145	1.41998	0.368014	-0.786824	-2.77374	-3.22364		15.888	-2.84217	-3.65209	2.05397	-2.25865	-0.821953	-1.19976	1.39235	0.0783583	0.832136	0.800765	-1.67077	1.61806	-1.26926	2.63451	4.13199	0.975894	4.30001	4.15749		15.888	-3.0604
16.219	2.11603	-4.45896	-3.03052	-0.500901	0.754144	4.78145	3.08822	1.40394	0.0866562	-0.79553		16.219	0.109087	0.55476	-0.064887	1.67963	4.06664	2.50393	-3.34883	3.63932	3.48797	1.42467	0.373139	-0.779114	-2.76451	-3.23737		16.219	-2.84007	-3.65683	2.04545	-2.26007	-0.817273	-1.19956	1.42364	0.0716872	0.829616	0.8045	-1.66779	1.62301	-1.26591	2.63579	4.11502	0.985782	4.2969	4.15757		16.219	-3.06216
16.55	2.12022	-4.45958	-3.02861	-0.500929	0.751347	4.78096	3.08348	1.40233	0.0839533	-0.795669		16.55	0.112125	0.552667	-0.0635067	1.67043	4.06667	2.50552	-3.34683	3.64421	3.49653	1.42094	0.379159	-0.770621	-2.76364	-3.24467		16.55	-2.8361	-3.65276	2.02524	-2.2666	-0.814103	-1.20148	1.42902	0.072452	0.831234	0.804882	-1.66782	1.62509	-1.26305	2.63585	4.11324	0.995591	4.29252	4.15326		16.55	-3.05114
16.881	2.12642	-4.45981	-3.02773	-0.503701	0.742705	4.78232	3.08306	1.40094	0.0871224	-0.794687		16.881	0.113436	0.545984	-0.0665167	1.6647	4.07106	2.50641	-3.34539	3.64813	3.49826	1.41038	0.378496	-0.771236	-2.76474	-3.24208		16.881	-2.82976	-3.6601	2.01418	-2.27142	-0.814013	-1.20381	1.46491	0.0630969	0.834398	0.807124	-1.66569	1.62754	-1.26062	2.63843	4.12232	1.00862	4.29962	4.14672		16.881	-3.0518
17.212	2.13182	-4.45953	-3.0273	-0.504469	0.741507	4.78571	3.07941	1.3967	0.0853982	-0.794019		17.212	0.11576	0.542355	-0.0686999	1.65575	4.06796	2.50456	-3.34177	3.6537	3.50761	1.41161	0.381541	-0.765521	-2.767	-3.24004		17.212	-2.82249	-3.65998	2.00411	-2.27592	-0.81482	-1.20674	1.47796	0.0516315	0.834807	0.805944	-1.66329	1.63345	-1.26032	2.64086	4.12516	1.01296	4.3081	4.14174		17.212	-3.05601
17.543	2.13133	-4.45872	-3.02671	-0.505839	0.738108	4.78602	3.07684	1.39391	0.0877158	-0.797542		17.543	0.117959	0.540528	-0.0703035	1.6591	4.06761	2.50647	-3.33885	3.65829	3.50219	1.42055	0.379002	-0.761682	-2.76902	-3.23279		17.543	-2.82471	-3.65573	2.00747	-2.27347	-0.817689	-1.2033	1.5221	0.040393	0.833211	0.81212	-1.65984	1.63718	-1.25818	2.6434	4.13171	1.02296	4.31109	4.14394		17.543	-3.04958
17.874	2.13566	-4.45808	-3.02682	-0.505195	0.731963	4.78708	3.06974	1.3883	0.0911426	-0.798325		17.874	0.117281	0.537625	-0.0675688	1.65889	4.06607	2.51179	-3.33752	3.66345	3.48827	1.42479	0.374916	-0.752305	-2.77426	-3.23566		17.874	-2.82371	-3.66188	2.00696	-2.27371	-0.823559	-1.20435	1.53557	0.0327433	0.831273	0.809653	-1.65776	1.63905	-1.25847	2.64276	4.13509	1.02845	4.31228	4.15239		17.874	-3.04189
18.205	2.13377	-4.45995	-3.02775	-0.502251	0.730225	4.7856	3.06943	1.38696	0.0920502	-0.800544		18.205	0.114292	0.539216	-0.0564362	1.66526	4.06709	2.50658	-3.33646	3.66982	3.48788	1.43641	0.362343	-0.75195	-2.77519	-3.23198		18.205	-2.82266	-3.66386	2.013	-2.26955	-0.825953	-1.20963	1.52839	0.0293256	0.832407	0.806675	-1.65514	1.64247	-1.259	2.64298	4.11908	1.02211	4.31482	4.15278		18.205	-3.03376
18.536	2.13351	-4.46008	-3.02807	-0.50101	0.730446	4.78034	3.06593	1.38311	0.0943953	-0.796691		18.536	0.11501	0.541001	-0.0602014	1.66663	4.06735	2.51136	-3.33774	3.67253	3.48853	1.43496	0.359109	-0.744678	-2.78063	-3.22392		18.536	-2.82571	-3.65506	2.00733	-2.26698	-0.827474	-1.20912	1.50885	0.0938011	0.83268	0.802912	-1.65361	1.64308	-1.25918	2.64582	4.10977	1.0277	4.32055	4.15338		18.536	-3.02917
18.867	2.1291	-4.46244	-3.02544	-0.499234	0.726662	4.77548	3.06814	1.38394	0.0996033	-0.799132		18.867	0.111478	0.544293	-0.0637733	1.67247	4.06925	2.51016	-3.33922	3.67469	3.48158	1.44217	0.354382	-0.742393	-2.78154	-3.22284		18.867	-2.82453	-3.65339	2.00683	-2.2657	-0.829347	-1.21119	1.50287	0.0910716	0.831819	0.800239	-1.65202	1.64536	-1.25826	2.64934	4.10203	1.03435	4.33431	4.15222		18.867	-3.02134
19.198	2.12777	-4.46322	-3.02378	-0.49836	0.72593	4.77026	3.07089	1.38493	0.100998	-0.801497		19.198	0.113081	0.539716	-0.06083	1.68152	4.06437	2.51059	-3.33824	3.67557	3.47658	1.45252	0.345143	-0.740086	-2.78772	-3.22892		19.198	-2.82392	-3.65572	2.01082	-2.25502	-0.833194	-1.21701	1.47754	0.110307	0.832096	0.799824	-1.65125	1.6421	-1.25755	2.6492	4.09498	1.04134	4.34439	4.15074		19.198	-3.01371
19.529	2.12499	-4.46279	-3.02311	-0.496841	0.724593	4.7666	3.0638	1.38193	0.102408	-0.801613		19.529	0.112204	0.535006	-0.0560292	1.68719	4.06557	2.51085	-3.33619	3.67024	3.48442	1.4445	0.350223	-0.742719	-2.79944	-3.22745		19.529	-2.82753	-3.64948	2.01864	-2.23183	-0.834898	-1.22307	1.46226	0.116757	0.833484	0.798694	-1.6506	1.6432	-1.25945	2.65157	4.09594	1.04869	4.34588	4.14358		19.529	-3.00623
19.86	2.12107	-4.46545	-3.02374	-0.497944	0.721918	4.7663	3.06809	1.38274	0.108484	-0.807183		19.86	0.11112	0.53503	-0.0559128	1.69536	4.06335	2.51309	-3.33545	3.67092	3.48126	1.45387	0.349558	-0.745527	-2.7939	-3.23822		19.86	-2.82635	-3.65399	2.00935	-2.22299	-0.833087	-1.22631	1.46446	0.115055	0.82641	0.791252	-1.65089	1.64677	-1.25755	2.65633	4.08653	1.05335	4.35014	4.14219		19.86	-3.00614
20.191	2.12078	-4.46819	-3.02389	-0.500479	0.722613	4.76123	3.06371	1.3805	0.111004	-0.806633		20.191	0.108933	0.537321	-0.0553209	1.70286	4.05804	2.51974	-3.33702	3.67659	3.48579	1.46224	0.35245	-0.75055	-2.7904	-3.24308		20.191	-2.82896	-3.65263	1.99909	-2.20862	-0.832425	-1.22693	1.46211	0.110241	0.827575	0.792083	-1.65236	1.6482	-1.25655	2.65796	4.07101	1.04841	4.35077	4.14227		20.191	-2.99904
20.522	2.11995	-4.47418	-3.02363	-0.50402	0.723377	4.75412	3.0633	1.38256	0.117363	-0.806404		20.522	0.107834	0.535273	-0.0552355	1.71173	4.0583	2.53399	-3.33549	3.67665	3.48647	1.46379	0.336412	-0.764596	-2.79238	-3.25256		20.522	-2.83437	-3.65954	1.99117	-2.19866	-0.834771	-1.2292	1.47192	0.106624	0.830329	0.791938	-1.65545	1.6483	-1.25645	2.6577	4.06126	1.05562	4.34951	4.14452		20.522	-2.9887
20.853	2.12377	-4.47608	-3.02397	-0.506783	0.722303	4.74065	3.06352	1.38365	0.117231	-0.808405		20.853	0.103001	0.537132	-0.0547413	1.71749	4.0577	2.52976	-3.33445	3.67883	3.48639	1.47073	0.334374	-0.770964	-2.79392	-3.25924		20.853	-2.83371	-3.66542	1.9851	-2.2003	-0.831764	-1.23491	1.48662	0.0939449	0.837534	0.790215	-1.6582	1.65122	-1.25745	2.65996	4.05555	1.06598	4.34799	4.13698		20.853	-2.97975
21.184	2.12221	-4.47825	-3.02322	-0.50589	0.725817	4.73842	3.06642	1.38522	0.119603	-0.811168		21.184	0.104003	0.534677	-0.0480597	1.72701	4.05839	2.52942	-3.33374	3.67953	3.48866	1.47166	0.331192	-0.767874	-2.79021	-3.26597		21.184	-2.83222	-3.66255	1.99048	-2.18841	-0.830111	-1.23516	1.49902	0.0849053	0.836806	0.787286	-1.65984	1.65197	-1.25897	2.66249	4.04178	1.07438	4.35322	4.13208		21.184	-2.97433
21.515	2.12475	-4.47872	-3.02238	-0.508938	0.72665	4.73967	3.06683	1.38585	0.122113	-0.810966		21.515	0.105828	0.531392	-0.0557732	1.72847	4.05818	2.54809	-3.33626	3.6867	3.47898	1.47282	0.341522	-0.760885	-2.79016	-3.278		21.515	-2.83604	-3.65986	1.98835	-2.17724	-0.831728	-1.2311	1.50867	0.0800203	0.839007	0.788448	-1.66443	1.65005	-1.25607	2.66282	4.01845	1.07271	4.34275	4.13076		21.515	-2.97533
21.846	2.12482	-4.48208	-3.02109	-0.513613	0.725146	4.74649	3.0678	1.38635	0.124066	-0.813873		21.846	0.106348	0.531474	-0.0516951	1.73421	4.05626	2.55202	-3.33582	3.69036	3.4777	1.4821	0.34553	-0.759384	-2.77953	-3.29142		21.846	-2.83195	-3.66397	1.98495	-2.17065	-0.830615	-1.23033	1.49692	0.0838234	0.843903	0.790462	-1.66487	1.65047	-1.25595	2.66082	4.01251	1.08407	4.33575	4.13244		21.846	-2.97428
22.177	2.12083	-4.48353	-3.02135	-0.51585	0.729043	4.75106	3.0646	1.38443	0.12651	-0.818796		22.177	0.106664	0.529181	-0.0490223	1.74269	4.05849	2.55808	-3.33513	3.68792	3.47983	1.47877	0.357056	-0.756523	-2.77477	-3.30729		22.177	-2.83452	-3.66645	1.98856	-2.16241	-0.827953	-1.22702	1.51009	0.0845294	0.848578	0.793473	-1.66737	1.65129	-1.25813	2.66024	3.99597	1.07283	4.32261	4.13227		22.177	-2.96946
22.508	2.11919	-4.48289	-3.02009	-0.513812	0.729242	4.74891	3.0629	1.38529	0.126727	-0.819135		22.508	0.1033	0.534105	-0.051348	1.75236	4.06548	2.56502	-3.33918	3.69792	3.48296	1.4722	0.368709	-0.756346	-2.77393	-3.30862		22.508	-2.83197	-3.66514	1.98882	-2.15852	-0.825404	-1.22828	1.51251	0.0838521	0.849572	0.789338	-1.66871	1.65355	-1.25686	2.66013	3.98294	1.05284	4.31621	4.13208		22.508	-2.95911
22.839	2.11658	-4.48162	-3.01827	-0.513579	0.732369	4.74706	3.06697	1.38829	0.128117	-0.821362		22.839	0.103863	0.533074	-0.0561292	1.75406	4.06631	2.56787	-3.34054	3.70556	3.47486	1.47851	0.363376	-0.758722	-2.76736	-3.3115		22.839	-2.82731	-3.66364	1.98751	-2.15962	-0.819929	-1.22366	1.50385	0.0821539	0.846939	0.782837	-1.66524	1.6508	-1.2564	2.65827	3.99147	1.04309	4.31462	4.1414		22.839	-2.95963
23.17	2.11609	-4.4788	-3.0154	-0.511935	0.734113	4.73617	3.07241	1.39129	0.127873	-0.822973		23.17	0.101215	0.537794	-0.0624307	1.75093	4.07086	2.57137	-3.34164	3.71314	3.47326	1.48296	0.362792	-0.757736	-2.77273	-3.3089		23.17	-2.83213	-3.66271	2.00142	-2.1501	-0.818415	-1.22219	1.50857	0.0917007	0.849851	0.782007	-1.66287	1.65072	-1.25801	2.65599	4.00347	1.03659	4.3111	4.15095		23.17	-2.96686
23.501	2.11458	-4.47606	-3.01535	-0.507602	0.739501	4.7381	3.07488	1.39321	0.1277	-0.825653		23.501	0.102917	0.538832	-0.0621468	1.74461	4.0746	2.564	-3.33961	3.71252	3.47302	1.47911	0.358951	-0.75368	-2.77764	-3.31253		23.501	-2.83419	-3.65736	2.00761	-2.14876	-0.819217	-1.2215	1.51937	0.0861619	0.848179	0.777061	-1.6616	1.65133	-1.25835	2.65407	3.99413	1.0516	4.30609	4.15208		23.501	-2.97029
23.832	2.11294	-4.47088	-3.01583	-0.506416	0.73932	4.73579	3.07974	1.40027	0.130004	-0.828176		23.832	0.101387	0.542473	-0.0659949	1.74118	4.08047	2.55495	-3.34058	3.71346	3.46693	1.47964	0.354256	-0.749053	-2.77222	-3.32014		23.832	-2.8324	-3.65218	2.01478	-2.15202	-0.819817	-1.22341	1.51684	0.0878004	0.841353	0.768077	-1.65933	1.65228	-1.25989	2.65301	3.97884	1.03732	4.30645	4.14976		23.832	-2.96835
24.163	2.11495	-4.47142	-3.01532	-0.509505	0.741989	4.72948	3.08058	1.40482	0.129242	-0.832478		24.163	0.102512	0.543586	-0.0727958	1.7392	4.08226	2.55895	-3.34143	3.71271	3.46212	1.47304	0.35113	-0.741427	-2.76371	-3.33415		24.163	-2.83421	-3.64736	2.01738	-2.15111	-0.820461	-1.22158	1.51099	0.104413	0.832876	0.759631	-1.65738	1.65253	-1.25922	2.65218	3.97163	1.01739	4.30954	4.15715		24.163	-2.97617
24.494	2.11556	-4.46968	-3.01751	-0.512517	0.740405	4.72433	3.07528	1.40811	0.129088	-0.836934		24.494	0.101206	0.548091	-0.0745879	1.73798	4.0832	2.55648	-3.34325	3.72027	3.45346	1.47673	0.345706	-0.745252	-2.75413	-3.35091		24.494	-2.83675	-3.63886	2.00804	-2.15115	-0.8223	-1.22449	1.51232	0.0985666	0.833807	0.755398	-1.65447	1.65411	-1.25695	2.64954	3.9722	0.999054	4.30391	4.1651		24.494	-2.98353
24.825	2.11508	-4.46885	-3.01775	-0.517503	0.738884	4.72472	3.0735	1.41164	0.130928	-0.841198		24.825	0.102523	0.549414	-0.0723072	1.7403	4.0817	2.54677	-3.3368	3.71818	3.44229	1.47686	0.339714	-0.749582	-2.75162	-3.36152		24.825	-2.83793	-3.62925	2.00393	-2.1483	-0.820468	-1.22491	1.50545	0.0933008	0.837527	0.75003	-1.65212	1.65396	-1.25633	2.64778	3.98929	0.995789	4.30427	4.16798		24.825	-2.98298
25.156	2.11633	-4.46883	-3.0177	-0.519308	0.736431	4.7258	3.07198	1.41293	0.131707	-0.845035		25.156	0.0989214	0.553984	-0.063953	1.74341	4.08431	2.54442	-3.33796	3.71962	3.43881	1.49073	0.337839	-0.750128	-2.75254	-3.38216		25.156	-2.83196	-3.63221	2.00509	-2.16118	-0.827592	-1.22521	1.5075	0.0805806	0.836277	0.748482	-1.65277	1.65194	-1.25499	2.64791	3.98294	0.978225	4.3058	4.17104		25.156	-2.98796
25.487	2.12007	-4.46925	-3.02023	-0.521296	0.73386	4.7189	3.07593	1.41571	0.129532	-0.846698		25.487	0.100405	0.557809	-0.05915	1.74117	4.08239	2.54074	-3.33839	3.72421	3.4395	1.48921	0.336149	-0.741163	-2.75129	-3.38086		25.487	-2.83015	-3.63036	2.00476	-2.15902	-0.830075	-1.22806	1.48989	0.0759879	0.838475	0.750421	-1.65103	1.65372	-1.2512	2.64869	4.00529	0.971399	4.30814	4.17766		25.487	-2.98605
25.818	2.12162	-4.47168	-3.02031	-0.526947	0.729916	4.72445	3.07537	1.41109	0.129396	-0.84758		25.818	0.101928	0.559522	-0.0553565	1.7414	4.08357	2.54014	-3.3368	3.72578	3.44527	1.49342	0.326599	-0.740899	-2.74853	-3.38839		25.818	-2.82705	-3.63576	2.00074	-2.17322	-0.835701	-1.22614	1.47571	0.0879596	0.845782	0.753062	-1.64677	1.65402	-1.25092	2.6476	4.01324	0.981016	4.30555	4.18434		25.818	-2.99585
26.149	2.12243	-4.47818	-3.0218	-0.531	0.724044	4.72791	3.07341	1.40434	0.128182	-0.849181		26.149	0.103403	0.563529	-0.0524169	1.74277	4.08644	2.53695	-3.33745	3.72783	3.45168	1.48792	0.315308	-0.753732	-2.74713	-3.39748		26.149	-2.83132	-3.63091	1.99313	-2.1693	-0.834923	-1.2256	1.47577	0.0900883	0.850738	0.757627	-1.64467	1.65772	-1.25067	2.64814	4.02398	0.987036	4.30621	4.17664		26.149	-2.99349
26.48	2.12318	-4.48483	-3.02337	-0.532702	0.721194	4.73299	3.0654	1.39805	0.129034	-0.851515		26.48	0.10527	0.565682	-0.0453933	1.7459	4.08632	2.53517	-3.3394	3.72289	3.45115	1.48966	0.318121	-0.752373	-2.74756	-3.40273		26.48	-2.83365	-3.62622	1.99236	-2.17391	-0.836689	-1.22329	1.46062	0.0759264	0.850197	0.755606	-1.64339	1.65653	-1.24905	2.64593	4.03049	0.980207	4.30605	4.16712		26.48	-2.98917
26.811	2.11976	-4.49175	-3.02489	-0.537371	0.714452	4.73351	3.06535	1.39647	0.128976	-0.851457		26.811	0.10324	0.572265	-0.0425621	1.75046	4.08381	2.53031	-3.3416	3.72525	3.44886	1.48949	0.316337	-0.748615	-2.74223	-3.4018		26.811	-2.83236	-3.6346	1.99602	-2.1664	-0.83766	-1.2257	1.4559	0.0745316	0.849962	0.752369	-1.64113	1.6558	-1.24853	2.6428	4.0384	0.97854	4.30972	4.16157		26.811	-2.9931
27.142	2.1194	-4.49527	-3.02665	-0.539901	0.708689	4.73848	3.06371	1.39155	0.126695	-0.854712		27.142	0.104174	0.573888	-0.0392666	1.75459	4.08064	2.53607	-3.34323	3.72673	3.44544	1.48284	0.320625	-0.745878	-2.73565	-3.39305		27.142	-2.83184	-3.62879	1.99555	-2.15517	-0.835177	-1.22141	1.43816	0.0794216	0.854687	0.752731	-1.63993	1.65314	-1.24698	2.64301	4.05197	0.984233	4.30693	4.15965		27.142	-3.00248
27.473	2.11478	-4.49655	-3.0288	-0.53539	0.704687	4.75151	3.06317	1.38079	0.129714	-0.854266		27.473	0.104881	0.570639	-0.034753	1.75675	4.07698	2.53198	-3.34681	3.72435	3.44466	1.47114	0.316028	-0.74709	-2.74019	-3.38337		27.473	-2.83247	-3.63203	1.99412	-2.14801	-0.835174	-1.22502	1.42856	0.0592924	0.866466	0.763664	-1.63738	1.65163	-1.24606	2.64114	4.0546	0.991388	4.31094	4.15991		27.473	-3.01152
27.804	2.1116	-4.49741	-3.03156	-0.533365	0.701788	4.75067	3.06564	1.38001	0.131386	-0.852384		27.804	0.103264	0.56863	-0.0356379	1.75146	4.07893	2.53401	-3.34986	3.72427	3.45642	1.45837	0.317706	-0.754812	-2.75242	-3.37065		27.804	-2.83685	-3.63303	1.99766	-2.14593	-0.834001	-1.22155	1.43678	0.0559699	0.87487	0.77051	-1.63565	1.64583	-1.24749	2.64127	4.05649	1.00322	4.31274	4.15787		27.804	-3.01303
28.135	2.10899	-4.5005	-3.03314	-0.530991	0.703079	4.75478	3.06236	1.37309	0.130037	-0.853568		28.135	0.0994748	0.569158	-0.0403089	1.74901	4.08284	2.53372	-3.35442	3.71942	3.47477	1.425	0.302731	-0.772654	-2.75069	-3.35898		28.135	-2.83224	-3.64244	2.00206	-2.14894	-0.832528	-1.22499	1.43781	0.0592227	0.876023	0.779412	-1.63405	1.64139	-1.24825	2.63954	4.06473	1.00939	4.31746	4.15842		28.135	-3.00919
28.466	2.10442	-4.49973	-3.03472	-0.526959	0.704806	4.75395	3.06246	1.36959	0.130825	-0.849436		28.466	0.100731	0.561512	-0.0475691	1.74704	4.08124	2.53089	-3.35362	3.71552	3.47942	1.40204	0.29842	-0.776106	-2.75433	-3.34752		28.466	-2.83466	-3.63973	2.01768	-2.13278	-0.833054	-1.22774	1.43949	0.0682371	0.87867	0.779991	-1.63317	1.64115	-1.24851	2.63754	4.06682	1.00877	4.32114	4.1583		28.466	-3.00003
28.797	2.09856	-4.50004	-3.03381	-0.526117	0.705076	4.76169	3.05437	1.3638	0.133838	-0.853202		28.797	0.100829	0.556905	-0.0579997	1.74436	4.07937	2.53261	-3.35461	3.71199	3.49291	1.39464	0.289163	-0.787128	-2.75622	-3.34823		28.797	-2.83538	-3.64029	2.01802	-2.13244	-0.833952	-1.2296	1.44712	0.0648656	0.882797	0.783579	-1.63344	1.63825	-1.2506	2.63285	4.0617	1.01534	4.31901	4.16517		28.797	-3.0058
29.128	2.09654	-4.50078	-3.03736	-0.52166	0.709281	4.76269	3.05724	1.36617	0.135665	-0.851305		29.128	0.101441	0.553725	-0.064638	1.7381	4.07609	2.52696	-3.35032	3.70669	3.50297	1.37878	0.286843	-0.794686	-2.773	-3.32813		29.128	-2.84174	-3.63358	2.02839	-2.1368	-0.832258	-1.22803	1.45819	0.0582187	0.881265	0.783668	-1.63654	1.63218	-1.25163	2.63084	4.0557	1.00957	4.32406	4.16711		29.128	-3.00024
29.459	2.09399	-4.49984	-3.03736	-0.520407	0.714207	4.75934	3.0573	1.36747	0.138268	-0.85064		29.459	0.101445	0.548372	-0.066309	1.73622	4.0734	2.52429	-3.35111	3.70974	3.50998	1.38302	0.280607	-0.802317	-2.78008	-3.30875		29.459	-2.83643	-3.63914	2.04162	-2.13993	-0.831205	-1.22802	1.44113	0.0735598	0.868101	0.775621	-1.63721	1.62711	-1.25206	2.62662	4.04496	1.0011	4.32664	4.17496		29.459	-3.00652
29.79	2.09171	-4.49416	-3.03827	-0.51838	0.713949	4.75564	3.06067	1.37125	0.133279	-0.848073		29.79	0.0998801	0.547127	-0.0712727	1.73793	4.07255	2.5214	-3.35038	3.71045	3.51162	1.37632	0.273131	-0.814498	-2.77703	-3.29864		29.79	-2.83417	-3.64184	2.05934	-2.1447	-0.829502	-1.22508	1.43262	0.0877014	0.864404	0.774484	-1.63842	1.62424	-1.25366	2.62383	4.04498	0.998858	4.32775	4.18455		29.79	-3.00381
30.121	2.09194	-4.48894	-3.0353	-0.515505	0.720162	4.75488	3.0609	1.37446	0.133785	-0.845867		30.121	0.0990474	0.544337	-0.0866496	1.73615	4.07518	2.52943	-3.35273	3.71198	3.51922	1.3729	0.267102	-0.827041	-2.7844	-3.29082		30.121	-2.83078	-3.64393	2.08065	-2.16371	-0.831717	-1.2202	1.42614	0.0868436	0.859813	0.773487	-1.64032	1.62071	-1.25454	2.62073	4.03744	0.991803	4.32525	4.19201		30.121	-2.9972
30.452	2.08807	-4.4878	-3.03525	-0.51177	0.727401	4.75591	3.0598	1.37539	0.136873	-0.841141		30.452	0.0975756	0.543274	-0.0916578	1.73068	4.07598	2.52418	-3.35078	3.71054	3.53139	1.36756	0.260255	-0.829323	-2.79039	-3.28888		30.452	-2.83243	-3.64412	2.10539	-2.17884	-0.833842	-1.22091	1.45251	0.0665386	0.861077	0.773361	-1.63881	1.61464	-1.25514	2.61834	4.03596	0.988393	4.32757	4.19307		30.452	-2.99053
30.783	2.08356	-4.4858	-3.03421	-0.509859	0.728909	4.75574	3.05692	1.3793	0.137086	-0.837254		30.783	0.0932214	0.542894	-0.0899345	1.72699	4.07868	2.52462	-3.34456	3.71086	3.54435	1.36462	0.260806	-0.833758	-2.79224	-3.29181		30.783	-2.81996	-3.64718	2.12182	-2.17379	-0.832694	-1.21949	1.47828	0.0556038	0.852714	0.765367	-1.6435	1.60834	-1.25519	2.61791	4.02876	0.989609	4.32882	4.19731		30.783	-2.98354
31.114	2.08276	-4.48328	-3.03067	-0.508635	0.733027	4.76179	3.05367	1.37607	0.13906	-0.836348		31.114	0.0931221	0.540556	-0.0952677	1.72711	4.07564	2.5228	-3.34054	3.70851	3.54784	1.36959	0.258956	-0.828464	-2.79197	-3.28216		31.114	-2.80902	-3.65257	2.12482	-2.17519	-0.834977	-1.21868	1.52326	0.0341877	0.847401	0.764494	-1.64548	1.6077	-1.25637	2.61673	4.01052	0.983503	4.32348	4.19572		31.114	-2.98304
31.445	2.08056	-4.47977	-3.0289	-0.501679	0.734955	4.75828	3.05419	1.37601	0.140252	-0.833741		31.445	0.0969509	0.543284	-0.100602	1.72355	4.07607	2.52508	-3.33812	3.71524	3.55497	1.38444	0.285124	-0.804339	-2.79241	-3.28927		31.445	-2.81415	-3.64578	2.13881	-2.16391	-0.838456	-1.21798	1.50987	0.0319106	0.846647	0.765401	-1.64544	1.60676	-1.25808	2.61577	3.99327	0.974414	4.31244	4.20091		31.445	-2.9899
31.776	2.07898	-4.4766	-3.0279	-0.49636	0.741599	4.76262	3.0549	1.3797	0.138222	-0.830891		31.776	0.0996427	0.548782	-0.112287	1.72042	4.07602	2.52713	-3.33685	3.7147	3.54833	1.39155	0.292746	-0.804487	-2.78791	-3.28847		31.776	-2.8101	-3.64195	2.13591	-2.1784	-0.834228	-1.21835	1.54665	0.0100785	0.843498	0.766559	-1.64593	1.60554	-1.25832	2.61519	3.99504	0.973441	4.3077	4.21644		31.776	-2.99471
32.107	2.07883	-4.47636	-3.02762	-0.491929	0.749981	4.75798	3.05814	1.38107	0.137895	-0.825191		32.107	0.0990498	0.553678	-0.11199	1.71697	4.07435	2.52565	-3.33284	3.71982	3.52878	1.38227	0.300837	-0.800316	-2.78445	-3.28349		32.107	-2.80553	-3.64011	2.13285	-2.16385	-0.835565	-1.21881	1.63482	-0.0133144	0.839987	0.770816	-1.64365	1.60536	-1.25755	2.6154	3.98197	0.955174	4.31125	4.21412		32.107	-2.99613
32.438	2.07539	-4.47509	-3.02786	-0.488671	0.755482	4.75487	3.05859	1.38424	0.133087	-0.824536		32.438	0.0980669	0.557473	-0.114036	1.71068	4.07395	2.52468	-3.33476	3.72501	3.49867	1.4336	0.307328	-0.791424	-2.77532	-3.28056		32.438	-2.80232	-3.64114	2.13618	-2.14144	-0.835908	-1.2209	1.66847	-0.0456715	0.843763	0.781669	-1.64186	1.60282	-1.25533	2.61493	3.97609	0.950472	4.30907	4.22254		32.438	-3.00588
32.769	2.07207	-4.47295	-3.02954	-0.484992	0.761776	4.75584	3.05182	1.37995	0.129187	-0.821936		32.769	0.0987863	0.558498	-0.118086	1.704	4.07331	2.52478	-3.33432	3.72326	3.49884	1.41596	0.324735	-0.783545	-2.77908	-3.26844		32.769	-2.80136	-3.63754	2.13722	-2.11601	-0.844956	-1.22251	1.65407	-0.0469462	0.846047	0.782933	-1.64375	1.59705	-1.25472	2.61507	3.97896	0.961086	4.30799	4.22764		32.769	-3.00791
33.1	2.06703	-4.47584	-3.03229	-0.482643	0.768202	4.75677	3.05062	1.38013	0.130883	-0.817832		33.1	0.099945	0.560113	-0.116265	1.69711	4.07128	2.52479	-3.32989	3.72172	3.50473	1.40211	0.340848	-0.7757	-2.78862	-3.26061		33.1	-2.80834	-3.62206	2.13504	-2.09544	-0.847938	-1.22381	1.64268	-0.0604203	0.846698	0.785975	-1.64436	1.59462	-1.25406	2.619	3.97549	0.976497	4.30168	4.22699		33.1	-3.01436
33.431	2.06156	-4.47939	-3.03504	-0.475473	0.772494	4.75745	3.05052	1.38074	0.131686	-0.816411		33.431	0.101564	0.559221	-0.112795	1.68816	4.06962	2.52125	-3.32636	3.71972	3.50033	1.39432	0.349414	-0.771423	-2.80214	-3.23667		33.431	-2.81168	-3.59673	2.12987	-2.07664	-0.849582	-1.22541	1.63799	-0.0584868	0.847027	0.790362	-1.64893	1.59347	-1.25245	2.62157	3.9719	0.985559	4.30422	4.23482		33.431	-3.01901
33.762	2.0606	-4.48209	-3.03903	-0.470263	0.773564	4.75915	3.05262	1.38238	0.130388	-0.817767		33.762	0.102607	0.559569	-0.116944	1.68504	4.07024	2.52591	-3.32752	3.71832	3.48383	1.43723	0.352963	-0.785691	-2.80472	-3.23285		33.762	-2.81533	-3.58829	2.12795	-2.06887	-0.850557	-1.22504	1.62289	-0.0493057	0.846763	0.797296	-1.6545	1.59443	-1.25267	2.62144	3.97518	0.982766	4.30733	4.23942		33.762	-3.01996
34.093	2.05727	-4.48626	-3.04291	-0.463559	0.775436	4.75801	3.05696	1.38566	0.126142	-0.81848		34.093	0.105011	0.5619	-0.126986	1.67923	4.07165	2.52537	-3.33093	3.72121	3.48118	1.42675	0.349272	-0.795848	-2.80717	-3.22276		34.093	-2.82298	-3.58511	2.12506	-2.0603	-0.857091	-1.22819	1.60878	-0.0368555	0.844528	0.794738	-1.65699	1.59478	-1.25611	2.61993	3.97736	0.984742	4.31134	4.24153		34.093	-3.01923
34.424	2.05244	-4.49255	-3.04401	-0.458972	0.778801	4.7563	3.06283	1.38987	0.124307	-0.818335		34.424	0.104071	0.565144	-0.127713	1.67736	4.07573	2.52631	-3.33107	3.72074	3.47702	1.41129	0.35385	-0.796127	-2.80495	-3.22352		34.424	-2.83656	-3.56327	2.14003	-2.04059	-0.860515	-1.23001	1.57677	-0.0255201	0.847603	0.79824	-1.66068	1.59495	-1.25572	2.61953	3.99078	0.995587	4.32349	4.2562		34.424	-3.01965
34.755	2.04839	-4.49801	-3.0452	-0.455437	0.782608	4.75928	3.06638	1.39149	0.122803	-0.814243		34.755	0.104166	0.561854	-0.117769	1.67796	4.07496	2.52234	-3.3319	3.71584	3.47367	1.41134	0.345511	-0.807377	-2.81221	-3.2152		34.755	-2.84283	-3.54946	2.12852	-2.03986	-0.861346	-1.22919	1.57372	-0.014637	0.846395	0.801239	-1.66369	1.59773	-1.25915	2.61659	3.98982	0.993373	4.32986	4.26015		34.755	-3.01594
35.086	2.04492	-4.50295	-3.04617	-0.450994	0.783002	4.76018	3.07044	1.39678	0.123002	-0.815338		35.086	0.102361	0.559507	-0.109558	1.67607	4.07879	2.51975	-3.33427	3.71196	3.47989	1.40043	0.34334	-0.803836	-2.81775	-3.20814		35.086	-2.84499	-3.5481	2.14754	-2.01893	-0.863979	-1.23138	1.55263	0.00707806	0.848757	0.803224	-1.66596	1.59908	-1.26215	2.6134	4.00007	1.00071	4.3388	4.25662		35.086	-3.02165
35.417	2.04527	-4.50472	-3.04688	-0.445273	0.779253	4.7623	3.07584	1.40139	0.12564	-0.817488		35.417	0.104833	0.553601	-0.111591	1.67964	4.08172	2.51291	-3.33787	3.71433	3.48859	1.41247	0.336083	-0.806569	-2.83066	-3.21019		35.417	-2.84503	-3.5443	2.1603	-2.01254	-0.865374	-1.2322	1.53666	0.0191594	0.852832	0.808851	-1.66939	1.59666	-1.2642	2.61369	4.01749	1.01083	4.34098	4.2618		35.417	-3.02847
35.748	2.04874	-4.50734	-3.0456	-0.441569	0.778195	4.76649	3.07347	1.40275	0.12928	-0.81747		35.748	0.105617	0.551883	-0.110807	1.68228	4.0847	2.50653	-3.33897	3.70449	3.49925	1.40452	0.329218	-0.807752	-2.83177	-3.21682		35.748	-2.84457	-3.54747	2.16815	-1.99668	-0.863305	-1.23262	1.53409	0.0284631	0.847861	0.802361	-1.67286	1.60108	-1.26644	2.61227	4.0359	1.0357	4.34345	4.25784		35.748	-3.03118
36.079	2.05126	-4.51073	-3.04446	-0.436484	0.778064	4.7698	3.08085	1.4092	0.128645	-0.815344		36.079	0.106962	0.551367	-0.114197	1.68459	4.08447	2.50426	-3.34096	3.7008	3.49497	1.41415	0.333785	-0.804174	-2.8287	-3.23194		36.079	-2.84182	-3.54285	2.15999	-2.00363	-0.85845	-1.23005	1.54491	0.0374004	0.850384	0.80724	-1.67289	1.60551	-1.26879	2.61187	4.02357	1.02222	4.35161	4.25221		36.079	-3.04543
36.41	2.05237	-4.51121	-3.04179	-0.434221	0.776236	4.77531	3.08566	1.41252	0.133775	-0.816772		36.41	0.110444	0.54376	-0.116385	1.68393	4.09048	2.49034	-3.34335	3.69777	3.48358	1.42247	0.329892	-0.804971	-2.83004	-3.22765		36.41	-2.83544	-3.54077	2.14895	-1.99828	-0.859494	-1.23347	1.57079	0.0569274	0.851017	0.806351	-1.67342	1.60987	-1.2704	2.60823	4.02685	1.01509	4.35161	4.25847		36.41	-3.05617
36.741	2.0533	-4.51209	-3.0405	-0.433847	0.772248	4.77295	3.08691	1.4133	0.129917	-0.816582		36.741	0.112127	0.534867	-0.119442	1.6883	4.0933	2.48536	-3.34586	3.69766	3.48879	1.41948	0.326668	-0.806209	-2.83424	-3.23446		36.741	-2.8372	-3.54052	2.10849	-1.99725	-0.858695	-1.23861	1.5684	0.0759279	0.846703	0.802938	-1.67044	1.61636	-1.27	2.6101	4.03469	1.01505	4.35377	4.26498		36.741	-3.06496
37.072	2.05289	-4.51111	-3.03586	-0.43245	0.76917	4.77159	3.0936	1.41958	0.125542	-0.817574		37.072	0.116136	0.531208	-0.113755	1.692	4.09834	2.49048	-3.34503	3.69578	3.50648	1.38722	0.32437	-0.810751	-2.82706	-3.23576		37.072	-2.83823	-3.53715	2.11093	-1.99332	-0.856017	-1.24151	1.56683	0.0855788	0.848787	0.804644	-1.66593	1.62427	-1.26816	2.61087	4.0352	1.01977	4.35461	4.26577		37.072	-3.06763
37.403	2.05585	-4.50827	-3.02988	-0.4328	0.764592	4.76856	3.09552	1.42139	0.129869	-0.820577		37.403	0.122431	0.523414	-0.107323	1.6977	4.09425	2.62157	-3.34612	3.69737	3.51118	1.39338	0.321154	-0.812167	-2.82964	-3.24573		37.403	-2.83914	-3.52485	2.09894	-1.98572	-0.851404	-1.24132	1.56981	0.0956311	0.852992	0.808761	-1.66113	1.63067	-1.26674	2.61125	4.03926	1.02133	4.35663	4.26386		37.403	-3.07258
37.734	2.06001	-4.50598	-3.02724	-0.432355	0.760964	4.76602	3.09797	1.42048	0.13095	-0.821721		37.734	0.126018	0.522149	-0.10563	1.69717	4.08381	2.47264	-3.35127	3.69774	3.51207	1.39384	0.315227	-0.822661	-2.83615	-3.25119		37.734	-2.83925	-3.53626	2.07041	-1.996	-0.850373	-1.24167	1.59457	0.0883291	0.856513	0.816165	-1.65718	1.63342	-1.26556	2.61116	4.04694	1.02783	4.35732	4.25997		37.734	-3.07955
38.065	2.06579	-4.50099	-3.02615	-0.432067	0.755049	4.7564	3.10058	1.42702	0.131018	-0.828084		38.065	0.125915	0.520213	-0.10802	1.69309	4.0843	2.47288	-3.35298	3.70023	3.49985	1.41114	0.326539	-0.810215	-2.83337	-3.25922		38.065	-2.83153	-3.54973	2.04646	-1.9936	-0.851079	-1.24234	1.62255	0.0749875	0.862069	0.81331	-1.65409	1.6335	-1.26348	2.61104	4.06567	1.04523	4.35816	4.26175		38.065	-3.08147
38.396	2.07208	-4.49821	-3.0268	-0.432335	0.752711	4.74329	3.10268	1.42763	0.12398	-0.82976		38.396	0.126867	0.517449	-0.11	1.68479	4.07728	2.48278	-3.35094	3.70506	3.48375	1.43274	0.295521	-0.858911	-2.83628	-3.26816		38.396	-2.83892	-3.55296	2.02763	-1.99803	-0.849803	-1.24174	1.66256	0.0553388	0.864178	0.811542	-1.65128	1.63226	-1.26065	2.61097	4.07736	1.05559	4.3512	4.26824		38.396	-3.08119
38.727	2.07324	-4.49248	-3.02591	-0.433896	0.746537	4.73613	3.10687	1.43198	0.118186	-0.834132		38.727	0.127245	0.519023	-0.10361	1.68148	4.07578	2.48476	-3.35055	3.70196	3.48479	1.43079	0.292905	-0.863082	-2.82698	-3.27564		38.727	-2.84299	-3.55172	2.004	-1.99737	-0.849735	-1.23978	1.6719	0.0655268	0.861074	0.80074	-1.65036	1.63177	-1.25764	2.61028	4.08171	1.06219	4.35499	4.26862		38.727	-3.075
39.058	2.07328	-4.48632	-3.02618	-0.435537	0.742184	4.72942	3.11426	1.4304	0.114835	-0.835319		39.058	0.126238	0.518519	-0.10132	1.67622	4.07167	2.49039	-3.34983	3.71054	3.47641	1.43289	0.301342	-0.852112	-2.81784	-3.29732		39.058	-2.84184	-3.55116	2.01107	-1.98646	-0.852558	-1.23855	1.69939	0.0544503	0.86112	0.80243	-1.64597	1.62857	-1.2559	2.60923	4.07423	1.04887	4.36136	4.2738		39.058	-3.06887
39.389	2.07263	-4.47967	-3.02619	-0.438975	0.735874	4.7198	3.11607	1.43017	0.11503	-0.835128		39.389	0.1235	0.514753	-0.0958866	1.67846	4.07096	2.50455	-3.34554	3.70786	3.47552	1.42509	0.299732	-0.849116	-2.82091	-3.30765		39.389	-2.84269	-3.55916	1.99088	-1.98618	-0.856596	-1.23855	1.69209	0.0658563	0.860536	0.798125	-1.64335	1.62618	-1.25347	2.60787	4.07352	1.05044	4.36363	4.2813		39.389	-3.05627
39.72	2.07192	-4.4744	-3.02733	-0.441944	0.733579	4.71733	3.10728	1.42492	0.110114	-0.837488		39.72	0.122822	0.515257	-0.0963357	1.6838	4.06767	2.50963	-3.34489	3.71315	3.4835	1.43573	0.295964	-0.845139	-2.81353	-3.31943		39.72	-2.84612	-3.56808	1.99396	-1.98974	-0.855518	-1.23564	1.70123	0.0708949	0.864148	0.800924	-1.64088	1.62306	-1.25155	2.60807	4.07976	1.05021	4.37513	4.27513		39.72	-3.05387
40.051	2.07058	-4.46744	-3.02678	-0.441425	0.733231	4.71408	3.11145	1.41996	0.108707	-0.839338		40.051	0.123278	0.519741	-0.094183	1.69191	4.06557	2.5176	-3.3415	3.70786	3.49037	1.44767	0.290807	-0.844931	-2.80108	-3.33121		40.051	-2.84426	-3.5804	2.00489	-1.98468	-0.85821	-1.23393	1.73939	0.0699734	0.86913	0.800881	-1.63919	1.61362	-1.25196	2.60456	4.07803	1.05731	4.37898	4.27258		40.051	-3.05185
40.382	2.06899	-4.46355	-3.02682	-0.44129	0.734224	4.70994	3.10696	1.41123	0.108755	-0.836393		40.382	0.120099	0.522049	-0.0999619	1.69384	4.06643	2.51501	-3.34143	3.70398	3.49256	1.46754	0.29595	-0.834386	-2.80205	-3.34214		40.382	-2.84605	-3.59485	1.99674	-1.97908	-0.868858	-1.23189	1.75956	0.0752364	0.872965	0.800742	-1.638	1.60776	-1.2541	2.60138	4.0857	1.0647	4.38119	4.26768		40.382	-3.05989
40.713	2.06786	-4.45984	-3.03156	-0.443661	0.740295	4.71164	3.10513	1.40419	0.10918	-0.833424		40.713	0.118062	0.526952	-0.104789	1.69127	4.06482	2.51377	-3.33958	3.70376	3.50424	1.45953	0.276704	-0.854454	-2.80633	-3.33423		40.713	-2.84891	-3.60881	2.00688	-1.98079	-0.874303	-1.23277	1.75629	0.0832578	0.874264	0.798408	-1.63805	1.60512	-1.25228	2.59993	4.09519	1.07636	4.3769	4.26554		40.713	-3.06686
41.044	2.06156	-4.45636	-3.03346	-0.445405	0.743787	4.71675	3.10051	1.39794	0.10764	-0.834188		41.044	0.120136	0.526309	-0.108104	1.69339	4.06633	2.51655	-3.33778	3.70388	3.51822	1.46235	0.272636	-0.849788	-2.80028	-3.337		41.044	-2.85031	-3.61446	1.99943	-1.98619	-0.878164	-1.23335	1.71694	0.107694	0.876614	0.797786	-1.63662	1.60342	-1.25241	2.5973	4.09407	1.08081	4.37991	4.2661		41.044	-3.06569
41.375	2.05631	-4.45593	-3.03537	-0.445652	0.740701	4.72273	3.09783	1.39142	0.108709	-0.830122		41.375	0.123225	0.528978	-0.106024	1.69268	4.0706	2.52166	-3.33773	3.69942	3.53343	1.4486	0.277814	-0.833238	-2.79812	-3.33493		41.375	-2.857	-3.60785	2.01587	-1.96697	-0.880351	-1.23441	1.73129	0.116724	0.871271	0.790659	-1.63638	1.60065	-1.25049	2.59919	4.10557	1.07802	4.38342	4.26212		41.375	-3.06929
41.706	2.05014	-4.45495	-3.03733	-0.446791	0.742397	4.73082	3.09551	1.38811	0.110288	-0.825565		41.706	0.125086	0.532569	-0.106702	1.69629	4.0737	2.52199	-3.33689	3.70435	3.55466	1.43592	0.278363	-0.822402	-2.79232	-3.33527		41.706	-2.85838	-3.60906	2.00338	-1.95468	-0.88518	-1.23376	1.65162	0.153349	0.875812	0.795983	-1.63592	1.59908	-1.24941	2.60019	4.09433	1.06971	4.3892	4.25304		41.706	-3.06645
42.037	2.04245	-4.45785	-3.04083	-0.445204	0.742613	4.73758	3.08493	1.38201	0.109155	-0.819026		42.037	0.126985	0.532328	-0.107171	1.69735	4.07685	2.53419	-3.33604	3.70783	3.56053	1.43503	0.274378	-0.816599	-2.80157	-3.33167		42.037	-2.86568	-3.61209	2.01458	-1.94468	-0.889038	-1.23599	1.70699	0.16242	0.883322	0.799644	-1.63401	1.60018	-1.25	2.59972	4.09097	1.06242	4.39543	4.25327		42.037	-3.07057
42.368	2.03506	-4.45973	-3.04648	-0.444251	0.744265	4.73749	3.0773	1.37397	0.106957	-0.812349		42.368	0.127235	0.535336	-0.102699	1.70121	4.08096	2.5391	-3.33548	3.70654	3.58202	1.4354	0.273123	-0.815685	-2.80458	-3.32148		42.368	-2.87083	-3.60593	2.00096	-1.95542	-0.889474	-1.23724	1.67897	0.146761	0.891132	0.802931	-1.63395	1.60111	-1.25113	2.60002	4.09057	1.08723	4.39603	4.24858		42.368	-3.07908
42.699	2.0286	-4.46106	-3.05066	-0.444681	0.747979	4.74499	3.0767	1.37457	0.0986449	-0.810575		42.699	0.130943	0.541441	-0.0992132	1.69741	4.08241	2.54555	-3.33326	3.71141	3.59582	1.43445	0.290777	-0.805343	-2.79598	-3.3159		42.699	-2.88554	-3.59552	2.00738	-1.95092	-0.889611	-1.23762	1.69646	0.146322	0.895368	0.814798	-1.63595	1.60058	-1.25396	2.59993	4.10102	1.09473	4.3997	4.24688		42.699	-3.08107
43.03	2.02431	-4.46275	-3.05346	-0.443575	0.750185	4.74326	3.0774	1.37407	0.0999251	-0.808181		43.03	0.131136	0.546896	-0.0935382	1.68917	4.08509	2.55798	-3.33069	3.71367	3.60646	1.43258	0.302926	-0.802568	-2.78947	-3.33629		43.03	-2.88845	-3.6027	1.9778	-1.96005	-0.89147	-1.24094	1.69132	0.15186	0.897261	0.814209	-1.63769	1.60116	-1.25391	2.59924	4.11635	1.10837	4.39511	4.24804		43.03	-3.07006
43.361	2.01935	-4.46428	-3.05682	-0.444143	0.750297	4.74795	3.07396	1.37043	0.0984976	-0.804607		43.361	0.132418	0.550219	-0.0907977	1.67962	4.08898	2.55235	-3.33403	3.72061	3.61566	1.43568	0.316663	-0.793887	-2.78657	-3.34629		43.361	-2.89013	-3.59345	1.9846	-1.96502	-0.892492	-1.24407	1.67502	0.156542	0.89603	0.81768	-1.64186	1.60412	-1.25493	2.59991	4.10673	1.08483	4.38854	4.24921		43.361	-3.05785
43.692	2.01306	-4.46572	-3.06065	-0.444803	0.749915	4.7554	3.07383	1.37596	0.097471	-0.802772		43.692	0.137218	0.549972	-0.0855332	1.67616	4.08744	2.56579	-3.32941	3.72193	3.61173	1.44118	0.324134	-0.79507	-2.77391	-3.35683		43.692	-2.89414	-3.58981	1.98049	-1.97336	-0.887626	-1.24482	1.67474	0.151862	0.890318	0.812353	-1.6429	1.6031	-1.2539	2.60032	4.10152	1.09864	4.38127	4.25243		43.692	-3.0494
44.023	2.0086	-4.46647	-3.06048	-0.442904	0.748461	4.75695	3.07335	1.37961	0.0941476	-0.803822		44.023	0.137014	0.551754	-0.083419	1.67391	4.08684	2.57133	-3.32798	3.72251	3.61484	1.45249	0.342905	-0.780238	-2.76595	-3.37505		44.023	-2.89247	-3.58617	1.97886	-1.97339	-0.884223	-1.24046	1.67617	0.147812	0.887498	0.809379	-1.64177	1.60119	-1.25476	2.60198	4.11712	1.10101	4.37894	4.26389		44.023	-3.04126
44.354	2.00996	-4.46957	-3.06179	-0.440415	0.747196	4.74823	3.07689	1.38892	0.0909012	-0.800616		44.354	0.137052	0.5546	-0.0774009	1.67102	4.08722	2.56929	-3.32748	3.72107	3.6243	1.45181	0.365519	-0.769266	-2.77161	-3.36662		44.354	-2.88703	-3.5785	1.99206	-1.96702	-0.883442	-1.2436	1.67711	0.146578	0.881683	0.802898	-1.64166	1.59858	-1.25499	2.6049	4.11817	1.08341	4.36705	4.27077		44.354	-3.03221
44.685	2.00751	-4.46979	-3.06142	-0.44217	0.749149	4.74434	3.07886	1.39275	0.0913377	-0.797926		44.685	0.138775	0.555388	-0.0794727	1.67081	4.08296	2.57267	-3.32767	3.72665	3.6315	1.45075	0.362117	-0.764352	-2.77668	-3.37042		44.685	-2.88906	-3.59157	1.9914	-1.98315	-0.881738	-1.2429	1.57985	0.147328	0.882827	0.807495	-1.64164	1.59729	-1.25691	2.60545	4.09919	1.09834	4.35993	4.27834		44.685	-3.01867
45.016	2.00603	-4.47117	-3.05908	-0.443028	0.748155	4.74022	3.07944	1.39384	0.0915098	-0.799343		45.016	0.137953	0.555387	-0.0801613	1.66938	4.08272	2.56929	-3.32987	3.72015	3.63615	1.44843	0.372563	-0.763227	-2.7836	-3.36174		45.016	-2.87894	-3.59819	1.99441	-2.00228	-0.880944	-1.24298	1.57551	0.148219	0.877224	0.805299	-1.63887	1.59796	-1.25697	2.60734	4.08346	1.07984	4.35027	4.27828		45.016	-3.00899
45.347	2.00591	-4.47282	-3.05728	-0.443673	0.752559	4.73776	3.0894	1.40447	0.0912507	-0.799634		45.347	0.134601	0.56175	-0.081239	1.66862	4.0817	2.56792	-3.33081	3.71394	3.64512	1.45147	0.383432	-0.752611	-2.78413	-3.34893		45.347	-2.86945	-3.60322	2.00339	-2.02247	-0.880335	-1.23943	1.55188	0.138387	0.864536	0.799357	-1.63826	1.59627	-1.25903	2.61045	4.09107	1.0896	4.33541	4.27811		45.347	-3.00535
45.678	2.00528	-4.47752	-3.05404	-0.440519	0.754415	4.73922	3.09963	1.41702	0.0882773	-0.801858		45.678	0.132855	0.5628	-0.086421	1.66585	4.08041	2.57261	-3.33844	3.71	3.64649	1.45394	0.389582	-0.746778	-2.78376	-3.34522		45.678	-2.86893	-3.60371	2.03572	-2.02495	-0.882824	-1.2392	1.5369	0.132874	0.859445	0.793202	-1.63866	1.59425	-1.2583	2.61299	4.09334	1.07239	4.32613	4.28111		45.678	-3.00754
46.009	2.00845	-4.48235	-3.04943	-0.438578	0.753559	4.73482	3.10258	1.41959	0.0885806	-0.805326		46.009	0.130053	0.566033	-0.0868598	1.66418	4.08324	2.56102	-3.34261	3.70782	3.64952	1.45979	0.383943	-0.745939	-2.7934	-3.34241		46.009	-2.85945	-3.61335	2.06342	-2.0296	-0.881994	-1.23703	1.51102	0.123357	0.860308	0.790962	-1.63894	1.59495	-1.25704	2.6147	4.09533	1.08234	4.30606	4.28522		46.009	-3.01597
46.34	2.01199	-4.48623	-3.04711	-0.436806	0.756513	4.72618	3.10737	1.42216	0.0884377	-0.804039		46.34	0.129618	0.567062	-0.0875427	1.66318	4.08022	2.56366	-3.34852	3.70793	3.65248	1.46136	0.388105	-0.743156	-2.7989	-3.30967		46.34	-2.85522	-3.60966	2.07675	-2.03092	-0.880772	-1.23385	1.50562	0.119765	0.850045	0.787466	-1.63945	1.59593	-1.25792	2.61835	4.0919	1.08047	4.29997	4.29538		46.34	-3.01898
46.671	2.01602	-4.49336	-3.04476	-0.437473	0.761235	4.71766	3.11449	1.42944	0.0903461	-0.807146		46.671	0.127587	0.570394	-0.0886711	1.66197	4.07924	2.57154	-3.35091	3.70897	3.65839	1.45927	0.37436	-0.735444	-2.80354	-3.30039		46.671	-2.85613	-3.61909	2.08748	-2.03744	-0.881338	-1.23178	1.49403	0.116559	0.851703	0.788152	-1.63428	1.6013	-1.25664	2.62087	4.10206	1.09253	4.29733	4.30175		46.671	-3.01611
47.002	2.01902	-4.49654	-3.04149	-0.435471	0.764264	4.70634	3.1193	1.42863	0.0934868	-0.810247		47.002	0.119352	0.57646	-0.0929341	1.66362	4.07529	2.57833	-3.3584	3.71168	3.68035	1.44077	0.370941	-0.730938	-2.81039	-3.29258		47.002	-2.85688	-3.62616	2.09972	-2.03509	-0.882576	-1.23357	1.49561	0.104431	0.850414	0.788332	-1.63555	1.60282	-1.25622	2.62449	4.09935	1.0854	4.29283	4.30944		47.002	-3.01823
47.333	2.02055	-4.50043	-3.04065	-0.433723	0.763201	4.69751	3.12617	1.43435	0.098635	-0.806194		47.333	0.116869	0.575905	-0.0845608	1.66624	4.07628	2.57363	-3.36658	3.70919	3.68671	1.42688	0.374729	-0.730467	-2.80927	-3.2907		47.333	-2.85778	-3.62644	2.10148	-2.03677	-0.887653	-1.23356	1.51057	0.0958419	0.848465	0.789598	-1.63873	1.60499	-1.25755	2.6277	4.0851	1.06618	4.2885	4.30952		47.333	-3.01896
47.664	2.01865	-4.5022	-3.03853	-0.43274	0.762049	4.69293	3.12739	1.43185	0.105496	-0.804929		47.664	0.114963	0.574002	-0.0831023	1.66715	4.07344	2.57422	-3.37035	3.71092	3.68337	1.42968	0.361758	-0.731232	-2.804	-3.31071		47.664	-2.85771	-3.6411	2.09677	-2.03329	-0.889186	-1.22581	1.51142	0.0828961	0.845794	0.787954	-1.64183	1.60859	-1.2573	2.63344	4.08435	1.07358	4.27699	4.30749		47.664	-3.01421
47.995	2.01716	-4.50476	-3.03493	-0.428457	0.761978	4.69192	3.1342	1.43143	0.108908	-0.801705		47.995	0.111917	0.574045	-0.0754869	1.67188	4.07286	2.57836	-3.37182	3.71086	3.68803	1.43041	0.361878	-0.736197	-2.79342	-3.33364		47.995	-2.8545	-3.62864	2.10963	-2.02548	-0.891345	-1.22454	1.51924	0.067376	0.844786	0.785076	-1.6435	1.6128	-1.25745	2.63414	4.09498	1.06441	4.26788	4.31356		47.995	-3.01801
48.326	2.01588	-4.50524	-3.03353	-0.426767	0.763457	4.69284	3.1414	1.42932	0.112877	-0.798963		48.326	0.11031	0.573385	-0.0646461	1.6786	4.07123	2.58404	-3.37807	3.71266	3.69227	1.43285	0.366409	-0.733294	-2.79567	-3.35147		48.326	-2.85524	-3.6209	2.11635	-2.02562	-0.891232	-1.22365	1.52687	0.0648083	0.845796	0.78504	-1.64693	1.61547	-1.26122	2.63459	4.12821	1.08388	4.25878	4.31869		48.326	-3.01737
48.657	2.01274	-4.5007	-3.03064	-0.424184	0.76246	4.69071	3.13801	1.42243	0.119226	-0.799688		48.657	0.108829	0.57452	-0.0567553	1.67958	4.07137	2.58939	-3.37779	3.7137	3.69707	1.44558	0.343121	-0.751338	-2.79031	-3.36482		48.657	-2.85419	-3.62505	2.1242	-2.0286	-0.892921	-1.22527	1.54096	0.0662731	0.849585	0.790393	-1.6489	1.61736	-1.26127	2.63573	4.12161	1.07792	4.25436	4.32307		48.657	-3.01424
48.988	2.01066	-4.496	-3.02863	-0.425207	0.76343	4.68559	3.13931	1.41746	0.124678	-0.799719		48.988	0.111369	0.568741	-0.0508887	1.67982	4.07004	2.59407	-3.373	3.72148	3.70064	1.44346	0.335229	-0.756546	-2.78556	-3.38		48.988	-2.85094	-3.63536	2.13021	-2.02714	-0.893341	-1.22576	1.54378	0.0707501	0.850788	0.794531	-1.65042	1.61978	-1.26367	2.63738	4.12307	1.08241	4.25604	4.32695		48.988	-3.00635
49.319	2.00913	-4.49087	-3.02623	-0.422137	0.766409	4.68282	3.14013	1.41688	0.125453	-0.799225		49.319	0.111817	0.56791	-0.0432401	1.68362	4.07229	2.6023	-3.37271	3.72806	3.70928	1.4495	0.331874	-0.752782	-2.77996	-3.37754		49.319	-2.85233	-3.63689	2.12752	-2.02965	-0.893779	-1.23054	1.55066	0.0839638	0.8416	0.784538	-1.65255	1.62111	-1.2672	2.63952	4.11771	1.06614	4.26305	4.33275		49.319	-2.99584
49.65	2.00678	-4.48898	-3.02349	-0.421136	0.768858	4.68281	3.14216	1.41965	0.128952	-0.800402		49.65	0.112972	0.56233	-0.0382658	1.69192	4.07457	2.60595	-3.36932	3.72664	3.71554	1.44994	0.327233	-0.758892	-2.78281	-3.3871		49.65	-2.85535	-3.64306	2.1532	-2.0256	-0.895448	-1.23465	1.52889	0.0897681	0.849865	0.795401	-1.65406	1.61752	-1.26868	2.63989	4.13323	1.07436	4.2506	4.33219		49.65	-2.99697
49.981	2.00601	-4.48382	-3.01989	-0.41584	0.770059	4.68104	3.14322	1.42014	0.13473	-0.798		49.981	0.114504	0.559168	-0.0354518	1.69353	4.07453	2.60767	-3.36768	3.72426	3.71156	1.45919	0.338882	-0.75582	-2.77843	-3.38628		49.981	-2.85284	-3.65143	2.15809	-2.0039	-0.896388	-1.23269	1.53436	0.0894762	0.852513	0.809058	-1.65787	1.61255	-1.27158	2.6428	4.15367	1.07179	4.24292	4.33345		49.981	-2.99628
50.312	2.00602	-4.48081	-3.01852	-0.414929	0.774283	4.68184	3.13984	1.41808	0.138105	-0.799568		50.312	0.117916	0.559868	-0.0243917	1.69237	4.075	2.60715	-3.37196	3.73116	3.69011	1.50535	0.341916	-0.756613	-2.77705	-3.39153		50.312	-2.84653	-3.64677	2.17386	-1.99969	-0.895448	-1.23115	1.53674	0.0904397	0.852577	0.814435	-1.65836	1.61371	-1.27233	2.64456	4.15227	1.06872	4.24547	4.33028		50.312	-2.99717
50.643	2.00441	-4.47784	-3.01572	-0.41673	0.781623	4.68411	3.13917	1.4139	0.139928	-0.802195		50.643	0.119188	0.562347	-0.0279244	1.68692	4.07526	2.6055	-3.36663	3.74024	3.6849	1.52735	0.341484	-0.750813	-2.77792	-3.38668		50.643	-2.83683	-3.66393	2.19345	-2.01157	-0.893448	-1.23466	1.52626	0.0855371	0.853205	0.813626	-1.6604	1.61238	-1.27296	2.64519	4.17721	1.09032	4.24317	4.33103		50.643	-2.9933
50.974	2.0067	-4.47646	-3.01179	-0.420595	0.785053	4.681	3.13462	1.41587	0.142827	-0.804264		50.974	0.119171	0.565553	-0.0218725	1.68606	4.0787	2.60574	-3.36523	3.74391	3.68022	1.53304	0.351086	-0.755906	-2.78361	-3.38053		50.974	-2.84453	-3.66283	2.20615	-2.01555	-0.890612	-1.24069	1.52192	0.0885718	0.856517	0.82067	-1.66145	1.61075	-1.27517	2.64533	4.18417	1.08398	4.24327	4.33346		50.974	-2.99211
51.305	2.0086	-4.47865	-3.0109	-0.429136	0.790703	4.67867	3.13443	1.41317	0.145251	-0.808679		51.305	0.117055	0.569988	-0.0146613	1.68215	4.0796	2.60524	-3.36407	3.75061	3.66765	1.54239	0.344873	-0.756087	-2.79267	-3.37537		51.305	-2.84478	-3.67026	2.20526	-2.01309	-0.889077	-1.2409	1.5105	0.0878413	0.852323	0.820174	-1.66283	1.60797	-1.27559	2.64548	4.19615	1.09777	4.24566	4.33526		51.305	-2.99627
51.636	2.01271	-4.48128	-3.00831	-0.433303	0.791603	4.67986	3.12969	1.41129	0.147337	-0.811651		51.636	0.119916	0.572923	-0.0105436	1.67505	4.08247	2.60318	-3.36045	3.7538	3.66487	1.54263	0.337406	-0.752826	-2.7897	-3.37108		51.636	-2.84635	-3.68678	2.20027	-2.00443	-0.890839	-1.23984	1.51377	0.0786072	0.852648	0.820735	-1.66383	1.60862	-1.27594	2.64417	4.18472	1.09322	4.24569	4.33465		51.636	-3.00363
51.967	2.01627	-4.48632	-3.00597	-0.435944	0.796085	4.68081	3.13104	1.40742	0.149725	-0.81095		51.967	0.119349	0.575333	-0.00106834	1.67842	4.08395	2.59948	-3.36031	3.75663	3.65582	1.54252	0.340817	-0.742225	-2.7958	-3.36306		51.967	-2.84909	-3.69322	2.20784	-1.98631	-0.891796	-1.23778	1.49003	0.0701993	0.847287	0.815665	-1.6653	1.61185	-1.27648	2.64186	4.19724	1.08969	4.24279	4.3345		51.967	-3.00957
52.298	2.02061	-4.4895	-3.00541	-0.438994	0.796408	4.67781	3.13139	1.40575	0.151225	-0.808746		52.298	0.117895	0.580195	0.00736534	1.68158	4.0867	2.59515	-3.36145	3.75415	3.65389	1.54636	0.332008	-0.751555	-2.81033	-3.33461		52.298	-2.85158	-3.69674	2.20733	-1.98329	-0.892637	-1.23844	1.50263	0.0666318	0.845652	0.813866	-1.66654	1.61559	-1.27745	2.64233	4.21312	1.08845	4.2379	4.32907		52.298	-3.00865
52.629	2.02304	-4.49486	-3.00388	-0.443064	0.796982	4.67477	3.13113	1.40173	0.156225	-0.806619		52.629	0.112259	0.581144	0.0118608	1.68147	4.08626	2.59303	-3.36075	3.74866	3.64233	1.54356	0.338181	-0.758209	-2.80333	-3.33472		52.629	-2.85485	-3.70676	2.21351	-1.98199	-0.896156	-1.23805	1.50234	0.0507946	0.850585	0.819983	-1.66564	1.6205	-1.27579	2.64041	4.22169	1.09842	4.23319	4.33038		52.629	-3.01062
52.96	2.02498	-4.50029	-3.00284	-0.443781	0.794485	4.67796	3.13021	1.39751	0.156251	-0.80616		52.96	0.10971	0.584905	0.0133187	1.67457	4.08625	2.58499	-3.35886	3.74814	3.6417	1.54189	0.307468	-0.768454	-2.80789	-3.32739		52.96	-2.84924	-3.71014	2.18661	-1.98834	-0.898514	-1.23857	1.50681	0.049696	0.847388	0.813706	-1.66216	1.62837	-1.2747	2.64032	4.23118	1.11026	4.23609	4.32754		52.96	-3.01471
53.291	2.02786	-4.50899	-3.00483	-0.448153	0.789431	4.6812	3.13074	1.39629	0.150063	-0.806875		53.291	0.105143	0.588165	0.0131377	1.67085	4.08868	2.58145	-3.3601	3.74911	3.64585	1.53665	0.296991	-0.781575	-2.81868	-3.31313		53.291	-2.85533	-3.69899	2.18418	-2.00733	-0.899859	-1.24497	1.5127	0.0384938	0.855071	0.810851	-1.66275	1.63127	-1.27371	2.63719	4.23908	1.12096	4.23816	4.32549		53.291	-3.021
53.622	2.0296	-4.51668	-3.00458	-0.451202	0.783861	4.68477	3.13719	1.39946	0.148458	-0.800788		53.622	0.102809	0.590883	0.00743841	1.66623	4.08931	2.58002	-3.35592	3.74659	3.64379	1.52914	0.289724	-0.783069	-2.8249	-3.28581		53.622	-2.85656	-3.72187	2.16901	-2.01546	-0.898965	-1.24895	1.50576	0.0310064	0.860347	0.80293	-1.66362	1.63384	-1.27585	2.63605	4.24607	1.11525	4.23574	4.32951		53.622	-3.01449
53.953	2.03287	-4.5264	-3.00582	-0.455619	0.779177	4.68406	3.13899	1.39885	0.14484	-0.80888		53.953	0.101545	0.591384	0.00324545	1.66544	4.09228	2.58792	-3.35711	3.7463	3.6386	1.52835	0.269856	-0.794007	-2.82603	-3.28281		53.953	-2.86611	-3.71796	2.14861	-2.00498	-0.900271	-1.25063	1.50949	0.0225214	0.867128	0.81202	-1.66179	1.63551	-1.27559	2.63133	4.23302	1.1107	4.23118	4.33433		53.953	-3.01046
54.284	2.03443	-4.53135	-3.00959	-0.452433	0.778974	4.6927	3.14256	1.3945	0.141536	-0.80686		54.284	0.100444	0.592141	-0.00168597	1.66941	4.09239	2.588	-3.35739	3.74013	3.6368	1.52783	0.260673	-0.783035	-2.82215	-3.28775		54.284	-2.86095	-3.71702	2.1549	-2.00348	-0.900669	-1.25068	1.51763	0.014667	0.869903	0.810756	-1.65919	1.63745	-1.27374	2.62809	4.21845	1.108	4.23713	4.33362		54.284	-3.00349
54.615	2.03598	-4.53415	-3.01098	-0.44904	0.77733	4.69278	3.1415	1.39309	0.141721	-0.808327		54.615	0.100894	0.591047	-0.0107165	1.67071	4.09475	2.58927	-3.35715	3.73641	3.63696	1.5322	0.269254	-0.774456	-2.8226	-3.28011		54.615	-2.8587	-3.71826	2.15805	-1.99656	-0.904479	-1.25117	1.52735	0.0204447	0.876054	0.81834	-1.65489	1.64215	-1.27261	2.6279	4.22781	1.1164	4.23669	4.32754		54.615	-3.00163
54.946	2.03467	-4.53391	-3.01178	-0.450927	0.777483	4.68957	3.14199	1.39058	0.142165	-0.80811		54.946	0.0966891	0.593743	-0.0201229	1.67112	4.0948	2.58882	-3.35795	3.73305	3.63672	1.54425	0.263299	-0.775379	-2.83191	-3.25958		54.946	-2.85439	-3.71988	2.16771	-1.99054	-0.898414	-1.25309	1.53128	0.024714	0.876299	0.815575	-1.65069	1.64091	-1.26837	2.63148	4.23495	1.11347	4.23956	4.32712		54.946	-2.99375
55.277	2.03586	-4.53366	-3.01242	-0.454775	0.77664	4.69704	3.14161	1.38686	0.141266	-0.813363		55.277	0.100453	0.589284	-0.0289422	1.672	4.09595	2.59183	-3.35621	3.73115	3.63472	1.55066	0.270269	-0.779989	-2.83323	-3.24424		55.277	-2.84554	-3.72474	2.16041	-2.0113	-0.896714	-1.25487	1.54049	0.0286315	0.876399	0.810995	-1.6488	1.64027	-1.26709	2.63194	4.21134	1.10159	4.2449	4.33007		55.277	-2.98965
55.608	2.03743	-4.53239	-3.01108	-0.457649	0.777795	4.70417	3.14086	1.38936	0.145115	-0.812516		55.608	0.104263	0.587495	-0.036775	1.67485	4.09685	2.59443	-3.35208	3.73237	3.63114	1.5528	0.28857	-0.769285	-2.82563	-3.25374		55.608	-2.84832	-3.71941	2.16979	-2.02467	-0.8931	-1.25261	1.52727	0.0365465	0.876381	0.804915	-1.64786	1.63857	-1.26541	2.63098	4.1997	1.09726	4.24573	4.33817		55.608	-2.99218
55.939	2.04196	-4.53107	-3.00953	-0.461851	0.779289	4.7078	3.14625	1.3937	0.149564	-0.814559		55.939	0.108984	0.586849	-0.0405062	1.67843	4.09811	2.59258	-3.35177	3.7325	3.62855	1.56841	0.278916	-0.772163	-2.83272	-3.24622		55.939	-2.84739	-3.70819	2.17863	-2.02915	-0.893331	-1.25084	1.54371	0.0487631	0.87766	0.801364	-1.64805	1.63677	-1.263	2.63359	4.19554	1.09047	4.24612	4.34455		55.939	-2.99835
56.27	2.04308	-4.52885	-3.00806	-0.469515	0.777785	4.71297	3.14986	1.39263	0.152083	-0.814736		56.27	0.108307	0.590463	-0.0422681	1.68361	4.09857	2.59673	-3.34957	3.72934	3.62342	1.58636	0.295275	-0.764333	-2.83353	-3.23875		56.27	-2.84974	-3.71149	2.1926	-2.02772	-0.894334	-1.24623	1.54805	0.0510328	0.878639	0.797455	-1.65034	1.6323	-1.26351	2.6335	4.17973	1.07804	4.24745	4.35117		56.27	-3.00037
56.601	2.04348	-4.52631	-3.0046	-0.471933	0.781791	4.71557	3.15056	1.39155	0.158954	-0.816654		56.601	0.110247	0.59097	-0.0344711	1.6971	4.10177	2.60295	-3.34949	3.72721	3.62468	1.59193	0.294623	-0.76365	-2.82591	-3.2416		56.601	-2.84327	-3.71608	2.18779	-2.03181	-0.887882	-1.24348	1.55635	0.0530034	0.867861	0.777188	-1.64897	1.62868	-1.26523	2.63466	4.18369	1.07645	4.24586	4.35607		56.601	-2.99939
56.932	2.04533	-4.52424	-3.00334	-0.474306	0.782277	4.72644	3.14881	1.38283	0.162833	-0.819821		56.932	0.109892	0.591549	-0.0321171	1.7013	4.10477	2.60591	-3.34565	3.72596	3.63182	1.58867	0.297291	-0.762181	-2.82706	-3.23835		56.932	-2.83843	-3.71064	2.20654	-2.02383	-0.884268	-1.2381	1.5681	0.0579131	0.862508	0.778744	-1.64845	1.62695	-1.26539	2.63364	4.18668	1.09158	4.24328	4.36503		56.932	-3.00648
57.263	2.04791	-4.51989	-3.00092	-0.475534	0.784437	4.73177	3.15191	1.38121	0.162372	-0.816413		57.263	0.114539	0.589655	-0.022677	1.70611	4.10445	2.60371	-3.34325	3.7215	3.64587	1.58755	0.293453	-0.766683	-2.82201	-3.25079		57.263	-2.83283	-3.70341	2.20582	-2.02482	-0.881925	-1.23347	1.58205	0.0630152	0.859531	0.771401	-1.64899	1.62864	-1.26631	2.63578	4.19446	1.09534	4.24695	4.36601		57.263	-3.0127
57.594	2.04851	-4.51905	-2.99824	-0.477118	0.783003	4.73722	3.16184	1.38059	0.165192	-0.815425		57.594	0.117618	0.590208	-0.0231906	1.70455	4.10561	2.60843	-3.33879	3.72511	3.64874	1.58856	0.287837	-0.772417	-2.82539	-3.24129		57.594	-2.82835	-3.70235	2.20712	-2.02785	-0.87833	-1.23267	1.59396	0.0735546	0.856585	0.765429	-1.65277	1.62755	-1.26825	2.63633	4.2132	1.1009	4.24405	4.37768		57.594	-3.01161
57.925	2.05175	-4.51816	-2.99728	-0.479754	0.783203	4.7466	3.16305	1.38121	0.16656	-0.816625		57.925	0.120772	0.591516	-0.0203145	1.70543	4.10639	2.60715	-3.34028	3.72925	3.65308	1.58855	0.280789	-0.777937	-2.82105	-3.25149		57.925	-2.82941	-3.69875	2.2012	-2.0261	-0.876106	-1.23095	1.61206	0.0671828	0.85917	0.761448	-1.65673	1.62438	-1.26884	2.63602	4.20391	1.09476	4.24148	4.37801		57.925	-3.01358
58.256	2.05589	-4.52184	-2.99536	-0.476709	0.78416	4.76036	3.16204	1.37644	0.166928	-0.816903		58.256	0.126253	0.590981	-0.0185771	1.70954	4.10563	2.60325	-3.3373	3.73513	3.65689	1.58529	0.282053	-0.779102	-2.81521	-3.2647		58.256	-2.83176	-3.68536	2.18798	-2.02772	-0.877481	-1.22944	1.62547	0.0676421	0.86365	0.766324	-1.66	1.6247	-1.27105	2.634	4.22276	1.10319	4.2402	4.38582		58.256	-3.00842
58.587	2.05984	-4.52626	-2.99152	-0.473048	0.783674	4.7613	3.1637	1.38073	0.169135	-0.811295		58.587	0.12548	0.59371	-0.0174004	1.70957	4.10677	2.60143	-3.337	3.7415	3.65487	1.57611	0.291335	-0.770254	-2.81016	-3.28299		58.587	-2.84706	-3.66562	2.17886	-2.01498	-0.87803	-1.22765	1.66993	0.0611651	0.872406	0.773531	-1.6636	1.62159	-1.27221	2.63199	4.22342	1.11062	4.2332	4.39026		58.587	-3.00334
58.918	2.0646	-4.52856	-2.98736	-0.467677	0.78498	4.7673	3.16667	1.38155	0.16762	-0.815075		58.918	0.125244	0.597394	-0.0175498	1.70861	4.10787	2.59885	-3.33523	3.73926	3.65337	1.57253	0.286761	-0.76414	-2.81513	-3.26171		58.918	-2.84763	-3.65779	2.16229	-1.98558	-0.878936	-1.22681	1.65934	0.0493913	0.874137	0.774905	-1.66346	1.61783	-1.27207	2.63134	4.23497	1.12279	4.23719	4.38995		58.918	-2.9959
59.249	2.06315	-4.52827	-2.98499	-0.459809	0.786453	4.76781	3.15667	1.37419	0.161533	-0.813474		59.249	0.12721	0.598415	-0.0198061	1.70247	4.10924	2.60284	-3.33274	3.7378	3.65315	1.56725	0.29824	-0.759052	-2.81182	-3.26444		59.249	-2.85688	-3.66345	2.13038	-1.98875	-0.876834	-1.22364	1.6575	0.0452855	0.874651	0.775326	-1.66197	1.61822	-1.2727	2.63156	4.24781	1.12933	4.24009	4.38814		59.249	-2.99066
59.58	2.06678	-4.52821	-2.98372	-0.453082	0.78667	4.76985	3.14957	1.3721	0.165133	-0.813764		59.58	0.131656	0.596265	-0.0150981	1.70457	4.11032	2.59975	-3.33449	3.74133	3.65261	1.55043	0.288879	-0.75656	-2.79629	-3.28018		59.58	-2.8604	-3.66408	2.02096	-1.97153	-0.872829	-1.22078	1.69386	0.0296247	0.872662	0.775596	-1.66218	1.61725	-1.27439	2.6303	4.27192	1.14963	4.24627	4.38502		59.58	-2.98401
59.911	2.06839	-4.52622	-2.98296	-0.448171	0.788335	4.77533	3.14861	1.37236	0.163502	-0.815065		59.911	0.136248	0.597545	-0.0210418	1.69821	4.10809	2.59719	-3.33251	3.74468	3.65254	1.53474	0.289554	-0.756448	-2.77989	-3.30354		59.911	-2.85633	-3.6705	1.99812	-1.95316	-0.872044	-1.21808	1.69169	0.036161	0.88004	0.791439	-1.66224	1.61813	-1.27441	2.63035	4.26903	1.15969	4.2508	4.37702		59.911	-2.98473
60.242	2.07066	-4.52637	-2.98042	-0.443628	0.787904	4.77345	3.14448	1.37509	0.163167	-0.810121		60.242	0.140971	0.59584	-0.0190043	1.69746	4.11005	2.59611	-3.33258	3.74728	3.64493	1.53475	0.297323	-0.757107	-2.78191	-3.3025		60.242	-2.86614	-3.64652	2.02338	-1.99055	-0.873684	-1.21999	1.66482	0.0498067	0.891275	0.798207	-1.66395	1.61653	-1.27461	2.63052	4.29012	1.16969	4.25353	4.37473		60.242	-2.97798
60.573	2.07085	-4.52578	-2.9803	-0.44115	0.786231	4.77623	3.13766	1.37203	0.160889	-0.810471		60.573	0.143196	0.59613	-0.0167164	1.70004	4.11203	2.59075	-3.33309	3.75228	3.63421	1.53968	0.30154	-0.750786	-2.78923	-3.27717		60.573	-2.87582	-3.63255	1.99596	-1.97769	-0.873133	-1.21459	1.66601	0.0599482	0.891723	0.796403	-1.66237	1.61572	-1.27424	2.63078	4.31824	1.20923	4.2583	4.37688		60.573	-2.97352
60.904	2.06879	-4.5251	-2.97862	-0.438332	0.785484	4.77548	3.13045	1.37801	0.162682	-0.811024		60.904	0.143144	0.59285	-0.00753611	1.70584	4.11332	2.58917	-3.33713	3.7533	3.63116	1.54662	0.314789	-0.752303	-2.78547	-3.26965		60.904	-2.88373	-3.6192	1.99633	-1.9825	-0.873224	-1.21131	1.66617	0.0550863	0.89533	0.805879	-1.65989	1.61465	-1.27274	2.63011	4.33534	1.23018	4.26602	4.3722		60.904	-2.97762
61.235	2.07027	-4.52465	-2.97537	-0.436839	0.780516	4.77673	3.12276	1.37788	0.157778	-0.811887		61.235	0.143471	0.593566	0.00230999	1.71216	4.11624	2.59357	-3.33277	3.75623	3.62608	1.55539	0.321278	-0.753323	-2.78397	-3.24949		61.235	-2.88024	-3.60141	1.99887	-2.00299	-0.871076	-1.21016	1.66536	0.0487909	0.888796	0.805949	-1.66026	1.61444	-1.27333	2.62929	4.34422	1.25309	4.27566	4.37211		61.235	-2.97897
61.566	2.07276	-4.52342	-2.97317	-0.434108	0.774861	4.77648	3.12502	1.38264	0.154197	-0.814168		61.566	0.142464	0.593827	0.00930105	1.72164	4.11721	2.59776	-3.33121	3.75427	3.6199	1.55731	0.3218	-0.757422	-2.78368	-3.2417		61.566	-2.88791	-3.59033	2.00327	-2.0158	-0.873888	-1.20607	1.66266	0.0439872	0.878342	0.79615	-1.66057	1.61283	-1.27358	2.62851	4.34066	1.25771	4.2771	4.36724		61.566	-2.99096
61.897	2.07638	-4.52105	-2.97436	-0.43979	0.771826	4.77394	3.11983	1.37812	0.154446	-0.817298		61.897	0.144127	0.593066	0.0168347	1.72972	4.11924	2.60027	-3.33205	3.74759	3.62619	1.55687	0.305886	-0.76915	-2.78574	-3.23776		61.897	-2.88356	-3.58749	2.01069	-2.02797	-0.870095	-1.20726	1.66784	0.0399795	0.870614	0.795521	-1.65944	1.61598	-1.27406	2.62937	4.35257	1.28267	4.281	4.37107		61.897	-2.99412
62.228	2.07725	-4.52106	-2.97479	-0.443304	0.766649	4.77113	3.10971	1.3723	0.151949	-0.816298		62.228	0.144089	0.594787	0.0322549	1.73343	4.12178	2.60543	-3.33582	3.75165	3.62917	1.56254	0.322434	-0.767436	-2.77458	-3.25139		62.228	-2.88396	-3.59929	2.02086	-2.03943	-0.865341	-1.20736	1.68363	0.0313356	0.86262	0.791395	-1.65988	1.62305	-1.27571	2.62923	4.35604	1.30066	4.28214	4.36672		62.228	-3.00645
62.559	2.08172	-4.52185	-2.97425	-0.447507	0.762579	4.77106	3.11188	1.3709	0.149649	-0.815606		62.559	0.14262	0.592709	0.0387715	1.73439	4.1245	2.6018	-3.33839	3.75956	3.6279	1.56568	0.317083	-0.770387	-2.76365	-3.26296		62.559	-2.87866	-3.59371	2.03144	-2.0561	-0.862342	-1.20964	1.69692	0.0256914	0.860044	0.783997	-1.66119	1.62538	-1.2796	2.626	4.35268	1.31228	4.29494	4.36985		62.559	-3.00965
62.89	2.08254	-4.52188	-2.97385	-0.451226	0.760854	4.76855	3.1103	1.37058	0.148031	-0.817458		62.89	0.144878	0.591613	0.0451676	1.73459	4.12737	2.60415	-3.33858	3.75922	3.62707	1.57392	0.329212	-0.764355	-2.75971	-3.255		62.89	-2.88495	-3.59273	2.0435	-2.08139	-0.864314	-1.20992	1.68986	0.0286686	0.853697	0.779781	-1.65908	1.62871	-1.27763	2.62722	4.34246	1.31907	4.28718	4.37253		62.89	-3.01651
63.221	2.08789	-4.52459	-2.97216	-0.453593	0.758179	4.76778	3.10842	1.3694	0.146025	-0.81769		63.221	0.144383	0.58584	0.0516274	1.73358	4.12755	2.60387	-3.33566	3.75876	3.62707	1.58109	0.346372	-0.760562	-2.76004	-3.25114		63.221	-2.8878	-3.59302	2.04045	-2.09125	-0.869078	-1.20548	1.68957	0.0229784	0.854266	0.783162	-1.65905	1.63053	-1.27776	2.6271	4.34108	1.33566	4.29191	4.37716		63.221	-3.01288
63.552	2.08941	-4.5228	-2.97074	-0.453857	0.757674	4.76498	3.10554	1.36688	0.145721	-0.826397		63.552	0.142952	0.581683	0.0585001	1.73384	4.12763	2.60503	-3.33601	3.75928	3.63472	1.57456	0.350605	-0.757766	-2.75032	-3.26376		63.552	-2.89016	-3.602	2.02986	-2.09049	-0.871383	-1.20509	1.70704	0.0238733	0.850193	0.790519	-1.66031	1.63486	-1.27762	2.62764	4.34005	1.35509	4.2884	4.37558		63.552	-3.02118
63.883	2.09362	-4.52408	-2.96736	-0.449992	0.759124	4.76469	3.10872	1.36772	0.146923	-0.823572		63.883	0.145236	0.577837	0.0596392	1.72352	4.12555	2.60824	-3.33475	3.76676	3.63712	1.56615	0.354363	-0.759108	-2.74558	-3.27758		63.883	-2.88695	-3.61508	2.04207	-2.10517	-0.874941	-1.20649	1.71816	0.0206534	0.848597	0.793366	-1.66338	1.6394	-1.27718	2.62731	4.33628	1.35583	4.28883	4.37482		63.883	-3.02863
64.214	2.09857	-4.52202	-2.96541	-0.449782	0.759867	4.76974	3.10949	1.3662	0.145701	-0.825888		64.214	0.149495	0.573265	0.0595012	1.71473	4.12484	2.60907	-3.3349	3.77313	3.64484	1.56444	0.362504	-0.759445	-2.74052	-3.28177		64.214	-2.88549	-3.62517	2.04514	-2.11815	-0.880314	-1.20526	1.71972	0.0297738	0.845346	0.796352	-1.66457	1.64319	-1.2754	2.62824	4.32266	1.35495	4.28162	4.37917		64.214	-3.03209
64.545	2.10051	-4.51907	-2.962	-0.447051	0.762945	4.77138	3.11501	1.36946	0.147949	-0.826215		64.545	0.154242	0.56566	0.0592749	1.71036	4.12647	2.60934	-3.33735	3.77292	3.64716	1.56136	0.35911	-0.761971	-2.73946	-3.29852		64.545	-2.89365	-3.64354	2.03954	-2.11565	-0.885649	-1.2002	1.738	0.0329751	0.851383	0.803205	-1.6662	1.64634	-1.27513	2.62911	4.31738	1.34633	4.27687	4.38746		64.545	-3.04158
64.876	2.10149	-4.51513	-2.95772	-0.446219	0.766734	4.7716	3.11664	1.37252	0.148516	-0.827692		64.876	0.158512	0.563968	0.0652139	1.70202	4.12812	2.61064	-3.33658	3.77805	3.64445	1.5539	0.367136	-0.759837	-2.73554	-3.29881		64.876	-2.89161	-3.64875	2.03586	-2.10773	-0.889897	-1.19982	1.73437	0.0410732	0.866825	0.824394	-1.6675	1.64909	-1.27368	2.63037	4.31498	1.34743	4.27794	4.39385		64.876	-3.04871
65.207	2.09996	-4.51267	-2.95402	-0.439557	0.767915	4.7754	3.12032	1.37911	0.14907	-0.825265		65.207	0.160103	0.561715	0.0690496	1.69492	4.12405	2.61234	-3.33347	3.79111	3.64109	1.55732	0.38767	-0.751715	-2.72225	-3.30623		65.207	-2.88741	-3.65705	2.05499	-2.10674	-0.894051	-1.1956	1.74325	0.0518366	0.872817	0.827788	-1.66757	1.65185	-1.27245	2.63022	4.29509	1.32979	4.2788	4.3887		65.207	-3.05106
65.538	2.09946	-4.50993	-2.95055	-0.435305	0.774504	4.77763	3.12424	1.38318	0.153318	-0.824148		65.538	0.163925	0.557829	0.0667362	1.68693	4.12092	2.61386	-3.32942	3.79013	3.63651	1.55784	0.391961	-0.750672	-2.72675	-3.30592		65.538	-2.89241	-3.64626	2.06328	-2.09693	-0.898706	-1.1905	1.73437	0.0710563	0.886572	0.847633	-1.66907	1.6523	-1.26958	2.63251	4.29333	1.31072	4.27415	4.39846		65.538	-3.05648
65.869	2.09926	-4.50696	-2.9479	-0.43125	0.77649	4.77937	3.12922	1.39053	0.158142	-0.824701		65.869	0.167582	0.558676	0.0757893	1.68285	4.11954	2.61555	-3.3253	3.7817	3.63852	1.55085	0.40195	-0.751726	-2.73164	-3.30139		65.869	-2.88297	-3.64584	2.06179	-2.08327	-0.896222	-1.18583	1.73084	0.0884167	0.895493	0.859433	-1.66952	1.65255	-1.26549	2.63649	4.29817	1.31298	4.26574	4.3976		65.869	-3.07484
66.2	2.10361	-4.50678	-2.94412	-0.422534	0.783417	4.78559	3.13656	1.39435	0.160309	-0.822965		66.2	0.166338	0.558529	0.0764004	1.67402	4.11839	2.61425	-3.32243	3.78121	3.6415	1.539	0.399242	-0.751983	-2.73571	-3.32067		66.2	-2.87491	-3.64016	2.07662	-2.05645	-0.892794	-1.18213	1.72334	0.107537	0.89479	0.857595	-1.67257	1.65351	-1.26454	2.63764	4.30067	1.30758	4.2591	4.40186		66.2	-3.07735
66.531	2.10262	-4.50376	-2.94125	-0.415673	0.78994	4.7906	3.14379	1.40239	0.169168	-0.824641		66.531	0.166102	0.56573	0.082637	1.67	4.12074	2.61743	-3.32127	3.78237	3.64114	1.52941	0.400764	-0.752769	-2.73556	-3.31276		66.531	-2.8729	-3.64954	2.08616	-2.05253	-0.887963	-1.18267	1.71314	0.134729	0.891855	0.860674	-1.67607	1.65766	-1.2588	2.64083	4.30451	1.31259	4.25862	4.40576		66.531	-3.08767
66.862	2.10644	-4.50222	-2.93868	-0.412757	0.798442	4.79419	3.1499	1.41353	0.175824	-0.819997		66.862	0.167836	0.568796	0.0884416	1.67365	4.11716	2.62598	-3.32032	3.78206	3.63572	1.53069	0.402595	-0.750692	-2.73464	-3.30624		66.862	-2.85975	-3.65364	2.10821	-2.04425	-0.879211	-1.17744	1.71003	0.152407	0.891373	0.851747	-1.67426	1.65935	-1.25394	2.64271	4.31177	1.30735	4.26391	4.40166		66.862	-3.10322
67.193	2.10842	-4.49929	-2.93565	-0.414032	0.80022	4.7957	3.15149	1.41764	0.17936	-0.82041		67.193	0.163997	0.580468	0.0919071	1.68323	4.11878	2.6286	-3.32358	3.77971	3.63275	1.53427	0.398211	-0.756727	-2.73097	-3.31248		67.193	-2.85412	-3.65095	2.09953	-2.0257	-0.873526	-1.17409	1.71074	0.157633	0.892806	0.849091	-1.67333	1.65405	-1.25159	2.64415	4.31501	1.30622	4.26971	4.39617		67.193	-3.11209
67.524	2.11023	-4.49954	-2.93312	-0.411763	0.805924	4.79218	3.15544	1.42359	0.187723	-0.820282		67.524	0.162175	0.591151	0.0929848	1.68336	4.11864	2.63007	-3.32307	3.77612	3.61729	1.53525	0.400408	-0.751647	-2.72948	-3.31736		67.524	-2.85235	-3.63275	2.09949	-2.00714	-0.861598	-1.17192	1.72587	0.149715	0.894148	0.844641	-1.67524	1.65214	-1.24923	2.64714	4.32388	1.30082	4.27853	4.38739		67.524	-3.12392
67.855	2.11013	-4.49952	-2.93266	-0.408717	0.806275	4.78856	3.15087	1.4197	0.192422	-0.819132		67.855	0.160246	0.594764	0.0921697	1.68327	4.11734	2.64145	-3.32263	3.7733	3.61849	1.52887	0.398096	-0.744253	-2.73078	-3.31739		67.855	-2.84175	-3.63377	2.11276	-1.99174	-0.853564	-1.16944	1.72199	0.156849	0.890493	0.834236	-1.67667	1.65352	-1.24675	2.64957	4.33295	1.31235	4.27653	4.37424		67.855	-3.12938
68.186	2.10978	-4.5001	-2.93542	-0.410637	0.807086	4.78398	3.15176	1.41984	0.198286	-0.817127		68.186	0.155774	0.596728	0.0940494	1.68763	4.1184	2.64084	-3.32311	3.7623	3.61879	1.53449	0.403226	-0.748881	-2.73011	-3.32421		68.186	-2.83154	-3.63479	2.1277	-1.94535	-0.848249	-1.16605	1.71702	0.168002	0.881481	0.823371	-1.67584	1.65681	-1.245	2.65067	4.34263	1.31872	4.27463	4.37209		68.186	-3.132
68.517	2.10956	-4.50007	-2.93469	-0.411811	0.808113	4.78315	3.15353	1.42049	0.199491	-0.8152		68.517	0.155062	0.598796	0.0977974	1.68991	4.11937	2.64099	-3.32526	3.75586	3.62249	1.54435	0.381756	-0.75174	-2.72875	-3.32583		68.517	-2.83528	-3.62744	2.10514	-1.92839	-0.841875	-1.1662	1.70496	0.171506	0.882836	0.823923	-1.67628	1.65596	-1.24235	2.65469	4.36439	1.3318	4.28028	4.36744		68.517	-3.14537
68.848	2.10901	-4.5005	-2.93399	-0.411645	0.81146	4.78168	3.15774	1.42195	0.206955	-0.812466		68.848	0.151117	0.60242	0.103024	1.69583	4.12293	2.64431	-3.32491	3.75675	3.61699	1.55039	0.382156	-0.75447	-2.72319	-3.33744		68.848	-2.82965	-3.61871	2.09708	-1.89253	-0.837247	-1.17011	1.71694	0.16866	0.88488	0.818861	-1.67589	1.65574	-1.24287	2.65701	4.36095	1.33581	4.29261	4.35471		68.848	-3.14905
69.179	2.10699	-4.50062	-2.93592	-0.414143	0.815202	4.78295	3.16284	1.42467	0.208545	-0.807105		69.179	0.151017	0.602261	0.0999876	1.70279	4.1214	2.6422	-3.32672	3.7667	3.60668	1.55712	0.37964	-0.754101	-2.72286	-3.33778		69.179	-2.82995	-3.61948	2.06427	-1.84774	-0.83546	-1.17291	1.72352	0.164936	0.882617	0.814399	-1.67531	1.65499	-1.24052	2.65849	4.34773	1.32701	4.29417	4.3519		69.179	-3.15
69.51	2.10056	-4.49735	-2.93762	-0.418675	0.814574	4.78254	3.16412	1.4302	0.215641	-0.804402		69.51	0.152232	0.603604	0.102882	1.7073	4.11837	2.64424	-3.33028	3.76829	3.60415	1.56575	0.375704	-0.758469	-2.72606	-3.31537		69.51	-2.82933	-3.60584	2.10389	-1.84018	-0.833604	-1.17457	1.72157	0.156411	0.889503	0.824398	-1.67687	1.65565	-1.23942	2.65963	4.34943	1.32577	4.30134	4.35009		69.51	-3.15319
69.841	2.09971	-4.49515	-2.93749	-0.422025	0.816661	4.77606	3.16644	1.43022	0.219451	-0.799001		69.841	0.150688	0.606969	0.102997	1.71123	4.11665	2.63947	-3.3323	3.76299	3.6036	1.58133	0.365701	-0.761109	-2.72506	-3.33225		69.841	-2.83146	-3.59086	2.07538	-1.80532	-0.829589	-1.1719	1.73611	0.136938	0.893313	0.823067	-1.67434	1.65509	-1.23899	2.65886	4.35361	1.31814	4.31148	4.33905		69.841	-3.15193
70.172	2.09409	-4.49424	-2.93832	-0.422678	0.814401	4.77353	3.17249	1.43129	0.22083	-0.795891		70.172	0.14699	0.611482	0.0987373	1.70995	4.11643	2.63056	-3.33434	3.76417	3.60374	1.58413	0.361681	-0.766071	-2.71927	-3.34191		70.172	-2.83672	-3.58123	2.10668	-1.78081	-0.829946	-1.17274	1.75419	0.112221	0.89513	0.827486	-1.67544	1.65676	-1.23639	2.66	4.35877	1.2971	4.31821	4.34402		70.172	-3.14528
70.503	2.08934	-4.49394	-2.94025	-0.422508	0.816271	4.77204	3.17754	1.43298	0.225844	-0.792657		70.503	0.14733	0.605991	0.0932481	1.70996	4.1183	2.61983	-3.33179	3.7545	3.59957	1.5943	0.364131	-0.756756	-2.7157	-3.33532		70.503	-2.83691	-3.57575	2.12852	-1.78158	-0.830484	-1.17375	1.7595	0.10109	0.897906	0.823715	-1.67379	1.66108	-1.23478	2.66089	4.36787	1.29684	4.31595	4.35303		70.503	-3.14297
70.834	2.0851	-4.48975	-2.94252	-0.421981	0.816608	4.77656	3.18093	1.43086	0.219784	-0.789735		70.834	0.147448	0.6062	0.0899169	1.71418	4.11533	2.61802	-3.33022	3.74642	3.60318	1.60359	0.361058	-0.755064	-2.7156	-3.32045		70.834	-2.83793	-3.5861	2.14032	-1.79079	-0.83329	-1.17543	1.75545	0.0901366	0.898113	0.820579	-1.67326	1.66664	-1.23534	2.66115	4.36828	1.29365	4.31737	4.36391		70.834	-3.13438
71.165	2.08267	-4.48594	-2.94506	-0.421484	0.819586	4.77724	3.18534	1.43313	0.221334	-0.785296		71.165	0.148241	0.603309	0.0898433	1.71463	4.1118	2.6077	-3.32934	3.74576	3.60705	1.60301	0.370728	-0.761907	-2.71818	-3.31203		71.165	-2.83806	-3.58316	2.14409	-1.76711	-0.830287	-1.17819	1.77229	0.0671864	0.898496	0.816999	-1.66868	1.66625	-1.23417	2.66064	4.34419	1.26607	4.32048	4.37334		71.165	-3.12942
71.496	2.08043	-4.48361	-2.94282	-0.417803	0.826424	4.78095	3.18446	1.43451	0.221541	-0.784136		71.496	0.148828	0.601899	0.0797648	1.70902	4.10779	2.60641	-3.32931	3.74599	3.6038	1.60837	0.363036	-0.763751	-2.71699	-3.31191		71.496	-2.8403	-3.5811	2.14124	-1.77901	-0.820705	-1.1745	1.7795	0.0567008	0.894267	0.807286	-1.66669	1.66684	-1.233	2.66208	4.33849	1.25725	4.31862	4.37916		71.496	-3.12099
71.827	2.07873	-4.47765	-2.94295	-0.417859	0.826863	4.78026	3.18988	1.4352	0.222796	-0.780166		71.827	0.148982	0.601348	0.0720541	1.70253	4.10667	2.60395	-3.32709	3.74314	3.59823	1.60133	0.359723	-0.774713	-2.71372	-3.30387		71.827	-2.83367	-3.57863	2.14437	-1.81768	-0.811968	-1.17012	1.77811	0.0619921	0.890373	0.809403	-1.6654	1.67006	-1.23246	2.66074	4.32446	1.24678	4.31812	4.37923		71.827	-3.11759
72.158	2.07864	-4.47151	-2.94311	-0.417634	0.827968	4.78056	3.18295	1.43248	0.216675	-0.778875		72.158	0.149882	0.598447	0.0599028	1.69457	4.10547	2.59626	-3.33074	3.74617	3.6112	1.59618	0.351142	-0.786085	-2.71132	-3.30012		72.158	-2.83083	-3.59666	2.16753	-1.81489	-0.810694	-1.16908	1.78481	0.0521644	0.885995	0.801982	-1.66667	1.6722	-1.22904	2.66019	4.31704	1.23386	4.31855	4.38921		72.158	-3.11839
72.489	2.07953	-4.46676	-2.94153	-0.416394	0.830008	4.7801	3.18101	1.43219	0.216977	-0.77288		72.489	0.149226	0.601153	0.0547395	1.68303	4.10553	2.59872	-3.33022	3.74624	3.62012	1.59026	0.354462	-0.784263	-2.70606	-3.30736		72.489	-2.82777	-3.5976	2.1784	-1.83198	-0.806195	-1.1663	1.79453	0.0498107	0.880338	0.794819	-1.66462	1.67401	-1.22903	2.65832	4.30475	1.24422	4.31946	4.39108		72.489	-3.11429
72.82	2.08207	-4.46326	-2.94068	-0.411935	0.829952	4.77973	3.18237	1.4315	0.213103	-0.772477		72.82	0.148534	0.60599	0.0479576	1.6773	4.10793	2.60306	-3.32755	3.75044	3.61924	1.58727	0.361189	-0.790956	-2.69966	-3.31424		72.82	-2.81589	-3.61067	2.15583	-1.85616	-0.804037	-1.16316	1.79739	0.0435547	0.88219	0.796857	-1.66324	1.67615	-1.22808	2.65864	4.30392	1.23739	4.32067	4.38789		72.82	-3.11176
73.151	2.08103	-4.45865	-2.9382	-0.406196	0.827517	4.78627	3.18432	1.43413	0.212918	-0.771466		73.151	0.14985	0.604445	0.0418073	1.66849	4.1098	2.60525	-3.32927	3.75515	3.62374	1.57748	0.364765	-0.797092	-2.69873	-3.31344		73.151	-2.81854	-3.61021	2.16152	-1.87145	-0.804089	-1.16289	1.79775	0.0434267	0.877962	0.792268	-1.66039	1.67848	-1.22575	2.662	4.29819	1.22399	4.31365	4.39383		73.151	-3.1224
73.482	2.08326	-4.45424	-2.93573	-0.404855	0.828375	4.78815	3.18201	1.43493	0.214163	-0.768144		73.482	0.151255	0.604676	0.0403825	1.66077	4.11337	2.60582	-3.32827	3.75311	3.62164	1.57861	0.355603	-0.806179	-2.70213	-3.31368		73.482	-2.80912	-3.61864	2.13579	-1.88893	-0.802372	-1.16038	1.81434	0.0412687	0.877724	0.789937	-1.65969	1.67898	-1.22672	2.66418	4.28832	1.2269	4.30572	4.39327		73.482	-3.12178
73.813	2.08496	-4.4482	-2.93463	-0.403801	0.829677	4.79276	3.18137	1.43042	0.216446	-0.764648		73.813	0.152772	0.604501	0.0469492	1.65551	4.11304	2.60926	-3.32506	3.75646	3.61763	1.58016	0.358081	-0.806602	-2.69955	-3.3226		73.813	-2.80823	-3.62304	2.13918	-1.87122	-0.799745	-1.15778	1.81951	0.0435243	0.87156	0.787508	-1.65774	1.68284	-1.2246	2.66798	4.27852	1.23234	4.29901	4.39521		73.813	-3.1218
74.144	2.08879	-4.44308	-2.92969	-0.401775	0.827466	4.79211	3.18011	1.43355	0.219493	-0.757895		74.144	0.153122	0.601128	0.0503585	1.64551	4.11668	2.61185	-3.32162	3.75691	3.61447	1.57807	0.358662	-0.814029	-2.69201	-3.33676		74.144	-2.81093	-3.61287	2.15381	-1.8624	-0.797255	-1.15268	1.82904	0.0473143	0.866997	0.791576	-1.65503	1.68267	-1.22206	2.67181	4.28246	1.22463	4.28983	4.39224		74.144	-3.13447
74.475	2.08961	-4.43728	-2.92571	-0.399755	0.827434	4.79276	3.18313	1.43585	0.220826	-0.760365		74.475	0.15159	0.605405	0.0565448	1.63839	4.11649	2.61442	-3.31999	3.75524	3.59943	1.58417	0.36618	-0.800874	-2.68528	-3.3433		74.475	-2.81166	-3.59652	2.14275	-1.86652	-0.794741	-1.14734	1.82594	0.0550749	0.862604	0.78645	-1.6515	1.68432	-1.22086	2.67581	4.2903	1.23141	4.29064	4.39312		74.475	-3.13183
74.806	2.09083	-4.43226	-2.92297	-0.400788	0.823475	4.79397	3.18522	1.43677	0.222272	-0.758955		74.806	0.152177	0.608128	0.0642821	1.63143	4.11636	2.61205	-3.31816	3.75644	3.59124	1.58676	0.366203	-0.795866	-2.68848	-3.34666		74.806	-2.81209	-3.59389	2.13598	-1.85776	-0.800553	-1.15083	1.81879	0.0618688	0.869049	0.794164	-1.65106	1.68541	-1.21858	2.67901	4.28402	1.24611	4.29451	4.38919		74.806	-3.14658
75.137	2.09514	-4.42992	-2.91858	-0.398703	0.823333	4.79846	3.1814	1.43528	0.220101	-0.756214		75.137	0.154798	0.609179	0.0723698	1.63345	4.11519	2.60601	-3.31702	3.7561	3.58585	1.58981	0.382035	-0.777612	-2.68791	-3.35971		75.137	-2.80799	-3.60666	2.1313	-1.83885	-0.803573	-1.14723	1.81247	0.0490334	0.866422	0.791284	-1.64887	1.68435	-1.21932	2.68168	4.2816	1.25579	4.29669	4.39538		75.137	-3.16088
75.468	2.09718	-4.42588	-2.91452	-0.395639	0.822249	4.80261	3.18547	1.438	0.224023	-0.75261		75.468	0.156996	0.611357	0.0730824	1.63533	4.11398	2.60805	-3.31658	3.75144	3.57787	1.59564	0.386794	-0.769674	-2.68142	-3.37005		75.468	-2.80558	-3.6057	2.1084	-1.83593	-0.802202	-1.14106	1.81019	0.0524541	0.870261	0.796626	-1.64749	1.68548	-1.21797	2.6829	4.28174	1.25858	4.28972	4.39094		75.468	-3.15857
75.799	2.09951	-4.42344	-2.91044	-0.391947	0.823401	4.80584	3.18087	1.43581	0.228204	-0.754907		75.799	0.158413	0.610645	0.0723654	1.63859	4.11062	2.60806	-3.31946	3.73932	3.57235	1.60072	0.389518	-0.765921	-2.67881	-3.37645		75.799	-2.80299	-3.60606	2.09268	-1.82365	-0.803715	-1.1356	1.7977	0.0497986	0.876401	0.802555	-1.64942	1.68768	-1.2159	2.68685	4.28358	1.2498	4.29572	4.38737		75.799	-3.1614
76.13	2.10249	-4.41821	-2.90602	-0.392783	0.825558	4.80819	3.17449	1.42839	0.230975	-0.751393		76.13	0.160189	0.610813	0.0687733	1.64209	4.10686	2.60802	-3.32121	3.73136	3.56148	1.61492	0.379523	-0.749034	-2.6799	-3.37761		76.13	-2.81084	-3.59683	2.06959	-1.79965	-0.800262	-1.13017	1.78682	0.0637383	0.878285	0.805324	-1.65162	1.69107	-1.21516	2.68927	4.28156	1.25528	4.2927	4.39656		76.13	-3.16045
76.461	2.10458	-4.41297	-2.90481	-0.392679	0.829983	4.8069	3.16844	1.42627	0.228788	-0.744954		76.461	0.156159	0.611416	0.0622401	1.65085	4.10284	2.60516	-3.31965	3.72729	3.55344	1.62173	0.362047	-0.742524	-2.67827	-3.38074		76.461	-2.81245	-3.59966	2.06687	-1.78691	-0.796822	-1.12761	1.77345	0.076149	0.880456	0.808385	-1.65414	1.68977	-1.217	2.68857	4.27341	1.26363	4.28528	4.39632		76.461	-3.14816
76.792	2.10596	-4.40576	-2.90197	-0.389674	0.827547	4.8077	3.16819	1.42006	0.228692	-0.744164		76.792	0.156789	0.611337	0.0707294	1.65973	4.10181	2.60216	-3.31423	3.72804	3.54865	1.61991	0.369206	-0.729645	-2.67744	-3.37626		76.792	-2.81928	-3.59322	2.07029	-1.78098	-0.792424	-1.12684	1.76508	0.0755618	0.883026	0.813128	-1.65532	1.69139	-1.2183	2.68882	4.27507	1.27357	4.28453	4.39415		76.792	-3.14747
77.123	2.10864	-4.40191	-2.90013	-0.389091	0.826602	4.80905	3.16971	1.42769	0.227014	-0.741025		77.123	0.158227	0.609052	0.071374	1.66439	4.09836	2.60063	-3.3152	3.72159	3.53836	1.62296	0.366767	-0.726033	-2.68115	-3.37357		77.123	-2.82069	-3.59228	2.05712	-1.7926	-0.787997	-1.12603	1.75985	0.0879569	0.885874	0.815988	-1.65766	1.69078	-1.22096	2.6876	4.27286	1.28259	4.28361	4.3864		77.123	-3.14271
77.454	2.11016	-4.39884	-2.90099	-0.389125	0.828031	4.80963	3.1632	1.42141	0.229637	-0.742924		77.454	0.158011	0.612023	0.0667415	1.67563	4.09561	2.59931	-3.31721	3.7262	3.53622	1.61883	0.360367	-0.72017	-2.68303	-3.36949		77.454	-2.81584	-3.59631	2.04852	-1.78548	-0.787654	-1.12956	1.76377	0.0826714	0.894132	0.822557	-1.65828	1.69012	-1.22346	2.68585	4.27059	1.29717	4.29851	4.38149		77.454	-3.13324
77.785	2.11403	-4.39858	-2.90155	-0.388095	0.826558	4.81344	3.16133	1.41671	0.229513	-0.742688		77.785	0.158496	0.614138	0.0649513	1.68149	4.09232	2.59568	-3.31669	3.72691	3.54024	1.61504	0.34645	-0.728731	-2.68345	-3.37535		77.785	-2.82104	-3.6072	2.05995	-1.79562	-0.791242	-1.13236	1.76526	0.0866687	0.901131	0.834556	-1.65931	1.68813	-1.22593	2.68513	4.26756	1.30595	4.29813	4.38163		77.785	-3.13046
78.116	2.11517	-4.39724	-2.90062	-0.382828	0.827387	4.81204	3.16026	1.41967	0.23222	-0.7439		78.116	0.160193	0.617119	0.0642819	1.6911	4.09328	2.59506	-3.31584	3.72258	3.54794	1.61246	0.342404	-0.729718	-2.67311	-3.3754		78.116	-2.82255	-3.61507	2.04576	-1.77417	-0.786698	-1.12511	1.78024	0.0831527	0.905557	0.836339	-1.65895	1.68864	-1.22876	2.6813	4.28156	1.30571	4.28694	4.38866		78.116	-3.12027
78.447	2.11458	-4.39703	-2.90134	-0.382646	0.829768	4.80834	3.15974	1.41849	0.236527	-0.747156		78.447	0.161188	0.621028	0.0573401	1.69587	4.09184	2.59631	-3.31538	3.71773	3.54326	1.6127	0.336424	-0.734472	-2.67496	-3.36559		78.447	-2.83584	-3.60461	2.06174	-1.77003	-0.789422	-1.12832	1.7858	0.0913115	0.911323	0.83928	-1.66057	1.68613	-1.22947	2.68132	4.29259	1.30558	4.2839	4.38782		78.447	-3.09887
78.778	2.11544	-4.39878	-2.90161	-0.379183	0.828562	4.80645	3.15921	1.41721	0.239153	-0.754087		78.778	0.159174	0.623072	0.0555065	1.69992	4.09113	2.59219	-3.31444	3.71626	3.54112	1.6127	0.326759	-0.739003	-2.68059	-3.35019		78.778	-2.83658	-3.59647	2.0728	-1.77439	-0.791139	-1.13	1.78516	0.0989341	0.916675	0.842847	-1.66223	1.68359	-1.23151	2.68132	4.29382	1.31041	4.28463	4.39481		78.778	-3.09716
79.109	2.11657	-4.40082	-2.90514	-0.374873	0.825293	4.8041	3.16371	1.41764	0.23904	-0.754201		79.109	0.159575	0.623926	0.0526131	1.70234	4.0906	2.59145	-3.31352	3.71846	3.53699	1.60974	0.322773	-0.744355	-2.67929	-3.34504		79.109	-2.84142	-3.59851	2.09201	-1.79132	-0.797209	-1.13374	1.79341	0.100433	0.916294	0.842588	-1.66176	1.68069	-1.23569	2.67987	4.29575	1.31887	4.27715	4.3986		79.109	-3.08792
79.44	2.11662	-4.40482	-2.90656	-0.373415	0.825647	4.79905	3.16875	1.41986	0.242045	-0.753447		79.44	0.155965	0.625291	0.0531668	1.7105	4.09328	2.59001	-3.31416	3.72146	3.54059	1.61337	0.322861	-0.759155	-2.67589	-3.34665		79.44	-2.8334	-3.6054	2.1106	-1.80458	-0.803972	-1.13837	1.78967	0.0965832	0.916866	0.841624	-1.66117	1.67516	-1.23885	2.67831	4.28513	1.31682	4.27873	4.3959		79.44	-3.08761
79.771	2.11982	-4.41284	-2.90888	-0.375833	0.819181	4.79593	3.17081	1.41748	0.242244	-0.757153		79.771	0.157754	0.625601	0.0630222	1.71187	4.09263	2.59431	-3.31115	3.71874	3.54732	1.6137	0.342641	-0.753905	-2.67674	-3.33432		79.771	-2.83625	-3.59088	2.08803	-1.80518	-0.809595	-1.14067	1.80148	0.0841829	0.913354	0.843629	-1.66125	1.67399	-1.23971	2.68019	4.29054	1.31501	4.28673	4.397		79.771	-3.08762
80.102	2.12467	-4.42114	-2.9107	-0.376253	0.818725	4.79211	3.17462	1.41946	0.236045	-0.760864		80.102	0.156954	0.627588	0.0632526	1.70967	4.09313	2.59836	-3.31375	3.7151	3.55386	1.61615	0.334231	-0.769106	-2.67394	-3.32629		80.102	-2.83207	-3.59801	2.09989	-1.79726	-0.816192	-1.1434	1.81054	0.0833232	0.910584	0.837595	-1.6617	1.67311	-1.23965	2.67891	4.28929	1.30839	4.28679	4.39978		80.102	-3.08948
80.433	2.12753	-4.42504	-2.91318	-0.3767	0.81693	4.78382	3.17561	1.41554	0.234607	-0.76273		80.433	0.157539	0.629601	0.0621674	1.70848	4.09696	2.6003	-3.31515	3.71463	3.56493	1.61046	0.326476	-0.781927	-2.67164	-3.31736		80.433	-2.83419	-3.6023	2.11756	-1.78777	-0.82172	-1.148	1.81627	0.0774573	0.909432	0.836698	-1.66289	1.67214	-1.24097	2.67774	4.28549	1.30163	4.28323	4.41289		80.433	-3.0874
80.764	2.12853	-4.43123	-2.91498	-0.378196	0.814432	4.77307	3.17805	1.41306	0.233222	-0.762899		80.764	0.161973	0.630714	0.0659083	1.69923	4.09988	2.59966	-3.30907	3.71294	3.56778	1.60894	0.325624	-0.777884	-2.6762	-3.31343		80.764	-2.83952	-3.59287	2.10238	-1.7821	-0.82651	-1.15243	1.81203	0.081515	0.907638	0.841271	-1.6654	1.67408	-1.24314	2.67648	4.2789	1.30643	4.277	4.42002		80.764	-3.08602
81.095	2.12892	-4.43142	-2.91434	-0.375912	0.819953	4.76139	3.18031	1.41454	0.237763	-0.761927		81.095	0.16476	0.631161	0.0676946	1.69756	4.10547	2.60464	-3.3073	3.71191	3.55235	1.6169	0.321475	-0.783708	-2.67418	-3.3104		81.095	-2.83605	-3.59201	2.0953	-1.78441	-0.825686	-1.15622	1.81542	0.0794208	0.901148	0.83869	-1.6681	1.67574	-1.24281	2.67564	4.26285	1.30428	4.27876	4.4247		81.095	-3.08556
81.426	2.13092	-4.43414	-2.91737	-0.375237	0.824352	4.75286	3.18232	1.41265	0.234763	-0.756928		81.426	0.162253	0.631808	0.0717645	1.69113	4.11021	2.61055	-3.30984	3.71485	3.54445	1.61889	0.31188	-0.797053	-2.68001	-3.29919		81.426	-2.83149	-3.59121	2.10572	-1.79176	-0.825965	-1.16341	1.81793	0.0834317	0.89547	0.835034	-1.67128	1.67617	-1.24317	2.6767	4.25477	1.31387	4.28381	4.42424		81.426	-3.08336
81.757	2.13118	-4.43652	-2.91828	-0.374195	0.825276	4.74233	3.18516	1.41251	0.234286	-0.754493		81.757	0.159004	0.63689	0.0701799	1.68329	4.11697	2.61813	-3.31152	3.71695	3.55121	1.63318	0.311601	-0.794499	-2.67631	-3.28982		81.757	-2.82127	-3.59611	2.08464	-1.79238	-0.827934	-1.16812	1.82589	0.0822867	0.889337	0.83174	-1.67272	1.68086	-1.24294	2.67365	4.23519	1.31331	4.29056	4.42747		81.757	-3.0885
82.088	2.1308	-4.43571	-2.91897	-0.375168	0.829842	4.73126	3.19	1.40838	0.232108	-0.746709		82.088	0.160641	0.637092	0.073325	1.68476	4.12061	2.62303	-3.31307	3.71331	3.55672	1.64442	0.32054	-0.800764	-2.66533	-3.31913		82.088	-2.821	-3.59481	2.08304	-1.8146	-0.828087	-1.16797	1.83146	0.0843131	0.884945	0.827391	-1.67217	1.68454	-1.24362	2.67333	4.23987	1.32759	4.29468	4.42229		82.088	-3.08197
82.419	2.13561	-4.43483	-2.9167	-0.379545	0.831583	4.72055	3.19418	1.40709	0.224071	-0.74753		82.419	0.162607	0.640699	0.0832348	1.68698	4.12597	2.6231	-3.31203	3.71267	3.57279	1.64778	0.310755	-0.800272	-2.66964	-3.32202		82.419	-2.82394	-3.58266	2.05621	-1.80105	-0.825365	-1.16962	1.83034	0.0939987	0.880796	0.828374	-1.67258	1.68944	-1.24353	2.67291	4.23193	1.3245	4.29727	4.42199		82.419	-3.08144
82.75	2.13737	-4.43438	-2.91709	-0.378672	0.829645	4.72255	3.19209	1.40315	0.215139	-0.748344		82.75	0.165857	0.646024	0.0901853	1.68108	4.1302	2.63047	-3.31286	3.71719	3.58089	1.63771	0.313535	-0.787691	-2.65856	-3.34176		82.75	-2.82787	-3.57868	2.07004	-1.8085	-0.821455	-1.17159	1.83921	0.102155	0.880501	0.829471	-1.67304	1.69392	-1.24272	2.67065	4.23105	1.33246	4.30054	4.41708		82.75	-3.07546
83.081	2.13871	-4.43168	-2.9158	-0.376551	0.831714	4.71565	3.19905	1.39837	0.217941	-0.748216		83.081	0.167344	0.648381	0.0981647	1.68737	4.13774	2.62967	-3.31445	3.71851	3.58519	1.63732	0.303025	-0.801664	-2.65661	-3.34015		83.081	-2.8349	-3.57673	2.13005	-1.84757	-0.821011	-1.17432	1.84295	0.104256	0.88644	0.836413	-1.6742	1.69678	-1.24217	2.66853	4.22533	1.32933	4.30508	4.41742		83.081	-3.07091
83.412	2.13558	-4.43119	-2.91483	-0.374133	0.836148	4.71576	3.20248	1.39879	0.220976	-0.744779		83.412	0.170887	0.65616	0.0969565	1.6896	4.13763	2.63359	-3.31791	3.72072	3.58985	1.63893	0.314197	-0.795625	-2.66022	-3.34612		83.412	-2.83554	-3.57308	2.13309	-1.88326	-0.819431	-1.17517	1.82048	0.12116	0.890976	0.842859	-1.67227	1.69789	-1.24269	2.67064	4.22182	1.33947	4.30677	4.41983		83.412	-3.07212
83.743	2.13404	-4.43154	-2.91506	-0.373005	0.841231	4.7159	3.20684	1.40025	0.227132	-0.749405		83.743	0.169258	0.662143	0.104999	1.69584	4.13827	2.63786	-3.31891	3.72407	3.59528	1.63791	0.325311	-0.786144	-2.66004	-3.36444		83.743	-2.83297	-3.57077	2.16799	-1.89917	-0.818999	-1.1756	1.82167	0.13876	0.89269	0.843515	-1.67174	1.6987	-1.24187	2.67243	4.20277	1.33433	4.31679	4.41028		83.743	-3.07418
84.074	2.13256	-4.43029	-2.9137	-0.369164	0.843321	4.72056	3.21263	1.40065	0.224195	-0.746374		84.074	0.166501	0.66375	0.106481	1.70567	4.14039	2.6379	-3.32582	3.72454	3.62004	1.63848	0.313867	-0.814505	-2.65273	-3.36813		84.074	-2.83887	-3.58532	2.19121	-1.9102	-0.81966	-1.17399	1.81555	0.154308	0.891447	0.846529	-1.67125	1.69986	-1.23938	2.67562	4.2015	1.32283	4.31995	4.40998		84.074	-3.08164
84.405	2.13235	-4.434	-2.91281	-0.37254	0.839324	4.72296	3.21426	1.40302	0.21849	-0.746651		84.405	0.168531	0.667809	0.1077	1.71647	4.13821	2.6374	-3.3279	3.72346	3.64518	1.62829	0.331342	-0.796751	-2.64685	-3.37106		84.405	-2.84233	-3.57995	2.21434	-1.92832	-0.823357	-1.17144	1.8137	0.151965	0.893381	0.845368	-1.67162	1.70164	-1.23984	2.67615	4.19224	1.31932	4.31958	4.40563		84.405	-3.09042
84.736	2.13421	-4.43301	-2.9108	-0.373507	0.836854	4.73109	3.2141	1.40234	0.217304	-0.746646		84.736	0.170133	0.672152	0.113459	1.72851	4.13266	2.63678	-3.32399	3.72614	3.64708	1.63742	0.350418	-0.781611	-2.6368	-3.38164		84.736	-2.84507	-3.57974	2.22793	-1.93054	-0.829272	-1.17066	1.80585	0.15289	0.895546	0.845151	-1.67064	1.70085	-1.23967	2.67719	4.18412	1.31661	4.31955	4.40636		84.736	-3.09688
85.067	2.1336	-4.43076	-2.91148	-0.371768	0.835343	4.74307	3.2147	1.40026	0.211207	-0.745048		85.067	0.17238	0.669609	0.120252	1.73711	4.12953	2.63463	-3.32405	3.73282	3.64347	1.63843	0.365553	-0.788598	-2.63731	-3.38882		85.067	-2.84953	-3.5673	2.20181	-1.94345	-0.831199	-1.1685	1.8137	0.150763	0.899351	0.846583	-1.66967	1.69716	-1.23886	2.68066	4.18594	1.31936	4.31483	4.40707		85.067	-3.09953
85.398	2.13229	-4.43149	-2.91063	-0.372383	0.833143	4.74847	3.21319	1.39995	0.209892	-0.745444		85.398	0.170527	0.674786	0.125313	1.73571	4.12791	2.63383	-3.32081	3.73881	3.65469	1.62812	0.387321	-0.773734	-2.64027	-3.37968		85.398	-2.85128	-3.56497	2.19854	-1.94793	-0.834748	-1.17194	1.81874	0.154688	0.895909	0.850433	-1.6707	1.69337	-1.23905	2.68121	4.18065	1.31285	4.31137	4.41327		85.398	-3.10807
85.729	2.1302	-4.42843	-2.91326	-0.372528	0.832128	4.75619	3.21154	1.39531	0.211337	-0.743149		85.729	0.16812	0.67681	0.123301	1.73267	4.1248	2.63476	-3.31939	3.7427	3.66068	1.63246	0.409923	-0.775506	-2.64161	-3.36127		85.729	-2.84324	-3.57153	2.20033	-1.94175	-0.835383	-1.17243	1.80605	0.165978	0.895815	0.854011	-1.67109	1.68853	-1.23776	2.68314	4.18249	1.3217	4.31613	4.41302		85.729	-3.11394
86.06	2.12813	-4.42643	-2.91569	-0.372286	0.834579	4.75743	3.21169	1.39348	0.214721	-0.744229		86.06	0.16799	0.678272	0.121582	1.73432	4.12353	2.64077	-3.31517	3.74881	3.66355	1.6442	0.417432	-0.792982	-2.65094	-3.34533		86.06	-2.84147	-3.57049	2.20159	-1.94005	-0.837597	-1.17151	1.77727	0.185201	0.895283	0.851067	-1.66853	1.68633	-1.23878	2.68426	4.17342	1.32016	4.3124	4.42396		86.06	-3.11598
86.391	2.12172	-4.42643	-2.92005	-0.372536	0.831407	4.76317	3.20961	1.39502	0.205071	-0.741979		86.391	0.167456	0.681374	0.10951	1.72989	4.11865	2.64162	-3.31476	3.76242	3.6651	1.65324	0.435707	-0.782714	-2.64422	-3.35153		86.391	-2.83766	-3.57363	2.21128	-1.94169	-0.839038	-1.17458	1.78977	0.173068	0.887474	0.839082	-1.66893	1.68092	-1.24054	2.68613	4.18178	1.33402	4.31052	4.42585		86.391	-3.12517
86.722	2.11902	-4.4251	-2.92293	-0.374761	0.830171	4.76663	3.20553	1.39336	0.201337	-0.742507		86.722	0.165529	0.680515	0.104685	1.72834	4.11588	2.63946	-3.30872	3.76604	3.66247	1.65672	0.420135	-0.778195	-2.64688	-3.34724		86.722	-2.8407	-3.57092	2.21266	-1.94725	-0.83844	-1.17871	1.78202	0.184118	0.887493	0.836737	-1.66985	1.67459	-1.24332	2.68363	4.18637	1.33645	4.30488	4.43633		86.722	-3.12507
87.053	2.11485	-4.42549	-2.92373	-0.372612	0.827007	4.77335	3.20251	1.38698	0.191089	-0.732949		87.053	0.167689	0.679961	0.0958703	1.7249	4.1159	2.64693	-3.30457	3.77159	3.66527	1.65468	0.435601	-0.78277	-2.65197	-3.31523		87.053	-2.83849	-3.5657	2.22676	-1.93403	-0.836935	-1.17981	1.78205	0.171334	0.885797	0.83481	-1.67158	1.67155	-1.24774	2.68176	4.19087	1.34456	4.29748	4.44582		87.053	-3.12473
87.384	2.11117	-4.42466	-2.92541	-0.373067	0.831874	4.77733	3.20471	1.38271	0.189076	-0.738625		87.384	0.166158	0.681679	0.0994527	1.71991	4.11251	2.6514	-3.29792	3.7695	3.65755	1.65121	0.443032	-0.77291	-2.66001	-3.30244		87.384	-2.83977	-3.55074	2.22407	-1.94884	-0.837988	-1.18543	1.77967	0.140525	0.887378	0.831302	-1.66936	1.66578	-1.25059	2.67891	4.19925	1.34338	4.30156	4.44512		87.384	-3.11494
87.715	2.10919	-4.41999	-2.92583	-0.374357	0.836699	4.78138	3.20959	1.38191	0.18684	-0.739359		87.715	0.159838	0.68561	0.0998802	1.70908	4.1169	2.65693	-3.29629	3.77187	3.65999	1.66121	0.44119	-0.789629	-2.67991	-3.27586		87.715	-2.83781	-3.5464	2.21862	-1.95161	-0.836199	-1.1955	1.78428	0.137324	0.884772	0.829364	-1.67037	1.65957	-1.25285	2.6769	4.20113	1.35434	4.29929	4.43991		87.715	-3.09734
88.046	2.10794	-4.41729	-2.92611	-0.376168	0.840565	4.78148	3.21792	1.38036	0.187213	-0.743881		88.046	0.159126	0.68296	0.0919283	1.70613	4.11799	2.6547	-3.2946	3.77434	3.66531	1.65813	0.428399	-0.792414	-2.69727	-3.24991		88.046	-2.83964	-3.54836	2.21706	-1.9676	-0.835669	-1.1977	1.78874	0.141298	0.877175	0.834215	-1.67296	1.65562	-1.25645	2.67516	4.21046	1.35749	4.29843	4.43711		88.046	-3.08248
88.377	2.10875	-4.41617	-2.92594	-0.379024	0.842829	4.77683	3.22322	1.38098	0.192332	-0.750032		88.377	0.157299	0.685502	0.0892498	1.70195	4.11659	2.65436	-3.29063	3.77358	3.66335	1.65386	0.447646	-0.775593	-2.70814	-3.2271		88.377	-2.83563	-3.55274	2.22949	-1.95853	-0.836685	-1.20154	1.77975	0.143707	0.874984	0.831455	-1.6749	1.65449	-1.26039	2.67348	4.22153	1.3645	4.29947	4.42908		88.377	-3.07118
88.708	2.11059	-4.41482	-2.92493	-0.379603	0.845179	4.77945	3.22351	1.37931	0.19518	-0.758513		88.708	0.156211	0.686487	0.0853336	1.69904	4.11582	2.64937	-3.28937	3.77331	3.65266	1.65438	0.458622	-0.768461	-2.71969	-3.20456		88.708	-2.83783	-3.55955	2.23609	-1.9664	-0.83138	-1.20129	1.78514	0.129339	0.875448	0.830441	-1.67496	1.65454	-1.26192	2.67443	4.22056	1.37296	4.30231	4.42932		88.708	-3.06337
89.039	2.1066	-4.41554	-2.92291	-0.377758	0.849249	4.77811	3.22404	1.38228	0.195325	-0.761504		89.039	0.153154	0.690881	0.0835268	1.69389	4.11364	2.64442	-3.28823	3.7737	3.64542	1.64543	0.452305	-0.753937	-2.7271	-3.20236		89.039	-2.84154	-3.56175	2.24215	-1.97013	-0.830021	-1.20401	1.77978	0.111093	0.876038	0.824085	-1.67264	1.65684	-1.26602	2.67322	4.21739	1.38118	4.29719	4.42981		89.039	-3.04745
89.37	2.10647	-4.41662	-2.92101	-0.379229	0.851861	4.78141	3.23057	1.38684	0.20143	-0.764888		89.37	0.151645	0.689304	0.0820346	1.68635	4.11135	2.63574	-3.28837	3.76804	3.64439	1.62782	0.441139	-0.737072	-2.7319	-3.19549		89.37	-2.83967	-3.56609	2.25443	-1.9738	-0.83264	-1.20801	1.78166	0.0993361	0.867553	0.815635	-1.6714	1.65894	-1.26711	2.67339	4.22506	1.3892	4.30707	4.41582		89.37	-3.04145
89.701	2.10978	-4.41429	-2.91764	-0.382693	0.857449	4.77983	3.23292	1.38892	0.206831	-0.767641		89.701	0.152475	0.692667	0.0803391	1.68635	4.11234	2.62731	-3.28073	3.75565	3.65749	1.60401	0.452787	-0.725283	-2.72682	-3.20175		89.701	-2.83797	-3.56543	2.26063	-1.9836	-0.833394	-1.20652	1.78384	0.0967734	0.867569	0.820056	-1.66992	1.66324	-1.26882	2.6718	4.22539	1.39075	4.31352	4.41481		89.701	-3.03591
90.032	2.11043	-4.41205	-2.91454	-0.385711	0.85836	4.77758	3.23426	1.38872	0.208493	-0.770266		90.032	0.15324	0.692665	0.0806466	1.68371	4.11311	2.62969	-3.27998	3.75426	3.66652	1.60571	0.473257	-0.716426	-2.7166	-3.22107		90.032	-2.83705	-3.55912	2.27011	-1.98259	-0.833534	-1.20662	1.80109	0.0863574	0.865117	0.817909	-1.67099	1.67023	-1.27002	2.67187	4.23686	1.39904	4.31963	4.40545		90.032	-3.02796
90.363	2.1127	-4.4091	-2.91346	-0.390682	0.854971	4.77551	3.2347	1.39273	0.215561	-0.775314		90.363	0.148912	0.692544	0.0829534	1.68269	4.11495	2.62435	-3.28176	3.75534	3.66947	1.60311	0.467726	-0.716696	-2.72033	-3.23602		90.363	-2.8393	-3.55795	2.27574	-1.99333	-0.842052	-1.2076	1.81862	0.0831039	0.858634	0.81405	-1.67283	1.67549	-1.26892	2.67206	4.2409	1.40256	4.32543	4.3926		90.363	-3.02
90.694	2.11392	-4.40946	-2.91072	-0.396369	0.851029	4.7741	3.23607	1.39956	0.215113	-0.775181		90.694	0.148411	0.693837	0.0828208	1.67899	4.11684	2.61925	-3.28307	3.75394	3.66841	1.59899	0.464241	-0.724108	-2.7152	-3.24593		90.694	-2.82891	-3.56238	2.28577	-1.99235	-0.84532	-1.20358	1.82072	0.109525	0.847665	0.812541	-1.67504	1.68053	-1.27091	2.67193	4.24275	1.41105	4.31933	4.386		90.694	-3.01961
91.025	2.11249	-4.41041	-2.9119	-0.399532	0.847774	4.77284	3.22622	1.3948	0.217919	-0.77911		91.025	0.150991	0.693344	0.0854546	1.68547	4.11433	2.61479	-3.28306	3.75276	3.65929	1.59145	0.455844	-0.704585	-2.70957	-3.25245		91.025	-2.82027	-3.56661	2.3074	-1.99102	-0.853365	-1.19833	1.80701	0.123853	0.848417	0.807963	-1.6754	1.68888	-1.27288	2.67326	4.24851	1.42147	4.3272	4.38881		91.025	-3.02266
91.356	2.10971	-4.41105	-2.91234	-0.403652	0.840594	4.77303	3.21835	1.39205	0.220347	-0.779302		91.356	0.151049	0.695724	0.0854126	1.68704	4.11274	2.61968	-3.28272	3.74957	3.66464	1.5742	0.45103	-0.701772	-2.71225	-3.25452		91.356	-2.8136	-3.57041	2.31689	-1.99784	-0.859195	-1.19662	1.79325	0.147376	0.849599	0.802119	-1.67399	1.69453	-1.27146	2.67322	4.24416	1.42339	4.33413	4.39138		91.356	-3.02625
91.687	2.10847	-4.41119	-2.90972	-0.406908	0.840764	4.77679	3.21439	1.39307	0.222578	-0.779903		91.687	0.15207	0.694112	0.0844984	1.68541	4.11413	2.62346	-3.27991	3.74341	3.6657	1.57564	0.437339	-0.702324	-2.71226	-3.26738		91.687	-2.80664	-3.57856	2.32251	-2.02754	-0.863648	-1.19683	1.81477	0.152379	0.84902	0.799812	-1.67396	1.6965	-1.27078	2.67472	4.23934	1.4281	4.33742	4.38619		91.687	-3.03124
92.018	2.10796	-4.40944	-2.91083	-0.410951	0.836138	4.77635	3.21166	1.39674	0.227796	-0.782222		92.018	0.154576	0.691941	0.0884303	1.68591	4.11499	2.62925	-3.27831	3.74209	3.6656	1.5709	0.421456	-0.710227	-2.70894	-3.27364		92.018	-2.80257	-3.58573	2.33025	-2.03684	-0.868552	-1.19863	1.81742	0.15948	0.844138	0.793494	-1.67749	1.69755	-1.27169	2.67529	4.23887	1.43111	4.33143	4.38039		92.018	-3.03508
92.349	2.10949	-4.40703	-2.91056	-0.415727	0.8298	4.77777	3.21185	1.39739	0.231067	-0.786741		92.349	0.158124	0.684812	0.0850233	1.68658	4.11535	2.6368	-3.27724	3.74209	3.67088	1.55545	0.417215	-0.716551	-2.69876	-3.2834		92.349	-2.80642	-3.58363	2.32923	-2.04548	-0.87297	-1.19499	1.85876	0.160073	0.83921	0.797239	-1.68213	1.69594	-1.27148	2.67344	4.2507	1.43228	4.32544	4.38256		92.349	-3.03971
92.68	2.11142	-4.40336	-2.90906	-0.418613	0.824692	4.77229	3.20762	1.39645	0.231984	-0.785758		92.68	0.15833	0.683409	0.0826901	1.68864	4.11197	2.63185	-3.27751	3.74048	3.69295	1.52284	0.419145	-0.709519	-2.68921	-3.30375		92.68	-2.80108	-3.58922	2.33507	-2.05566	-0.874613	-1.18991	1.8434	0.136398	0.844292	0.798862	-1.68738	1.69556	-1.27293	2.67053	4.25267	1.43352	4.31931	4.385		92.68	-3.04453
93.011	2.11162	-4.40068	-2.90946	-0.417966	0.816535	4.77094	3.20811	1.3962	0.23759	-0.789804		93.011	0.158948	0.677655	0.0835404	1.68366	4.11004	2.63748	-3.28328	3.74326	3.69006	1.50855	0.413211	-0.715958	-2.69099	-3.30592		93.011	-2.80058	-3.59227	2.33344	-2.06589	-0.876033	-1.18357	1.81986	0.134869	0.842112	0.795058	-1.6917	1.69191	-1.27497	2.66945	4.25835	1.43903	4.29847	4.38784		93.011	-3.04261
93.342	2.11292	-4.40205	-2.90826	-0.419633	0.813768	4.77336	3.20607	1.39248	0.24504	-0.790715		93.342	0.161258	0.673977	0.0863292	1.6841	4.10695	2.63659	-3.2872	3.74623	3.69508	1.4912	0.397529	-0.70662	-2.6899	-3.30712		93.342	-2.80368	-3.59599	2.32066	-2.07324	-0.88013	-1.17861	1.80369	0.0976828	0.841505	0.799789	-1.69207	1.6887	-1.276	2.67026	4.25067	1.44276	4.28851	4.39714		93.342	-3.0397
93.673	2.1156	-4.40041	-2.90848	-0.417853	0.812787	4.76807	3.20074	1.38539	0.248632	-0.792797		93.673	0.163736	0.67182	0.0838808	1.68134	4.10485	2.63874	-3.28779	3.74474	3.72063	1.48742	0.389025	-0.695866	-2.68762	-3.30409		93.673	-2.80309	-3.60833	2.30652	-2.0763	-0.872623	-1.17074	1.78979	0.110318	0.842603	0.800514	-1.69096	1.68558	-1.2782	2.66761	4.24642	1.44211	4.27341	4.40424		93.673	-3.04501
94.004	2.1194	-4.39878	-2.90995	-0.413173	0.81384	4.76221	3.19994	1.38106	0.255272	-0.797111		94.004	0.167597	0.671084	0.0847804	1.6781	4.10024	2.63917	-3.28573	3.75021	3.73314	1.49142	0.388786	-0.698119	-2.68238	-3.31411		94.004	-2.8057	-3.62361	2.29455	-2.07875	-0.86584	-1.17265	1.80646	0.106453	0.846485	0.797408	-1.69303	1.68182	-1.28147	2.66675	4.24712	1.44357	4.26316	4.40633		94.004	-3.04925
94.335	2.12355	-4.39556	-2.90911	-0.411226	0.810206	4.75963	3.19866	1.37723	0.257661	-0.794475		94.335	0.169841	0.667706	0.0813936	1.67302	4.09399	2.63098	-3.2844	3.74857	3.75159	1.48402	0.399235	-0.700374	-2.67679	-3.32287		94.335	-2.81263	-3.621	2.2734	-2.0697	-0.858735	-1.17365	1.7953	0.109778	0.846494	0.803242	-1.69252	1.6774	-1.2806	2.66477	4.25078	1.42773	4.24386	4.40312		94.335	-3.05403
94.666	2.12572	-4.395	-2.91059	-0.408185	0.812635	4.75795	3.19891	1.37654	0.258136	-0.792722		94.666	0.172486	0.66617	0.0846031	1.66826	4.09401	2.62969	-3.28262	3.75364	3.76082	1.48684	0.410035	-0.698498	-2.66992	-3.32721		94.666	-2.8196	-3.6214	2.26068	-2.07881	-0.85158	-1.17975	1.79515	0.0965677	0.844564	0.799691	-1.69344	1.67271	-1.28161	2.66437	4.24727	1.42292	4.2278	4.40248		94.666	-3.05569
94.997	2.128	-4.39485	-2.91405	-0.408373	0.809857	4.75567	3.20145	1.37352	0.259914	-0.790305		94.997	0.176621	0.666607	0.0862288	1.66558	4.09347	2.62548	-3.28176	3.7531	3.76985	1.48401	0.417197	-0.707432	-2.66549	-3.32848		94.997	-2.82492	-3.61812	2.24827	-2.07514	-0.84551	-1.17674	1.76719	0.092652	0.841024	0.796983	-1.69684	1.67156	-1.28351	2.66264	4.25167	1.42288	4.22497	4.40166		94.997	-3.05596
95.328	2.13165	-4.3952	-2.91429	-0.410218	0.81042	4.75653	3.202	1.36782	0.258554	-0.784959		95.328	0.173836	0.664906	0.0869783	1.66627	4.09293	2.6285	-3.27844	3.75472	3.76703	1.49511	0.429599	-0.699369	-2.66204	-3.33887		95.328	-2.82484	-3.60763	2.24258	-2.07613	-0.840437	-1.17767	1.76986	0.0908484	0.844436	0.79875	-1.69502	1.66669	-1.28411	2.65937	4.25827	1.42012	4.21706	4.39673		95.328	-3.05657
95.659	2.13794	-4.39598	-2.91366	-0.411672	0.813155	4.75863	3.20216	1.36275	0.262896	-0.784111		95.659	0.173171	0.662995	0.0892316	1.66815	4.09433	2.62981	-3.27654	3.75224	3.76504	1.49632	0.447179	-0.693505	-2.66074	-3.34959		95.659	-2.82716	-3.60869	2.23552	-2.06994	-0.831703	-1.18517	1.75146	0.0951699	0.847086	0.79213	-1.69469	1.66485	-1.28432	2.65824	4.24435	1.41315	4.21245	4.38925		95.659	-3.04897
95.99	2.14149	-4.39615	-2.91104	-0.413383	0.812131	4.76412	3.20458	1.35922	0.26711	-0.784896		95.99	0.17585	0.661093	0.0913899	1.66642	4.10105	2.63916	-3.27083	3.75134	3.75421	1.50221	0.45785	-0.704983	-2.66183	-3.35062		95.99	-2.83708	-3.60152	2.21813	-2.05309	-0.824219	-1.18551	1.74982	0.0880698	0.849874	0.793392	-1.6929	1.66461	-1.28449	2.65815	4.23263	1.41181	4.20647	4.37997		95.99	-3.04534
96.321	2.14737	-4.39645	-2.90642	-0.416754	0.815187	4.76437	3.20194	1.35933	0.268506	-0.781374		96.321	0.179753	0.655702	0.0945712	1.66835	4.10338	2.64456	-3.27015	3.75584	3.75329	1.51783	0.463358	-0.702815	-2.65746	-3.35732		96.321	-2.84447	-3.58963	2.19599	-2.04592	-0.817842	-1.19057	1.76107	0.0765767	0.848214	0.792226	-1.68911	1.66617	-1.28425	2.65786	4.23493	1.39294	4.20737	4.37177		96.321	-3.04374
96.652	2.15258	-4.39425	-2.90365	-0.417874	0.81544	4.76033	3.20471	1.36267	0.269285	-0.782747		96.652	0.183418	0.65245	0.0946798	1.66804	4.10588	2.64766	-3.26831	3.75729	3.73704	1.52741	0.479336	-0.702919	-2.64781	-3.36956		96.652	-2.85293	-3.58161	2.20291	-2.02564	-0.813346	-1.19764	1.75815	0.0875936	0.85205	0.785806	-1.69253	1.66699	-1.28259	2.6566	4.23447	1.37719	4.20639	4.36607		96.652	-3.0401
96.983	2.15695	-4.39606	-2.89956	-0.422009	0.816651	4.76239	3.20824	1.36262	0.270042	-0.780397		96.983	0.187303	0.647463	0.0997034	1.67042	4.10805	2.64853	-3.26571	3.76387	3.7015	1.52812	0.50133	-0.707119	-2.63853	-3.39692		96.983	-2.85875	-3.55589	2.19609	-2.02587	-0.809409	-1.20352	1.77147	0.0681731	0.859915	0.788889	-1.69476	1.66837	-1.28274	2.65671	4.23135	1.37327	4.20865	4.36244		96.983	-3.03226
97.314	2.1604	-4.3982	-2.89501	-0.426847	0.818841	4.76417	3.20989	1.36179	0.27917	-0.78068		97.314	0.190572	0.639739	0.0948358	1.67189	4.11195	2.65048	-3.26716	3.76124	3.67633	1.52259	0.511449	-0.689296	-2.63389	-3.40955		97.314	-2.86785	-3.5323	2.20619	-2.01875	-0.810184	-1.20391	1.76312	0.0629213	0.865146	0.79439	-1.6951	1.66923	-1.28046	2.65479	4.23794	1.3766	4.20901	4.37255		97.314	-3.02869
97.645	2.1644	-4.40045	-2.89001	-0.432057	0.822456	4.76151	3.20919	1.36379	0.282649	-0.778782		97.645	0.19071	0.635704	0.0985531	1.66909	4.11697	2.65893	-3.26537	3.77058	3.65542	1.52843	0.516834	-0.678306	-2.63011	-3.42195		97.645	-2.86502	-3.53614	2.21452	-2.00246	-0.808343	-1.20508	1.7633	0.0586414	0.865869	0.796165	-1.69561	1.66811	-1.2809	2.65503	4.23495	1.36546	4.21154	4.37457		97.645	-3.02927
97.976	2.1684	-4.4012	-2.88488	-0.438789	0.825014	4.75934	3.21135	1.36386	0.288184	-0.782428		97.976	0.193284	0.633186	0.0975429	1.66854	4.1182	2.66448	-3.26454	3.7749	3.63147	1.52548	0.514301	-0.682686	-2.62223	-3.44445		97.976	-2.85786	-3.53613	2.22031	-1.99104	-0.805614	-1.20449	1.74091	0.0677663	0.869636	0.802771	-1.69647	1.66899	-1.28235	2.65585	4.23642	1.35681	4.2004	4.37314		97.976	-3.03038
98.307	2.17323	-4.40239	-2.87849	-0.44511	0.828695	4.75771	3.21305	1.36321	0.296655	-0.785792		98.307	0.190571	0.634186	0.0940837	1.66896	4.12247	2.67252	-3.26531	3.78392	3.60613	1.5207	0.511992	-0.67539	-2.62665	-3.4561		98.307	-2.86196	-3.53278	2.2125	-1.977	-0.801292	-1.20811	1.75338	0.0689118	0.875489	0.806911	-1.69492	1.66829	-1.28356	2.65597	4.24288	1.33952	4.19258	4.37952		98.307	-3.03563
98.638	2.17819	-4.40443	-2.87465	-0.445476	0.83074	4.75479	3.21802	1.36722	0.301902	-0.78842		98.638	0.194836	0.635537	0.0928482	1.66266	4.12422	2.67643	-3.26649	3.78772	3.59047	1.51297	0.511846	-0.663014	-2.62368	-3.45338		98.638	-2.86178	-3.53625	2.20455	-1.97277	-0.801642	-1.20461	1.74196	0.0683898	0.879224	0.81066	-1.69514	1.67062	-1.28563	2.65707	4.23825	1.33322	4.18308	4.38628		98.638	-3.03499
98.969	2.17977	-4.40757	-2.87199	-0.446367	0.839109	4.75251	3.22083	1.36662	0.307516	-0.785609		98.969	0.19566	0.636136	0.0929563	1.65677	4.12557	2.68097	-3.26872	3.79046	3.56765	1.52102	0.508411	-0.657383	-2.62132	-3.44382		98.969	-2.85191	-3.55033	2.19274	-1.96876	-0.803357	-1.20619	1.73713	0.0647046	0.879829	0.82269	-1.69339	1.66965	-1.28885	2.65819	4.24562	1.33762	4.17629	4.38994		98.969	-3.04141
99.3	2.18573	-4.41041	-2.87045	-0.447828	0.84407	4.75218	3.22527	1.36688	0.305882	-0.78699		99.3	0.194615	0.640251	0.09628	1.65265	4.12196	2.68249	-3.27138	3.79363	3.55154	1.52398	0.507453	-0.650217	-2.61633	-3.44988		99.3	-2.84833	-3.56307	2.19578	-1.95699	-0.804509	-1.2098	1.73097	0.0616311	0.880599	0.826858	-1.69402	1.67024	-1.2913	2.65845	4.25665	1.3413	4.17307	4.39217		99.3	-3.04102
99.631	2.18892	-4.41086	-2.86951	-0.448165	0.848454	4.75432	3.2326	1.36381	0.310362	-0.790901		99.631	0.192779	0.645554	0.0985921	1.65601	4.12048	2.67997	-3.27183	3.79372	3.54332	1.51895	0.505293	-0.650631	-2.61116	-3.45514		99.631	-2.84298	-3.57338	2.2144	-1.96269	-0.80666	-1.21361	1.73314	0.0630301	0.886117	0.836403	-1.69488	1.67207	-1.29231	2.65943	4.262	1.35429	4.17004	4.39171		99.631	-3.04302
99.962	2.19153	-4.41218	-2.87023	-0.446418	0.852112	4.75725	3.23812	1.36366	0.31554	-0.788999		99.962	0.191712	0.64959	0.0932299	1.65747	4.12407	2.67863	-3.27238	3.79111	3.53892	1.52624	0.50062	-0.654202	-2.61396	-3.45028		99.962	-2.83766	-3.57325	2.20614	-1.99433	-0.810592	-1.21427	1.73406	0.066964	0.884948	0.843295	-1.69059	1.67449	-1.29371	2.65881	4.25754	1.35693	4.16471	4.38786		99.962	-3.05106
100.293	2.19353	-4.41325	-2.87033	-0.449503	0.853134	4.75799	3.2398	1.36449	0.315683	-0.787854		100.293	0.188678	0.655469	0.0912463	1.65388	4.12062	2.67484	-3.269	3.78572	3.55277	1.54612	0.489817	-0.650196	-2.60712	-3.45454		100.293	-2.83628	-3.59474	2.21772	-1.99442	-0.810417	-1.21072	1.70852	0.088661	0.879914	0.844183	-1.68865	1.67339	-1.29464	2.66117	4.27066	1.36673	4.16529	4.39316		100.293	-3.05717
100.624	2.19583	-4.41157	-2.86997	-0.449071	0.856048	4.76274	3.24205	1.36201	0.314712	-0.783904		100.624	0.188029	0.662111	0.0946463	1.6561	4.1213	2.67583	-3.26652	3.78597	3.55223	1.55018	0.472629	-0.649426	-2.60991	-3.44932		100.624	-2.83422	-3.60806	2.20357	-2.0088	-0.803832	-1.20331	1.71856	0.0897669	0.872277	0.844295	-1.6858	1.67396	-1.29632	2.66454	4.26499	1.36627	4.16451	4.38502		100.624	-3.0569
100.955	2.19945	-4.41309	-2.86934	-0.447559	0.858674	4.76501	3.24855	1.36359	0.315169	-0.7865		100.955	0.191233	0.664772	0.0970553	1.65493	4.12352	2.68142	-3.26265	3.7822	3.53441	1.56624	0.470606	-0.650636	-2.62618	-3.42616		100.955	-2.83587	-3.60468	2.20359	-2.01775	-0.802824	-1.19169	1.71259	0.102891	0.872349	0.844293	-1.68659	1.67451	-1.29696	2.66537	4.26127	1.38032	4.1608	4.3827		100.955	-3.05464
101.286	2.20085	-4.41286	-2.86827	-0.444884	0.86014	4.76964	3.25945	1.36861	0.316436	-0.780409		101.286	0.192127	0.663807	0.102905	1.65591	4.12471	2.68162	-3.26604	3.79105	3.52691	1.58259	0.477847	-0.655177	-2.62928	-3.41096		101.286	-2.83978	-3.61063	2.20351	-2.0249	-0.80124	-1.18719	1.73988	0.0971889	0.863038	0.839341	-1.68877	1.67614	-1.30036	2.66616	4.25317	1.37896	4.15915	4.3857		101.286	-3.05495
101.617	2.19994	-4.41199	-2.86814	-0.441214	0.858572	4.7698	3.26806	1.37309	0.312979	-0.775157		101.617	0.195248	0.65792	0.1082	1.66474	4.12399	2.68022	-3.26157	3.79801	3.54377	1.60777	0.467497	-0.650729	-2.6292	-3.39719		101.617	-2.84268	-3.61101	2.2093	-2.02949	-0.802567	-1.18171	1.7222	0.0933062	0.859688	0.841268	-1.69025	1.67207	-1.29963	2.66823	4.24577	1.37465	4.15644	4.38491		101.617	-3.05176
101.948	2.20061	-4.41187	-2.8668	-0.439602	0.859096	4.76758	3.27456	1.37785	0.302884	-0.771745		101.948	0.198027	0.653008	0.113444	1.67196	4.12158	2.67714	-3.26044	3.79987	3.56103	1.61584	0.462293	-0.661164	-2.63981	-3.39489		101.948	-2.84242	-3.61404	2.21465	-2.03082	-0.805251	-1.18247	1.72231	0.0986613	0.855086	0.838291	-1.69061	1.6683	-1.29944	2.66782	4.23337	1.37398	4.16169	4.38735		101.948	-3.04805
102.279	2.20221	-4.41205	-2.8658	-0.441904	0.854856	4.76754	3.28556	1.38884	0.29602	-0.772031		102.279	0.203682	0.651159	0.11526	1.67686	4.11849	2.6706	-3.25604	3.80353	3.56916	1.62766	0.451973	-0.670701	-2.65252	-3.40189		102.279	-2.84673	-3.60098	2.21832	-2.04591	-0.807944	-1.17629	1.73276	0.106727	0.857539	0.838046	-1.69228	1.66413	-1.29813	2.66746	4.23295	1.37242	4.1541	4.39216		102.279	-3.04326
102.61	2.20362	-4.41406	-2.86518	-0.437111	0.853709	4.7636	3.28992	1.39732	0.297578	-0.77175		102.61	0.207017	0.649298	0.118326	1.68687	4.12034	2.67013	-3.25354	3.80398	3.57524	1.64138	0.451097	-0.666676	-2.66812	-3.36784		102.61	-2.84698	-3.6048	2.20824	-2.06228	-0.808345	-1.16911	1.76516	0.108666	0.856269	0.839268	-1.6917	1.65771	-1.29861	2.66808	4.21412	1.36206	4.1484	4.39347		102.61	-3.0453
102.941	2.20256	-4.4164	-2.8633	-0.436417	0.851492	4.76359	3.29434	1.39988	0.295563	-0.77102		102.941	0.212181	0.648977	0.123074	1.68523	4.12026	2.67256	-3.25442	3.80318	3.57454	1.6505	0.446953	-0.664901	-2.67864	-3.34553		102.941	-2.85169	-3.60897	2.20007	-2.06685	-0.808274	-1.16185	1.73835	0.117914	0.852376	0.832685	-1.69146	1.65225	-1.30063	2.66753	4.205	1.34794	4.15062	4.39788		102.941	-3.04075
103.272	2.20361	-4.41892	-2.86082	-0.437977	0.849388	4.75942	3.30114	1.4043	0.291849	-0.774284		103.272	0.211994	0.647979	0.135869	1.68554	4.11568	2.67065	-3.25012	3.80939	3.57968	1.65171	0.452051	-0.655745	-2.6686	-3.36898		103.272	-2.84674	-3.61263	2.19272	-2.05922	-0.804047	-1.15717	1.72301	0.106997	0.851461	0.82742	-1.6911	1.64396	-1.30292	2.66647	4.20012	1.34183	4.15573	4.39688		103.272	-3.03054
103.603	2.2049	-4.41891	-2.85874	-0.434594	0.849241	4.75673	3.3088	1.4109	0.289802	-0.77766		103.603	0.216821	0.646632	0.135351	1.68772	4.11557	2.6713	-3.25352	3.81498	3.58552	1.6514	0.453643	-0.644574	-2.66731	-3.37771		103.603	-2.85133	-3.59419	2.18053	-2.05283	-0.808842	-1.15782	1.73094	0.099489	0.852257	0.828107	-1.69566	1.63978	-1.30262	2.66559	4.19432	1.33096	4.15632	4.38599		103.603	-3.02873
103.934	2.20595	-4.42083	-2.85616	-0.433795	0.844222	4.74682	3.31849	1.42074	0.296221	-0.779199		103.934	0.218141	0.646759	0.135663	1.68822	4.11437	2.67021	-3.25667	3.81784	3.59417	1.64683	0.453517	-0.640956	-2.67432	-3.36958		103.934	-2.85598	-3.58476	2.17402	-2.02839	-0.813734	-1.15986	1.71042	0.0976742	0.856062	0.827558	-1.69693	1.63464	-1.30381	2.66505	4.18786	1.32066	4.14714	4.38404		103.934	-3.02505
104.265	2.20571	-4.42188	-2.85577	-0.43015	0.841881	4.74176	3.32316	1.42509	0.295667	-0.778622		104.265	0.215595	0.650242	0.13671	1.69491	4.11489	2.66889	-3.2618	3.82441	3.60212	1.64738	0.454016	-0.645112	-2.67736	-3.38341		104.265	-2.85725	-3.58708	2.16917	-2.01443	-0.81664	-1.16158	1.71813	0.0801219	0.852526	0.829735	-1.69934	1.63317	-1.30744	2.6639	4.19237	1.31554	4.146	4.38246		104.265	-3.01983
104.596	2.21141	-4.42437	-2.85528	-0.428077	0.836249	4.73852	3.32408	1.42562	0.295674	-0.779489		104.596	0.21553	0.654016	0.139242	1.69601	4.11158	2.66882	-3.26169	3.81981	3.60188	1.65336	0.442699	-0.646846	-2.68579	-3.38711		104.596	-2.85603	-3.5907	2.1578	-1.99792	-0.817634	-1.15473	1.68805	0.0789174	0.852574	0.826515	-1.69774	1.62801	-1.30749	2.66384	4.19665	1.31761	4.15428	4.37593		104.596	-3.01301
104.927	2.21795	-4.42773	-2.85735	-0.424876	0.834449	4.73019	3.32681	1.43263	0.307475	-0.782304		104.927	0.212305	0.659848	0.141637	1.69587	4.10971	2.67197	-3.26498	3.8113	3.60861	1.66188	0.468245	-0.640096	-2.68578	-3.39277		104.927	-2.85955	-3.58101	2.14827	-1.98399	-0.823392	-1.14688	1.70053	0.0786559	0.846046	0.822046	-1.69795	1.62919	-1.30985	2.66193	4.19658	1.3242	4.15247	4.36649		104.927	-3.00945
105.258	2.22027	-4.42912	-2.85769	-0.4207	0.831746	4.72711	3.32725	1.43404	0.319573	-0.78453		105.258	0.207373	0.665946	0.143091	1.6949	4.11025	2.67566	-3.26768	3.81466	3.6039	1.67025	0.458572	-0.627233	-2.68021	-3.38751		105.258	-2.86368	-3.57546	2.13447	-1.98479	-0.821094	-1.13771	1.70036	0.0756092	0.846209	0.824636	-1.69763	1.62911	-1.31116	2.66219	4.19417	1.30905	4.14634	4.36026		105.258	-3.01013
105.589	2.22089	-4.43043	-2.85804	-0.414986	0.82568	4.72336	3.32845	1.43495	0.325395	-0.785925		105.589	0.203541	0.669653	0.148206	1.69213	4.11195	2.67959	-3.27217	3.81349	3.60868	1.67019	0.458553	-0.616398	-2.67404	-3.39303		105.589	-2.87003	-3.57476	2.11951	-1.95184	-0.821063	-1.13508	1.7035	0.0650786	0.845683	0.826031	-1.69876	1.6312	-1.31367	2.66069	4.19074	1.29878	4.1486	4.35705		105.589	-3.01189
105.92	2.21812	-4.43135	-2.86019	-0.415248	0.824824	4.7214	3.32838	1.43608	0.326105	-0.782288		105.92	0.200787	0.674608	0.148102	1.68502	4.11452	2.68717	-3.27176	3.81371	3.60937	1.67015	0.458153	-0.616238	-2.66653	-3.4017		105.92	-2.86804	-3.57028	2.1151	-1.92779	-0.822561	-1.13412	1.72319	0.0615397	0.840107	0.822335	-1.69908	1.63128	-1.31336	2.66168	4.20151	1.28651	4.15356	4.36437		105.92	-3.00461
106.251	2.22092	-4.43379	-2.86322	-0.412119	0.822719	4.71871	3.32148	1.43717	0.32481	-0.778479		106.251	0.197932	0.675146	0.153174	1.68568	4.12195	2.69196	-3.26815	3.81812	3.60249	1.67743	0.465434	-0.600748	-2.6572	-3.39197		106.251	-2.86607	-3.56949	2.11081	-1.88689	-0.821986	-1.12672	1.72291	0.0579311	0.844132	0.829891	-1.70155	1.63218	-1.31483	2.66059	4.20378	1.27433	4.14971	4.3635		106.251	-3.00421
106.582	2.22069	-4.43241	-2.86608	-0.408095	0.821328	4.71819	3.32079	1.44017	0.326308	-0.770618		106.582	0.195186	0.678896	0.153369	1.68655	4.12646	2.69856	-3.27043	3.80913	3.59931	1.68693	0.443107	-0.61762	-2.65585	-3.37932		106.582	-2.86997	-3.57784	2.10037	-1.86369	-0.824307	-1.11684	1.70705	0.0637304	0.846521	0.839617	-1.70423	1.63509	-1.31558	2.65918	4.19239	1.24758	4.14169	4.36626		106.582	-3.01055
106.913	2.22225	-4.43503	-2.86702	-0.404012	0.823526	4.72431	3.31807	1.43702	0.328863	-0.762946		106.913	0.191012	0.685983	0.164589	1.69066	4.12893	2.70494	-3.2698	3.80815	3.58449	1.69257	0.452211	-0.627538	-2.65291	-3.37714		106.913	-2.87057	-3.57796	2.10691	-1.84899	-0.823125	-1.113	1.67429	0.0659935	0.847756	0.84528	-1.7016	1.63762	-1.31601	2.66086	4.20025	1.23929	4.13802	4.37448		106.913	-3.00506
107.244	2.22154	-4.4373	-2.87148	-0.403182	0.823612	4.72909	3.3145	1.42881	0.326987	-0.761601		107.244	0.187709	0.691144	0.175822	1.69089	4.13198	2.71236	-3.26822	3.80796	3.57948	1.69392	0.448442	-0.630206	-2.64995	-3.36789		107.244	-2.87204	-3.58697	2.11015	-1.84136	-0.824537	-1.10582	1.71133	0.0599834	0.850625	0.84928	-1.70172	1.64018	-1.31563	2.66091	4.18722	1.21705	4.13516	4.38256		107.244	-3.00561
107.575	2.22378	-4.44045	-2.87337	-0.405609	0.817574	4.73133	3.31427	1.42534	0.328835	-0.76375		107.575	0.189528	0.698799	0.175098	1.68755	4.13078	2.71458	-3.26712	3.81015	3.57778	1.69569	0.446512	-0.626979	-2.64976	-3.3566		107.575	-2.87329	-3.58118	2.09563	-1.85457	-0.827526	-1.10207	1.7106	0.062513	0.85456	0.848514	-1.69981	1.64063	-1.31368	2.6624	4.16189	1.1844	4.13207	4.38726		107.575	-3.01024
107.906	2.22396	-4.44184	-2.87492	-0.407092	0.820666	4.73212	3.31129	1.42209	0.327612	-0.764094		107.906	0.189738	0.7018	0.171388	1.68452	4.13003	2.72128	-3.2674	3.81002	3.58229	1.70925	0.45062	-0.621651	-2.64586	-3.343		107.906	-2.87108	-3.57082	2.09847	-1.86	-0.827957	-1.10384	1.70809	0.0690463	0.858858	0.858774	-1.70184	1.64634	-1.31295	2.66094	4.16311	1.16889	4.12638	4.39338		107.906	-3.01521
108.237	2.22343	-4.44288	-2.87591	-0.408332	0.821964	4.74284	3.3069	1.41476	0.319436	-0.761089		108.237	0.192282	0.705384	0.174034	1.68187	4.12974	2.72265	-3.26636	3.8096	3.56936	1.70653	0.439014	-0.614403	-2.65262	-3.32645		108.237	-2.86819	-3.57266	2.11515	-1.87955	-0.82483	-1.10835	1.70424	0.0621388	0.860868	0.864251	-1.70034	1.64851	-1.31235	2.65986	4.14086	1.15603	4.13067	4.40076		108.237	-3.01607
108.568	2.22347	-4.44195	-2.87785	-0.410713	0.822984	4.74803	3.30296	1.40849	0.315858	-0.760704		108.568	0.19655	0.705985	0.174598	1.68316	4.13455	2.72344	-3.26668	3.81004	3.57164	1.70896	0.452901	-0.626565	-2.65328	-3.32869		108.568	-2.86361	-3.57622	2.119	-1.87087	-0.828279	-1.10961	1.70974	0.061115	0.859995	0.868288	-1.70171	1.65125	-1.311	2.66038	4.15823	1.16892	4.13373	4.40529		108.568	-3.00747
108.899	2.22071	-4.4417	-2.87894	-0.410767	0.826889	4.75753	3.30133	1.40575	0.314779	-0.757863		108.899	0.199697	0.7049	0.173917	1.67938	4.13421	2.72467	-3.26716	3.81192	3.57821	1.71891	0.454282	-0.624254	-2.65746	-3.31179		108.899	-2.85467	-3.58255	2.11806	-1.8625	-0.830042	-1.10956	1.69448	0.056906	0.861248	0.867269	-1.69833	1.65239	-1.31004	2.66462	4.15591	1.16496	4.13573	4.40195		108.899	-3.00122
109.23	2.21886	-4.44208	-2.87789	-0.407202	0.827024	4.76106	3.30136	1.39939	0.314452	-0.759843		109.23	0.203664	0.701112	0.174703	1.67958	4.13043	2.71641	-3.26781	3.80912	3.58004	1.72921	0.447431	-0.627953	-2.65956	-3.30358		109.23	-2.85966	-3.57308	2.10801	-1.85156	-0.83344	-1.11088	1.70128	0.0540622	0.862717	0.876697	-1.69557	1.6579	-1.30892	2.6663	4.15077	1.17345	4.12919	4.38779		109.23	-3.00566
109.561	2.21481	-4.44265	-2.87675	-0.408876	0.829562	4.76623	3.30465	1.39985	0.3194	-0.762274		109.561	0.206507	0.700359	0.170806	1.67874	4.12432	2.71299	-3.27122	3.81666	3.58404	1.73077	0.438592	-0.637584	-2.67264	-3.29288		109.561	-2.86215	-3.56698	2.10932	-1.84005	-0.833251	-1.11206	1.70479	0.0583216	0.855973	0.869034	-1.69423	1.66381	-1.30413	2.66928	4.16231	1.18441	4.1355	4.38571		109.561	-3.00478
109.892	2.21331	-4.44532	-2.87641	-0.408716	0.832018	4.76949	3.30318	1.39593	0.318516	-0.766151		109.892	0.211552	0.699331	0.167103	1.67914	4.12378	2.71453	-3.27182	3.82527	3.5817	1.73367	0.440826	-0.637003	-2.68014	-3.28343		109.892	-2.86152	-3.56186	2.09687	-1.84452	-0.834853	-1.11271	1.72483	0.060026	0.856559	0.868181	-1.69149	1.66871	-1.30211	2.67304	4.16584	1.19716	4.14337	4.38337		109.892	-2.9981
110.223	2.21075	-4.4449	-2.87799	-0.41264	0.830255	4.76838	3.30062	1.39516	0.321467	-0.773155		110.223	0.212531	0.697297	0.159544	1.68138	4.12084	2.7171	-3.26955	3.82483	3.58464	1.72889	0.427315	-0.635907	-2.68869	-3.26882		110.223	-2.86164	-3.56056	2.09049	-1.84783	-0.834	-1.11205	1.79162	0.0499949	0.855996	0.870609	-1.69063	1.67021	-1.30017	2.67058	4.16752	1.19358	4.15007	4.38041		110.223	-3.00112
110.554	2.21126	-4.44472	-2.87464	-0.41336	0.831377	4.76845	3.29789	1.395	0.321144	-0.773713		110.554	0.214206	0.694064	0.156852	1.68569	4.11848	2.71445	-3.26912	3.82459	3.58941	1.73949	0.426909	-0.629842	-2.69289	-3.26893		110.554	-2.8607	-3.55688	2.09318	-1.84751	-0.828439	-1.12002	1.79695	0.0408157	0.850449	0.871087	-1.69011	1.6737	-1.30042	2.66822	4.16436	1.19242	4.15612	4.37534		110.554	-2.99594
110.885	2.20708	-4.44222	-2.87373	-0.413056	0.838151	4.76647	3.29712	1.39535	0.313793	-0.772369		110.885	0.212247	0.685831	0.158058	1.68416	4.11749	2.71431	-3.26767	3.82038	3.59123	1.74382	0.421216	-0.619289	-2.6901	-3.25748		110.885	-2.86331	-3.55624	2.09958	-1.80153	-0.824872	-1.12815	1.82492	0.0498976	0.84619	0.868702	-1.68819	1.6763	-1.29907	2.66775	4.17479	1.19883	4.16374	4.37259		110.885	-2.9908
111.216	2.20171	-4.43982	-2.87385	-0.414326	0.839018	4.76875	3.2871	1.39142	0.308687	-0.772336		111.216	0.211089	0.687269	0.156089	1.68841	4.12086	2.71567	-3.26596	3.81191	3.59528	1.7338	0.427292	-0.614323	-2.69965	-3.25903		111.216	-2.86094	-3.55845	2.07466	-1.76384	-0.826603	-1.13146	1.82416	0.061378	0.847604	0.868374	-1.68627	1.67286	-1.2982	2.66822	4.17825	1.21991	4.16765	4.36965		111.216	-2.98679
111.547	2.19941	-4.43771	-2.87096	-0.410618	0.843391	4.76868	3.2901	1.39227	0.311107	-0.773193		111.547	0.210456	0.685068	0.156244	1.68988	4.12045	2.71656	-3.26642	3.80154	3.59546	1.72779	0.429902	-0.616504	-2.69929	-3.24718		111.547	-2.86702	-3.55281	2.05667	-1.742	-0.826129	-1.13558	1.80768	0.0757068	0.847756	0.868584	-1.68502	1.67226	-1.29751	2.67025	4.21354	1.20629	4.17378	4.3663		111.547	-2.98249
111.878	2.19664	-4.43743	-2.86816	-0.410743	0.844847	4.77131	3.2857	1.39283	0.310095	-0.769125		111.878	0.208922	0.684545	0.163325	1.69044	4.12084	2.71813	-3.26512	3.79451	3.59729	1.72756	0.427687	-0.601712	-2.71408	-3.21937		111.878	-2.87324	-3.54726	2.04214	-1.7414	-0.823157	-1.13964	1.80455	0.0719068	0.843836	0.870656	-1.68299	1.67386	-1.29666	2.67314	4.2132	1.21079	4.18474	4.35923		111.878	-2.99017
112.209	2.19549	-4.43553	-2.86542	-0.412502	0.844356	4.77197	3.28875	1.39316	0.31002	-0.765336		112.209	0.207436	0.688107	0.163279	1.69882	4.12097	2.71949	-3.26238	3.79119	3.59199	1.72653	0.420909	-0.592402	-2.71067	-3.21319		112.209	-2.88089	-3.53394	2.04858	-1.74932	-0.814611	-1.14098	1.81089	0.0836291	0.840517	0.868853	-1.68509	1.67421	-1.2964	2.67132	4.21782	1.21386	4.19134	4.35652		112.209	-2.98773
112.54	2.19385	-4.4317	-2.86387	-0.414763	0.846446	4.77129	3.28293	1.39193	0.306534	-0.761265		112.54	0.206332	0.689015	0.162283	1.70295	4.12501	2.72365	-3.26027	3.78822	3.58259	1.71776	0.408369	-0.589635	-2.69449	-3.23986		112.54	-2.88446	-3.53068	2.04555	-1.73805	-0.810196	-1.14912	1.79964	0.0900122	0.837359	0.863196	-1.68995	1.66928	-1.29617	2.67251	4.21995	1.21638	4.19841	4.36764		112.54	-2.97987
112.871	2.19637	-4.42884	-2.86409	-0.412	0.847135	4.76949	3.27753	1.3878	0.305547	-0.758106		112.871	0.204509	0.69048	0.1645	1.70825	4.12708	2.72371	-3.25412	3.78056	3.5804	1.70596	0.403096	-0.589071	-2.67989	-3.25182		112.871	-2.88739	-3.53102	2.05859	-1.74808	-0.801044	-1.15595	1.80619	0.0869667	0.841104	0.871273	-1.69154	1.66454	-1.29634	2.67302	4.21041	1.21422	4.19157	4.36589		112.871	-2.97764
113.202	2.19583	-4.42454	-2.86334	-0.410175	0.848016	4.77186	3.27095	1.3871	0.305383	-0.755578		113.202	0.20326	0.688012	0.169649	1.70669	4.12662	2.7236	-3.25144	3.77304	3.58102	1.7017	0.413998	-0.586199	-2.6691	-3.25976		113.202	-2.88556	-3.53272	2.06639	-1.73877	-0.802277	-1.15755	1.79141	0.0911674	0.84523	0.878123	-1.68989	1.66141	-1.29847	2.67029	4.1999	1.20673	4.18961	4.36133		113.202	-2.97344
113.533	2.19376	-4.42266	-2.86233	-0.406144	0.848639	4.77318	3.26665	1.38145	0.30589	-0.754644		113.533	0.200492	0.688541	0.179712	1.70375	4.12904	2.72171	-3.24913	3.7618	3.57919	1.70487	0.410185	-0.58269	-2.6599	-3.27341		113.533	-2.88445	-3.52951	2.07847	-1.73893	-0.80434	-1.15261	1.79518	0.0955708	0.850041	0.881667	-1.69081	1.65957	-1.30021	2.6724	4.17917	1.21658	4.19279	4.35485		113.533	-2.97054
113.864	2.19344	-4.41951	-2.86228	-0.405744	0.848414	4.7729	3.2631	1.38344	0.302377	-0.753523		113.864	0.200332	0.690902	0.185172	1.70049	4.13148	2.72221	-3.24958	3.7544	3.56969	1.70601	0.416084	-0.578606	-2.65515	-3.26242		113.864	-2.88124	-3.53478	2.06511	-1.72757	-0.809065	-1.14452	1.78788	0.104534	0.85631	0.883891	-1.69005	1.6563	-1.30105	2.67521	4.19094	1.2347	4.2004	4.35713		113.864	-2.96945
114.195	2.19343	-4.41693	-2.85948	-0.402813	0.846939	4.7726	3.26103	1.38181	0.308191	-0.750303		114.195	0.202943	0.693302	0.183479	1.70169	4.13563	2.72827	-3.24648	3.75225	3.57112	1.70016	0.418256	-0.580429	-2.66614	-3.26172		114.195	-2.87909	-3.53711	2.05452	-1.73873	-0.807523	-1.13413	1.78135	0.102556	0.857937	0.887354	-1.69176	1.65483	-1.30217	2.67732	4.20393	1.2303	4.20401	4.35839		114.195	-2.96877
114.526	2.19583	-4.41556	-2.85702	-0.3977	0.84852	4.77157	3.26392	1.38377	0.312504	-0.748787		114.526	0.203062	0.690188	0.191334	1.70118	4.13436	2.72828	-3.24219	3.75159	3.56865	1.70024	0.405279	-0.576679	-2.66719	-3.26603		114.526	-2.87993	-3.53669	2.08342	-1.75695	-0.805455	-1.12528	1.78176	0.0954437	0.858166	0.886734	-1.6928	1.65387	-1.30179	2.67911	4.20545	1.23416	4.20726	4.35136		114.526	-2.96435
114.857	2.1991	-4.41485	-2.85453	-0.396125	0.847255	4.76993	3.26084	1.38412	0.310032	-0.74471		114.857	0.203992	0.690389	0.196182	1.69422	4.13534	2.7286	-3.24209	3.74786	3.57995	1.69677	0.392592	-0.576989	-2.66392	-3.27706		114.857	-2.87868	-3.53367	2.03097	-1.74115	-0.809972	-1.11646	1.78642	0.0917136	0.862176	0.889707	-1.69251	1.65307	-1.30241	2.67938	4.19175	1.2679	4.20453	4.34777		114.857	-2.9575
115.188	2.19847	-4.41597	-2.85263	-0.392283	0.848399	4.76564	3.25979	1.38873	0.313075	-0.744187		115.188	0.205066	0.693581	0.188992	1.69514	4.13568	2.72833	-3.24061	3.74481	3.57858	1.69023	0.387585	-0.583392	-2.65615	-3.29235		115.188	-2.87889	-3.54038	2.02313	-1.70759	-0.809733	-1.11056	1.78575	0.108518	0.861453	0.888918	-1.69112	1.64993	-1.30522	2.67832	4.18198	1.26151	4.19161	4.36001		115.188	-2.95451
115.519	2.19847	-4.42094	-2.85324	-0.390231	0.85214	4.76219	3.25492	1.38863	0.308818	-0.746073		115.519	0.207	0.692432	0.193677	1.69385	4.13842	2.73137	-3.23829	3.74265	3.58324	1.68843	0.387953	-0.590315	-2.64403	-3.30867		115.519	-2.8777	-3.55161	1.96769	-1.66276	-0.813126	-1.10572	1.78737	0.115788	0.863092	0.890061	-1.68697	1.65048	-1.30475	2.6791	4.19098	1.28027	4.18347	4.3617		115.519	-2.96065
115.85	2.2021	-4.42965	-2.85164	-0.388721	0.853745	4.76481	3.25747	1.39134	0.310834	-0.74647		115.85	0.205629	0.694103	0.199248	1.69182	4.13948	2.73665	-3.23299	3.74221	3.59279	1.68442	0.388411	-0.576644	-2.64886	-3.30519		115.85	-2.87344	-3.55544	1.95313	-1.65397	-0.810633	-1.0979	1.77538	0.124535	0.862494	0.892035	-1.68198	1.65381	-1.30672	2.67662	4.19677	1.28669	4.1801	4.35383		115.85	-2.96745
116.181	2.20365	-4.43668	-2.84875	-0.390821	0.855269	4.76626	3.26194	1.39393	0.312999	-0.747663		116.181	0.207368	0.692296	0.194283	1.69197	4.14058	2.74017	-3.23172	3.73758	3.60243	1.67628	0.396362	-0.567935	-2.65065	-3.30468		116.181	-2.87292	-3.55367	1.95694	-1.65531	-0.815303	-1.08825	1.75214	0.13675	0.857099	0.884541	-1.68288	1.65608	-1.3068	2.67538	4.19958	1.31993	4.19153	4.35954		116.181	-2.97732
116.512	2.20923	-4.44407	-2.84679	-0.393419	0.857098	4.76206	3.265	1.39517	0.314594	-0.743392		116.512	0.208369	0.690312	0.189584	1.69676	4.1435	2.74184	-3.22824	3.74359	3.61014	1.66317	0.388404	-0.554113	-2.65926	-3.28993		116.512	-2.87177	-3.54787	1.99027	-1.67139	-0.814072	-1.08022	1.75593	0.144806	0.851082	0.88232	-1.68436	1.6585	-1.30635	2.67717	4.19324	1.33748	4.19456	4.36594		116.512	-2.98262
116.843	2.21365	-4.44831	-2.84407	-0.392059	0.86036	4.76371	3.26969	1.39916	0.310199	-0.739794		116.843	0.211286	0.687008	0.189091	1.70142	4.14277	2.74557	-3.22781	3.75218	3.6205	1.64781	0.397503	-0.54367	-2.66133	-3.28241		116.843	-2.86914	-3.54586	1.99345	-1.68599	-0.812068	-1.07411	1.73703	0.151964	0.847554	0.877025	-1.68523	1.65606	-1.30698	2.67736	4.184	1.33674	4.19577	4.37033		116.843	-2.9882
117.174	2.21566	-4.45074	-2.84325	-0.389477	0.866564	4.76221	3.2711	1.39863	0.309558	-0.734223		117.174	0.212401	0.683882	0.18635	1.7026	4.14064	2.74853	-3.22697	3.75967	3.62376	1.64528	0.377331	-0.538407	-2.665	-3.27915		117.174	-2.86343	-3.54992	2.01613	-1.70205	-0.811563	-1.06962	1.73859	0.154446	0.838997	0.874269	-1.68572	1.65475	-1.30685	2.67319	4.20183	1.3377	4.1931	4.37787		117.174	-3.0021
117.505	2.21991	-4.45178	-2.84278	-0.388109	0.874007	4.76545	3.27343	1.40152	0.308453	-0.732112		117.505	0.210415	0.685619	0.192969	1.70722	4.13923	2.74374	-3.22789	3.76645	3.62857	1.63435	0.383815	-0.532152	-2.6517	-3.28053		117.505	-2.86645	-3.54937	2.03549	-1.70638	-0.81399	-1.06964	1.72984	0.155075	0.837251	0.873423	-1.68587	1.65524	-1.30748	2.67015	4.20798	1.34844	4.18841	4.38013		117.505	-3.00763
117.836	2.22363	-4.4546	-2.8408	-0.385293	0.880251	4.76724	3.27169	1.39997	0.305957	-0.731572		117.836	0.210388	0.683565	0.207226	1.70991	4.14089	2.7406	-3.22348	3.77358	3.63476	1.62747	0.391738	-0.519446	-2.64722	-3.2733		117.836	-2.86297	-3.54752	2.03866	-1.72838	-0.819475	-1.07066	1.72395	0.159248	0.834901	0.871994	-1.68444	1.65339	-1.30714	2.67024	4.20043	1.34002	4.18407	4.38666		117.836	-3.01284
118.167	2.22332	-4.45614	-2.84067	-0.386211	0.888075	4.76647	3.27178	1.39922	0.304684	-0.733808		118.167	0.20974	0.680336	0.210866	1.71231	4.14007	2.74033	-3.22097	3.7862	3.62656	1.63004	0.411282	-0.513727	-2.65249	-3.26024		118.167	-2.85742	-3.55918	2.05386	-1.73164	-0.819724	-1.07573	1.71425	0.171574	0.824241	0.869021	-1.68458	1.6518	-1.3065	2.67167	4.21042	1.33849	4.18329	4.3895		118.167	-3.01806
118.498	2.22759	-4.45683	-2.83982	-0.386917	0.893356	4.7688	3.27538	1.39706	0.301334	-0.732828		118.498	0.207925	0.678002	0.217627	1.71081	4.1401	2.74195	-3.21806	3.7919	3.62177	1.62409	0.41849	-0.520725	-2.65094	-3.25147		118.498	-2.85337	-3.55688	2.04702	-1.73946	-0.819566	-1.08396	1.70612	0.156403	0.827327	0.868505	-1.68554	1.64867	-1.30482	2.67239	4.21249	1.35662	4.19212	4.38984		118.498	-3.02317
118.829	2.23205	-4.45446	-2.83846	-0.381245	0.896752	4.77031	3.27512	1.39552	0.303601	-0.73134		118.829	0.207636	0.674452	0.217155	1.70745	4.13792	2.73547	-3.21938	3.79917	3.61995	1.615	0.422991	-0.51451	-2.65693	-3.22442		118.829	-2.85121	-3.55397	2.07654	-1.76117	-0.824311	-1.08665	1.67747	0.144605	0.829849	0.869279	-1.68631	1.64567	-1.30318	2.67139	4.21043	1.36587	4.20024	4.39558		118.829	-3.0146
119.16	2.23288	-4.44947	-2.83719	-0.37554	0.902671	4.76926	3.27303	1.39631	0.303112	-0.727954		119.16	0.210004	0.670232	0.221254	1.71219	4.13724	2.73408	-3.2226	3.80474	3.61011	1.60278	0.430452	-0.51041	-2.65756	-3.22093		119.16	-2.85139	-3.54799	2.08762	-1.76654	-0.829353	-1.09058	1.68087	0.135607	0.828885	0.868991	-1.68898	1.64213	-1.30066	2.67249	4.20916	1.36905	4.2033	4.40623		119.16	-3.013
119.491	2.23451	-4.44425	-2.83645	-0.372998	0.905953	4.77138	3.26745	1.39369	0.298009	-0.726844		119.491	0.208503	0.671761	0.23046	1.71069	4.13841	2.73747	-3.22266	3.80541	3.60586	1.60909	0.4381	-0.503435	-2.65611	-3.21222		119.491	-2.8533	-3.54287	2.08436	-1.7697	-0.836376	-1.09612	1.71117	0.117219	0.836827	0.873141	-1.68831	1.63988	-1.29854	2.67408	4.21705	1.36677	4.19754	4.41055		119.491	-3.0162
119.822	2.23153	-4.43834	-2.83485	-0.367939	0.908993	4.77397	3.26646	1.39604	0.288668	-0.724493		119.822	0.206867	0.673372	0.235129	1.71059	4.1372	2.73493	-3.22689	3.8053	3.60749	1.61068	0.438274	-0.513484	-2.63755	-3.22724		119.822	-2.85746	-3.54191	2.0816	-1.78238	-0.843778	-1.10382	1.73383	0.109511	0.837192	0.876459	-1.68681	1.63426	-1.29612	2.67537	4.22004	1.36238	4.20547	4.41513		119.822	-3.02649
120.153	2.23283	-4.4351	-2.83383	-0.365145	0.912188	4.77259	3.2636	1.39751	0.283904	-0.71994		120.153	0.204818	0.67472	0.233646	1.70998	4.14008	2.73536	-3.22741	3.80366	3.60793	1.60916	0.440414	-0.511344	-2.63109	-3.22009		120.153	-2.85282	-3.5528	2.09713	-1.79952	-0.845867	-1.10771	1.74511	0.0960677	0.837595	0.872061	-1.68256	1.6396	-1.29351	2.67798	4.22902	1.36051	4.20055	4.41175		120.153	-3.0228
120.484	2.23582	-4.43307	-2.83227	-0.362772	0.914945	4.77643	3.26143	1.39929	0.284714	-0.718447		120.484	0.20468	0.67268	0.230528	1.7097	4.14033	2.73608	-3.22125	3.80613	3.62113	1.57784	0.454247	-0.511481	-2.62316	-3.23749		120.484	-2.85215	-3.55779	2.10715	-1.82724	-0.849125	-1.11197	1.74239	0.0959426	0.84594	0.875558	-1.68036	1.63986	-1.29179	2.68166	4.23601	1.36359	4.19999	4.40228		120.484	-3.01398
120.815	2.23815	-4.43453	-2.83287	-0.359282	0.913215	4.77805	3.25715	1.39738	0.278284	-0.712203		120.815	0.204131	0.667102	0.224382	1.70678	4.13863	2.73602	-3.22142	3.79688	3.62854	1.57846	0.453196	-0.51333	-2.62128	-3.2516		120.815	-2.84727	-3.56616	2.10512	-1.85157	-0.854453	-1.11125	1.74072	0.0931407	0.848594	0.874328	-1.67884	1.63968	-1.28999	2.6851	4.23336	1.3603	4.19739	4.39554		120.815	-3.00715
121.146	2.23822	-4.43558	-2.83398	-0.360064	0.914898	4.78402	3.25917	1.39619	0.27741	-0.707622		121.146	0.206664	0.666078	0.213876	1.70186	4.14142	2.73617	-3.22608	3.78768	3.6338	1.55153	0.46404	-0.519996	-2.60925	-3.27798		121.146	-2.85075	-3.56883	2.10328	-1.85011	-0.854677	-1.11508	1.73939	0.0888297	0.854141	0.881154	-1.68056	1.64354	-1.29203	2.68455	4.22949	1.34754	4.20183	4.38854		121.146	-3.00436
121.477	2.23925	-4.43605	-2.83259	-0.358662	0.916929	4.79213	3.26306	1.39942	0.275579	-0.701658		121.477	0.207669	0.664844	0.19768	1.70519	4.14393	2.73523	-3.22758	3.78318	3.64296	1.54146	0.456053	-0.515702	-2.58658	-3.32998		121.477	-2.85133	-3.56681	2.11323	-1.87651	-0.859726	-1.11731	1.73923	0.086367	0.862382	0.887046	-1.67852	1.64506	-1.2904	2.68483	4.23972	1.34617	4.20656	4.38829		121.477	-3.00156
121.808	2.24248	-4.43483	-2.83177	-0.356411	0.921051	4.79441	3.26187	1.39722	0.274683	-0.696932		121.808	0.208736	0.665534	0.193407	1.70688	4.14459	2.73674	-3.22913	3.78238	3.65994	1.52547	0.460044	-0.503488	-2.61222	-3.28469		121.808	-2.84848	-3.57195	2.11499	-1.89502	-0.865387	-1.11797	1.74523	0.0853071	0.865125	0.891009	-1.67693	1.65023	-1.28906	2.68526	4.24422	1.33086	4.2003	4.37758		121.808	-3.0088
122.139	2.24092	-4.43303	-2.832	-0.354185	0.928252	4.79788	3.26595	1.40226	0.274866	-0.694074		122.139	0.207613	0.666577	0.200257	1.70961	4.14373	2.74051	-3.23069	3.77762	3.68062	1.50185	0.456636	-0.500988	-2.61347	-3.29599		122.139	-2.84141	-3.56962	2.12176	-1.92803	-0.867024	-1.11918	1.74428	0.0905639	0.865361	0.892385	-1.67936	1.64957	-1.28964	2.6871	4.24085	1.31883	4.19219	4.37241		122.139	-3.01846
122.47	2.24079	-4.43538	-2.83161	-0.354255	0.932764	4.80109	3.26785	1.40031	0.270174	-0.689473		122.47	0.20701	0.667594	0.201727	1.702	4.14369	2.7407	-3.23177	3.77707	3.69261	1.50788	0.458699	-0.500917	-2.61909	-3.29225		122.47	-2.83212	-3.57762	2.11111	-1.95237	-0.862586	-1.11974	1.74732	0.0889031	0.862872	0.889699	-1.67689	1.65136	-1.29088	2.68709	4.24234	1.30535	4.18851	4.35584		122.47	-3.02482
122.801	2.24082	-4.43804	-2.82794	-0.351602	0.935402	4.80524	3.27133	1.39835	0.268006	-0.685603		122.801	0.205974	0.66959	0.203475	1.69757	4.14303	2.74245	-3.2318	3.7785	3.67804	1.50575	0.448581	-0.499773	-2.62712	-3.29935		122.801	-2.82274	-3.59291	2.1021	-1.95685	-0.857359	-1.1218	1.7512	0.0896854	0.857112	0.8865	-1.67819	1.65201	-1.29112	2.68885	4.23902	1.29212	4.18492	4.3414		122.801	-3.01598
123.132	2.24135	-4.44069	-2.82706	-0.350002	0.937001	4.81062	3.27413	1.39635	0.272786	-0.685991		123.132	0.206066	0.667471	0.206177	1.68958	4.14326	2.74937	-3.22979	3.77839	3.66642	1.51451	0.451787	-0.49862	-2.65101	-3.2554		123.132	-2.82018	-3.59497	2.09561	-1.97519	-0.845586	-1.12256	1.72765	0.0803193	0.858606	0.883472	-1.67961	1.65521	-1.2903	2.69131	4.235	1.28364	4.17356	4.33152		123.132	-3.01388
123.463	2.24091	-4.44452	-2.82664	-0.351307	0.939299	4.81566	3.27636	1.39962	0.279097	-0.683064		123.463	0.20709	0.668234	0.206922	1.68176	4.14379	2.75083	-3.23153	3.77517	3.65334	1.52471	0.455932	-0.507438	-2.66092	-3.2541		123.463	-2.82713	-3.58142	2.09239	-1.99191	-0.848047	-1.12381	1.70029	0.0839678	0.851987	0.87845	-1.68132	1.65161	-1.28983	2.69145	4.23736	1.2682	4.17455	4.32536		123.463	-3.02067
123.794	2.23988	-4.44737	-2.82785	-0.351073	0.940475	4.81812	3.27958	1.40458	0.280573	-0.68021		123.794	0.206663	0.669102	0.215439	1.67505	4.14376	2.75146	-3.23584	3.77298	3.6493	1.52814	0.451136	-0.506781	-2.66383	-3.24893		123.794	-2.83815	-3.57439	2.08558	-2.00242	-0.843048	-1.13144	1.68523	0.0806068	0.844579	0.874679	-1.68229	1.65366	-1.28971	2.69169	4.2256	1.25014	4.16013	4.32214		123.794	-3.02701
124.125	2.23795	-4.45063	-2.82823	-0.354599	0.942775	4.81834	3.27873	1.40509	0.284999	-0.677771		124.125	0.205729	0.674349	0.224003	1.67018	4.14289	2.75396	-3.23352	3.77306	3.63804	1.53174	0.458742	-0.510618	-2.65334	-3.2639		124.125	-2.84655	-3.55936	2.08573	-2.01794	-0.833682	-1.13619	1.69082	0.0688047	0.845307	0.875981	-1.68299	1.65231	-1.29359	2.68793	4.23163	1.23816	4.15774	4.31629		124.125	-3.04094
124.456	2.2384	-4.45386	-2.8291	-0.351396	0.936679	4.81576	3.27479	1.40202	0.290826	-0.675291		124.456	0.201775	0.681566	0.229912	1.66785	4.14338	2.75577	-3.23047	3.77542	3.62892	1.54175	0.458016	-0.509353	-2.65521	-3.26502		124.456	-2.84419	-3.56531	2.09676	-2.02925	-0.82628	-1.14027	1.6915	0.0650479	0.842248	0.870435	-1.68044	1.65058	-1.29332	2.68625	4.23191	1.24161	4.14707	4.31004		124.456	-3.05091
124.787	2.23753	-4.45769	-2.83194	-0.349163	0.933935	4.8124	3.27086	1.40107	0.295407	-0.675347		124.787	0.201277	0.688129	0.2443	1.65811	4.14762	2.76142	-3.22893	3.77603	3.62588	1.54844	0.451549	-0.516199	-2.65925	-3.26231		124.787	-2.85325	-3.55997	2.09822	-2.0143	-0.817459	-1.14099	1.69179	0.0581767	0.841069	0.865514	-1.67866	1.65011	-1.29506	2.68378	4.21566	1.2319	4.13086	4.295		124.787	-3.07126
125.118	2.23668	-4.465	-2.83384	-0.347809	0.931721	4.81658	3.27085	1.4009	0.296411	-0.677962		125.118	0.202182	0.685951	0.253423	1.65069	4.14696	2.76055	-3.22711	3.77116	3.6166	1.56649	0.451671	-0.51967	-2.64503	-3.30691		125.118	-2.8688	-3.54644	2.09953	-2.00265	-0.807939	-1.13845	1.68644	0.0500882	0.843718	0.862999	-1.68029	1.64362	-1.29571	2.683	4.21181	1.2222	4.11705	4.29563		125.118	-3.06652
125.449	2.24048	-4.47267	-2.83541	-0.348482	0.925425	4.81594	3.26679	1.39867	0.298298	-0.677032		125.449	0.201059	0.689902	0.24888	1.64644	4.15015	2.75887	-3.22384	3.76537	3.6087	1.58269	0.466309	-0.530205	-2.65335	-3.27454		125.449	-2.88357	-3.54424	2.09537	-1.99511	-0.800657	-1.13943	1.69309	0.0435747	0.844573	0.863922	-1.68112	1.6429	-1.29646	2.67941	4.21111	1.20935	4.11358	4.28191		125.449	-3.07084
125.78	2.24392	-4.47751	-2.83611	-0.344416	0.922944	4.81673	3.26126	1.39697	0.303069	-0.679958		125.78	0.200712	0.691725	0.241485	1.64092	4.15428	2.75976	-3.22332	3.75588	3.61273	1.58205	0.475847	-0.542597	-2.65726	-3.26895		125.78	-2.89531	-3.54692	2.11021	-1.98812	-0.801696	-1.1377	1.69906	0.0353453	0.850046	0.86796	-1.68441	1.6405	-1.29812	2.67781	4.20715	1.19187	4.10612	4.28652		125.78	-3.07843
126.111	2.24305	-4.47964	-2.84091	-0.342447	0.92559	4.81413	3.25732	1.39684	0.309541	-0.685661		126.111	0.202005	0.689066	0.236109	1.63878	4.15576	2.75417	-3.22237	3.74915	3.61794	1.58062	0.482316	-0.552044	-2.65697	-3.27277		126.111	-2.90247	-3.55053	2.13081	-1.99232	-0.798725	-1.13493	1.69227	0.0228291	0.849118	0.868056	-1.68194	1.63543	-1.30196	2.67276	4.20462	1.1965	4.10388	4.27769		126.111	-3.08111
126.442	2.24456	-4.48459	-2.84422	-0.340428	0.927492	4.8056	3.25172	1.3921	0.309717	-0.68988		126.442	0.202713	0.689057	0.232144	1.64353	4.15934	2.75268	-3.22194	3.73757	3.61984	1.58589	0.488351	-0.55652	-2.65219	-3.30959		126.442	-2.90694	-3.55964	2.14614	-1.99455	-0.804401	-1.13696	1.69955	0.0211521	0.851587	0.871267	-1.6814	1.63115	-1.30643	2.66591	4.21037	1.1909	4.10316	4.27478		126.442	-3.07999
126.773	2.24273	-4.4875	-2.84525	-0.337076	0.931817	4.80348	3.24653	1.38568	0.312392	-0.694564		126.773	0.203835	0.688503	0.230996	1.64544	4.16227	2.7502	-3.22071	3.73117	3.62579	1.57622	0.485866	-0.553077	-2.65148	-3.30385		126.773	-2.90976	-3.57073	2.1408	-2.00684	-0.808391	-1.14109	1.70013	0.00931566	0.857827	0.882643	-1.67966	1.63293	-1.31089	2.66044	4.21564	1.19496	4.09948	4.26906		126.773	-3.07343
127.104	2.24104	-4.49064	-2.84349	-0.33462	0.930904	4.80188	3.24032	1.38043	0.315982	-0.700492		127.104	0.205516	0.684249	0.22217	1.6547	4.16425	2.74599	-3.21621	3.72262	3.63133	1.58246	0.488986	-0.556762	-2.6554	-3.29309		127.104	-2.90848	-3.56479	2.15545	-1.99271	-0.812965	-1.14034	1.7079	0.00424359	0.859754	0.894641	-1.68181	1.63027	-1.31306	2.66081	4.22442	1.20522	4.11506	4.26586		127.104	-3.07639
127.435	2.24022	-4.49182	-2.84243	-0.327729	0.931513	4.80563	3.24422	1.37981	0.317201	-0.702225		127.435	0.20817	0.679082	0.215891	1.66178	4.16927	2.74467	-3.21666	3.72198	3.63725	1.57672	0.485184	-0.553482	-2.67011	-3.26766		127.435	-2.90137	-3.56634	2.14736	-1.99076	-0.814018	-1.13771	1.70017	0.00761147	0.854734	0.901698	-1.6794	1.63137	-1.31548	2.66082	4.21555	1.21071	4.10832	4.26295		127.435	-3.08024
127.766	2.23779	-4.49286	-2.84151	-0.327904	0.938613	4.80645	3.24599	1.38157	0.311225	-0.707331		127.766	0.207923	0.67731	0.203	1.66927	4.16776	2.74359	-3.22366	3.72126	3.64565	1.57084	0.493847	-0.55095	-2.68142	-3.26781		127.766	-2.91004	-3.55372	2.13261	-1.99344	-0.819128	-1.13243	1.69818	0.00321103	0.853863	0.901482	-1.67957	1.63346	-1.31714	2.661	4.23533	1.21802	4.11114	4.26784		127.766	-3.08204
128.097	2.23768	-4.49384	-2.84052	-0.324592	0.938849	4.81007	3.24766	1.37969	0.309514	-0.716274		128.097	0.20688	0.675073	0.19728	1.67894	4.16555	2.74526	-3.2249	3.71801	3.64833	1.56593	0.502153	-0.555318	-2.68138	-3.27386		128.097	-2.90272	-3.5604	2.12503	-2.01121	-0.82063	-1.12252	1.68807	-0.00579878	0.854068	0.911074	-1.68109	1.6334	-1.32237	2.65948	4.25401	1.22117	4.11427	4.27801		128.097	-3.07398
128.428	2.23516	-4.49307	-2.84049	-0.323006	0.940521	4.80882	3.24845	1.37759	0.313058	-0.71816		128.428	0.203689	0.679093	0.186217	1.68921	4.16758	2.74537	-3.22468	3.72051	3.64778	1.56547	0.50315	-0.555836	-2.68901	-3.24579		128.428	-2.89448	-3.56978	2.12147	-2.03383	-0.831876	-1.11191	1.67931	-0.00637523	0.849311	0.914569	-1.68106	1.63814	-1.32562	2.65758	4.2512	1.22333	4.10969	4.27614		128.428	-3.08061
128.759	2.23178	-4.49369	-2.84055	-0.322419	0.937983	4.80945	3.24922	1.37479	0.314548	-0.726506		128.759	0.205932	0.678853	0.177635	1.69706	4.16865	2.75052	-3.22567	3.72513	3.64008	1.56698	0.490994	-0.558571	-2.6957	-3.24384		128.759	-2.89191	-3.57306	2.11827	-2.05627	-0.83926	-1.10202	1.67634	-0.0117176	0.844587	0.92146	-1.6796	1.64282	-1.3287	2.66044	4.25433	1.22696	4.10608	4.28961		128.759	-3.07559
129.09	2.22823	-4.49435	-2.84061	-0.322957	0.934155	4.80627	3.24683	1.37233	0.312507	-0.73012		129.09	0.209415	0.677474	0.179069	1.70179	4.168	2.75451	-3.22742	3.72624	3.63733	1.55836	0.48168	-0.555678	-2.69051	-3.23513		129.09	-2.89037	-3.56593	2.10654	-2.07059	-0.846932	-1.09943	1.66589	-0.0194144	0.841046	0.919019	-1.67975	1.64696	-1.33028	2.66298	4.26702	1.25626	4.10636	4.28769		129.09	-3.06774
129.421	2.23046	-4.49682	-2.8395	-0.318876	0.926331	4.80452	3.24762	1.36748	0.311521	-0.731214		129.421	0.206849	0.680893	0.170991	1.70471	4.16878	2.75942	-3.22729	3.72757	3.62383	1.56239	0.479553	-0.56105	-2.68671	-3.24158		129.421	-2.88769	-3.55964	2.09211	-2.08304	-0.849141	-1.09301	1.65546	-0.0230992	0.841211	0.919949	-1.68004	1.64938	-1.33317	2.66357	4.27944	1.2622	4.09189	4.28836		129.421	-3.05868
129.752	2.23454	-4.4986	-2.83937	-0.315308	0.921118	4.80768	3.24638	1.3677	0.310002	-0.732886		129.752	0.206665	0.6854	0.169654	1.7043	4.17034	2.75946	-3.22713	3.73611	3.62532	1.55763	0.475407	-0.559722	-2.68122	-3.20294		129.752	-2.88658	-3.55253	2.07549	-2.08985	-0.848783	-1.08582	1.64957	-0.026178	0.837992	0.922297	-1.68262	1.65353	-1.33326	2.66628	4.30823	1.27748	4.09104	4.29096		129.752	-3.05512
130.083	2.23643	-4.4971	-2.841	-0.309495	0.91363	4.80382	3.25089	1.36822	0.305712	-0.736877		130.083	0.207965	0.68474	0.165987	1.70993	4.1688	2.76185	-3.22757	3.74166	3.62039	1.56164	0.470652	-0.578234	-2.67215	-3.19543		130.083	-2.88707	-3.54347	2.07787	-2.09908	-0.846	-1.07428	1.63692	-0.0344239	0.837198	0.923435	-1.68569	1.65584	-1.33519	2.66805	4.30617	1.28268	4.08806	4.2929		130.083	-3.05933
130.414	2.24042	-4.49927	-2.84276	-0.309047	0.909454	4.80092	3.25548	1.367	0.300931	-0.737327		130.414	0.209383	0.692008	0.166257	1.71007	4.17279	2.77104	-3.233	3.74852	3.61684	1.56086	0.466581	-0.583373	-2.66998	-3.18581		130.414	-2.89033	-3.54002	2.07156	-2.10666	-0.846239	-1.06146	1.63738	-0.03628	0.837702	0.918705	-1.68846	1.65758	-1.33593	2.66729	4.25706	1.26155	4.07341	4.29148		130.414	-3.05463
130.745	2.24203	-4.49998	-2.84431	-0.306587	0.903743	4.79628	3.25018	1.36793	0.301434	-0.744319		130.745	0.209753	0.695597	0.162021	1.71325	4.17164	2.77572	-3.23536	3.74896	3.60403	1.57603	0.467995	-0.596943	-2.66651	-3.16748		130.745	-2.89697	-3.5367	2.06458	-2.11443	-0.853283	-1.05139	1.64118	-0.0304109	0.837252	0.91659	-1.68966	1.65877	-1.33529	2.67003	4.2596	1.24976	4.07033	4.29071		130.745	-3.04431
131.076	2.24575	-4.49881	-2.84711	-0.305915	0.895881	4.79383	3.24936	1.37098	0.306929	-0.746677		131.076	0.214078	0.696049	0.169891	1.71428	4.1734	2.77707	-3.23242	3.75042	3.59481	1.57674	0.462943	-0.60078	-2.65987	-3.15879		131.076	-2.89933	-3.53488	2.05899	-2.1101	-0.855958	-1.04532	1.64812	-0.0285258	0.835182	0.917275	-1.69187	1.65888	-1.33519	2.66993	4.19148	1.19996	4.07093	4.28302		131.076	-3.03517
131.407	2.24849	-4.49556	-2.84886	-0.307023	0.890414	4.78994	3.24824	1.37564	0.305316	-0.742087		131.407	0.215665	0.698369	0.17231	1.71356	4.17553	2.77219	-3.23085	3.75508	3.59101	1.58306	0.464058	-0.591808	-2.65574	-3.15173		131.407	-2.8973	-3.53079	2.03602	-2.11007	-0.856666	-1.04562	1.65286	-0.0236321	0.83133	0.907002	-1.69444	1.6628	-1.33307	2.67123	4.18176	1.18984	4.07432	4.27557		131.407	-3.0254
131.738	2.24945	-4.49178	-2.85095	-0.3038	0.881866	4.78478	3.24644	1.38349	0.304521	-0.74286		131.738	0.217159	0.697595	0.176672	1.70971	4.17892	2.77525	-3.22965	3.75877	3.5958	1.57928	0.464175	-0.588377	-2.64954	-3.15358		131.738	-2.89995	-3.53197	2.0256	-2.09133	-0.846353	-1.04052	1.66381	-0.0242285	0.830669	0.906261	-1.69593	1.66264	-1.33472	2.67064	4.19212	1.19511	4.07819	4.2772		131.738	-3.02352
132.069	2.25204	-4.48576	-2.8513	-0.305293	0.876607	4.78084	3.24513	1.38339	0.300746	-0.740335		132.069	0.216959	0.699689	0.183442	1.70881	4.18103	2.77478	-3.22571	3.75711	3.59835	1.58523	0.470398	-0.589755	-2.64954	-3.12715		132.069	-2.8965	-3.54134	2.01327	-2.08076	-0.839555	-1.03305	1.6455	-0.0199744	0.831171	0.903583	-1.69791	1.66124	-1.33392	2.67052	4.20631	1.21081	4.07909	4.27548		132.069	-3.02998
132.4	2.25345	-4.48116	-2.85151	-0.306879	0.874102	4.77809	3.24418	1.38237	0.303881	-0.738811		132.4	0.21665	0.70199	0.179767	1.71088	4.18204	2.76928	-3.22308	3.75818	3.5898	1.60623	0.485468	-0.586708	-2.65416	-3.13441		132.4	-2.89716	-3.54044	1.99986	-2.06694	-0.832489	-1.02174	1.63249	-0.0154129	0.823779	0.901986	-1.69754	1.66108	-1.33316	2.67179	4.2064	1.20321	4.08439	4.27925		132.4	-3.02861
132.731	2.25165	-4.47299	-2.8527	-0.312492	0.871478	4.77787	3.24258	1.38688	0.305601	-0.738816		132.731	0.218908	0.705333	0.182822	1.71628	4.18185	2.76657	-3.22226	3.76099	3.59546	1.59706	0.491334	-0.569854	-2.65794	-3.12337		132.731	-2.8998	-3.54099	1.98593	-2.06881	-0.830505	-1.01904	1.64932	-0.00678556	0.822897	0.904296	-1.69831	1.66246	-1.33199	2.673	4.19214	1.20502	4.09169	4.28104		132.731	-3.04201
133.062	2.247	-4.46389	-2.85432	-0.317056	0.867456	4.77507	3.24316	1.38868	0.302971	-0.733371		133.062	0.220656	0.70403	0.180299	1.72348	4.18379	2.76553	-3.22082	3.76105	3.60004	1.60435	0.506459	-0.570576	-2.66247	-3.13032		133.062	-2.89895	-3.54592	1.98499	-2.06577	-0.829589	-1.01503	1.682	-0.0152437	0.819726	0.901282	-1.69919	1.66351	-1.33059	2.67663	4.18063	1.21129	4.08859	4.2784		133.062	-3.04665
133.393	2.24563	-4.45629	-2.85542	-0.322977	0.864714	4.77492	3.23931	1.39422	0.303236	-0.730494		133.393	0.220528	0.704222	0.185678	1.72363	4.18646	2.76251	-3.21261	3.76185	3.60073	1.60363	0.511215	-0.554451	-2.66576	-3.13383		133.393	-2.89723	-3.55894	1.97824	-2.05805	-0.832583	-1.01433	1.69037	-0.00873301	0.816629	0.8975	-1.70023	1.66156	-1.32969	2.6781	4.17727	1.21038	4.09337	4.27911		133.393	-3.05188
133.724	2.24337	-4.44848	-2.85826	-0.323471	0.862543	4.775	3.23626	1.39458	0.302124	-0.733052		133.724	0.222004	0.703404	0.192129	1.72857	4.18622	2.75152	-3.20553	3.75755	3.59763	1.59709	0.51925	-0.547364	-2.66907	-3.1499		133.724	-2.88926	-3.57551	1.96722	-2.04927	-0.840168	-1.01945	1.72221	-0.0214215	0.817782	0.895495	-1.70008	1.66067	-1.3297	2.6793	4.18929	1.21442	4.09822	4.27529		133.724	-3.04886
134.055	2.23992	-4.44142	-2.86155	-0.327917	0.859316	4.77595	3.23213	1.39693	0.297163	-0.730356		134.055	0.224092	0.706489	0.198471	1.72771	4.1869	2.74713	-3.19412	3.75471	3.61288	1.60142	0.512585	-0.543024	-2.67694	-3.15451		134.055	-2.88862	-3.58103	1.98448	-2.04722	-0.84414	-1.02664	1.74801	-0.0324232	0.818617	0.895593	-1.70324	1.66031	-1.32957	2.679	4.18064	1.22247	4.097	4.27581		134.055	-3.05235
134.386	2.23513	-4.4367	-2.86444	-0.332432	0.857153	4.77732	3.23429	1.4009	0.29396	-0.730995		134.386	0.226218	0.708764	0.195662	1.72648	4.18521	2.74668	-3.18809	3.75371	3.63204	1.59393	0.495322	-0.546726	-2.68444	-3.14492		134.386	-2.88266	-3.59287	1.98879	-2.05788	-0.847975	-1.02846	1.72686	-0.0405298	0.819283	0.894132	-1.70451	1.66035	-1.33185	2.67967	4.18807	1.23266	4.09367	4.2764		134.386	-3.05569
134.717	2.23297	-4.43479	-2.86713	-0.336317	0.854667	4.77654	3.23395	1.40393	0.288326	-0.732161		134.717	0.232066	0.706356	0.196858	1.72765	4.18475	2.74805	-3.18422	3.74748	3.63954	1.59288	0.484412	-0.554822	-2.69331	-3.12569		134.717	-2.88138	-3.59538	1.99449	-2.05341	-0.856859	-1.02999	1.7305	-0.0421352	0.816861	0.894355	-1.70689	1.65676	-1.33511	2.6794	4.19183	1.23655	4.08964	4.27789		134.717	-3.05886
135.048	2.22818	-4.43409	-2.86815	-0.341268	0.854327	4.77764	3.23521	1.40376	0.288666	-0.731504		135.048	0.233838	0.704186	0.190892	1.73017	4.18176	2.74184	-3.179	3.74135	3.64108	1.59828	0.488929	-0.552896	-2.69278	-3.12904		135.048	-2.88257	-3.5846	2.00625	-2.0642	-0.865546	-1.03263	1.72889	-0.0323394	0.817594	0.895266	-1.70692	1.65803	-1.3364	2.68218	4.2002	1.22767	4.09084	4.27115		135.048	-3.05737
135.379	2.22527	-4.4307	-2.86849	-0.343718	0.850349	4.77875	3.24028	1.40742	0.290457	-0.732114		135.379	0.237052	0.700248	0.186895	1.73437	4.18262	2.73566	-3.17732	3.74763	3.64131	1.5959	0.498356	-0.55399	-2.68958	-3.14496		135.379	-2.88572	-3.58191	2.01539	-2.0738	-0.874696	-1.03965	1.74272	-0.0353804	0.817359	0.892693	-1.71087	1.66122	-1.33777	2.68513	4.18528	1.21299	4.0981	4.26361		135.379	-3.05912
135.71	2.22082	-4.42755	-2.87186	-0.345044	0.847702	4.7833	3.2453	1.41725	0.286338	-0.728538		135.71	0.239159	0.7001	0.186331	1.74059	4.1832	2.73403	-3.17488	3.75392	3.64627	1.59128	0.484779	-0.553116	-2.68813	-3.1491		135.71	-2.88665	-3.58182	2.01939	-2.06877	-0.876496	-1.04454	1.74256	-0.0386098	0.814479	0.885968	-1.71131	1.66287	-1.33708	2.68319	4.18756	1.21946	4.08085	4.25827		135.71	-3.05307
136.041	2.21555	-4.42913	-2.8745	-0.343547	0.848982	4.78418	3.25001	1.41986	0.285438	-0.727128		136.041	0.239972	0.697764	0.187013	1.74092	4.18352	2.7317	-3.17329	3.76089	3.6554	1.59388	0.492177	-0.558499	-2.68843	-3.15039		136.041	-2.88777	-3.58205	2.02577	-2.05669	-0.87679	-1.04657	1.76273	-0.0229539	0.811283	0.880987	-1.71335	1.66428	-1.33792	2.68231	4.20179	1.20707	4.07279	4.25624		136.041	-3.04937
136.372	2.21408	-4.43572	-2.87708	-0.347151	0.846992	4.78593	3.25002	1.42246	0.285885	-0.724439		136.372	0.241032	0.693351	0.18488	1.73552	4.18219	2.7337	-3.16976	3.76006	3.65483	1.60264	0.490661	-0.562612	-2.68696	-3.15097		136.372	-2.8889	-3.57685	2.01308	-2.03605	-0.876447	-1.05163	1.78051	-0.0286362	0.808249	0.879641	-1.71257	1.66648	-1.33883	2.67812	4.21082	1.20566	4.07263	4.25719		136.372	-3.05111
136.703	2.21319	-4.44077	-2.87838	-0.34892	0.844574	4.78936	3.2503	1.42036	0.286301	-0.7186		136.703	0.243758	0.692191	0.180553	1.73341	4.18186	2.73058	-3.17135	3.76075	3.66177	1.60396	0.488481	-0.55559	-2.6929	-3.13782		136.703	-2.89279	-3.57116	2.0056	-2.03653	-0.873333	-1.06131	1.79067	-0.0319475	0.808818	0.879482	-1.71141	1.67034	-1.33886	2.67905	4.2166	1.20443	4.06565	4.25052		136.703	-3.04935
137.034	2.21046	-4.44274	-2.87876	-0.354236	0.844672	4.79095	3.25121	1.41747	0.287138	-0.713221		137.034	0.242236	0.686547	0.169286	1.7313	4.1807	2.73052	-3.17088	3.76192	3.6721	1.61214	0.479208	-0.54972	-2.69333	-3.13104		137.034	-2.89796	-3.56459	2.02689	-2.05116	-0.866142	-1.06272	1.79167	-0.0407113	0.802515	0.87752	-1.71098	1.67246	-1.34156	2.67933	4.22069	1.21131	4.06322	4.2477		137.034	-3.04562
137.365	2.21042	-4.44554	-2.87862	-0.358737	0.84345	4.79134	3.2534	1.41705	0.29093	-0.712882		137.365	0.241677	0.682416	0.168432	1.73075	4.17927	2.72437	-3.17476	3.76926	3.66308	1.60689	0.491169	-0.535209	-2.6773	-3.13203		137.365	-2.89462	-3.56742	2.02098	-2.05832	-0.861658	-1.05633	1.78719	-0.0341808	0.79978	0.870813	-1.71328	1.67739	-1.34186	2.67931	4.23498	1.21272	4.06018	4.24018		137.365	-3.03567
137.696	2.20935	-4.44749	-2.87739	-0.360223	0.846101	4.79085	3.2525	1.41089	0.291439	-0.712035		137.696	0.241242	0.68186	0.174477	1.73264	4.18156	2.72106	-3.17461	3.77395	3.65879	1.61625	0.512452	-0.541724	-2.66807	-3.13843		137.696	-2.89009	-3.57193	2.03498	-2.05606	-0.855601	-1.05528	1.82326	-0.0286131	0.797131	0.872455	-1.71191	1.68107	-1.33998	2.67784	4.24805	1.22411	4.06046	4.24177		137.696	-3.03749
138.027	2.20427	-4.44859	-2.87855	-0.361893	0.847537	4.79229	3.24865	1.40647	0.294379	-0.708393		138.027	0.237399	0.679926	0.176321	1.73406	4.18072	2.72514	-3.17692	3.77165	3.64691	1.62475	0.519965	-0.543526	-2.66234	-3.15476		138.027	-2.89205	-3.57273	2.01777	-2.04715	-0.85303	-1.05173	1.82777	-0.0211427	0.793321	0.871381	-1.71113	1.68918	-1.33716	2.6772	4.25382	1.2347	4.05928	4.23454		138.027	-3.03445
138.358	2.20183	-4.45139	-2.87811	-0.366109	0.849127	4.79202	3.24459	1.40073	0.296945	-0.706945		138.358	0.238782	0.681248	0.183684	1.73782	4.18295	2.72831	-3.18092	3.77117	3.64562	1.63037	0.512364	-0.542833	-2.66801	-3.1475		138.358	-2.89735	-3.57852	2.00769	-2.041	-0.853324	-1.0508	1.82286	-0.0277038	0.789323	0.868547	-1.71369	1.69426	-1.33771	2.67681	4.27017	1.27166	4.06385	4.23395		138.358	-3.02731
138.689	2.19911	-4.4567	-2.87853	-0.365728	0.852942	4.78899	3.23869	1.39778	0.295362	-0.702597		138.689	0.237611	0.683612	0.186927	1.74088	4.18445	2.73297	-3.18101	3.7643	3.64947	1.62139	0.499933	-0.530031	-2.66613	-3.14988		138.689	-2.89393	-3.58197	1.99811	-2.04679	-0.847867	-1.04938	1.82367	-0.0263507	0.784088	0.868933	-1.71292	1.69846	-1.33916	2.67505	4.27583	1.28108	4.06917	4.23437		138.689	-3.02148
139.02	2.19905	-4.45948	-2.87813	-0.368684	0.856305	4.78339	3.23357	1.38886	0.297289	-0.70073		139.02	0.237402	0.681045	0.18968	1.74253	4.18841	2.73239	-3.17879	3.76336	3.64238	1.62061	0.496519	-0.532012	-2.66788	-3.13638		139.02	-2.8969	-3.58085	2.00511	-2.05757	-0.8473	-1.05452	1.82473	-0.0245454	0.783555	0.86889	-1.71226	1.70183	-1.3398	2.67607	4.26836	1.28575	4.07057	4.23175		139.02	-3.01274
139.351	2.19836	-4.4609	-2.87902	-0.372885	0.858667	4.78291	3.22624	1.37932	0.300877	-0.70344		139.351	0.24029	0.681369	0.185874	1.7458	4.18926	2.73891	-3.17596	3.75829	3.63032	1.62572	0.498636	-0.53838	-2.65766	-3.14908		139.351	-2.90515	-3.57102	2.00292	-2.05982	-0.846891	-1.05974	1.82169	-0.0366507	0.786114	0.869529	-1.71228	1.70681	-1.34053	2.67694	4.28257	1.29168	4.06564	4.23567		139.351	-3.00084
139.682	2.19427	-4.45741	-2.87644	-0.37283	0.863114	4.78629	3.21967	1.37041	0.307427	-0.707529		139.682	0.242698	0.682911	0.177448	1.75026	4.18989	2.73733	-3.17561	3.75126	3.62591	1.61357	0.508762	-0.533253	-2.65878	-3.14809		139.682	-2.91036	-3.57491	2.01596	-2.06876	-0.840605	-1.06107	1.82784	-0.0483068	0.788783	0.871944	-1.71275	1.70913	-1.34179	2.68064	4.26928	1.28902	4.05861	4.23291		139.682	-2.99573
140.013	2.19097	-4.4555	-2.87572	-0.370979	0.865956	4.78531	3.22346	1.36241	0.312253	-0.712927		140.013	0.242343	0.685942	0.174278	1.7572	4.18687	2.74032	-3.17629	3.75102	3.60394	1.64111	0.52959	-0.550398	-2.66276	-3.1324		140.013	-2.90978	-3.57676	1.99959	-2.05639	-0.835327	-1.05498	1.81813	-0.0504548	0.785282	0.875695	-1.71306	1.7149	-1.34366	2.68001	4.25599	1.27751	4.06439	4.23932		140.013	-2.98967
140.344	2.18812	-4.45414	-2.87287	-0.366848	0.869234	4.78647	3.22551	1.36017	0.315783	-0.715951		140.344	0.245913	0.690074	0.176837	1.76605	4.18902	2.75057	-3.17799	3.74425	3.60057	1.65165	0.542632	-0.564768	-2.66479	-3.11324		140.344	-2.91531	-3.57542	1.99578	-2.04661	-0.833786	-1.05778	1.81131	-0.0433073	0.785992	0.875069	-1.71282	1.72117	-1.34377	2.68353	4.24928	1.28582	4.06635	4.2444		140.344	-2.98022
140.675	2.18696	-4.45476	-2.87277	-0.361201	0.872442	4.79147	3.22335	1.35381	0.317111	-0.721106		140.675	0.24749	0.68733	0.167486	1.77702	4.19233	2.7592	-3.17968	3.73022	3.59689	1.65967	0.544972	-0.576287	-2.67183	-3.1226		140.675	-2.92662	-3.56217	2.00167	-2.03207	-0.828357	-1.0619	1.8123	-0.0477976	0.785839	0.879958	-1.71284	1.72427	-1.34536	2.68276	4.23809	1.28253	4.06627	4.25573		140.675	-2.97803
141.006	2.18795	-4.45523	-2.87293	-0.356771	0.874608	4.79276	3.22275	1.35234	0.318187	-0.722282		141.006	0.250733	0.68499	0.148499	1.7726	4.19545	2.76398	-3.17469	3.728	3.59796	1.67532	0.531948	-0.55989	-2.67503	-3.12868		141.006	-2.93802	-3.55705	1.99473	-2.01647	-0.825504	-1.06471	1.81084	-0.0582837	0.787452	0.879384	-1.71321	1.72648	-1.34491	2.68508	4.23949	1.28381	4.07731	4.2511		141.006	-2.96986
141.337	2.18805	-4.45253	-2.87035	-0.356218	0.879887	4.79122	3.22641	1.35086	0.323206	-0.72846		141.337	0.252272	0.687177	0.136782	1.77377	4.19936	2.7647	-3.17099	3.72781	3.60212	1.68665	0.536059	-0.560497	-2.683	-3.08276		141.337	-2.94375	-3.5605	2.01099	-2.02121	-0.812378	-1.07112	1.80924	-0.0642563	0.785972	0.888953	-1.7131	1.72495	-1.34642	2.68949	4.2365	1.28452	4.0845	4.25397		141.337	-2.9655
141.668	2.19089	-4.44793	-2.86879	-0.35517	0.887	4.79886	3.23279	1.3507	0.321544	-0.735345		141.668	0.253047	0.685995	0.127116	1.77062	4.20248	2.77185	-3.16913	3.72125	3.59794	1.69334	0.538821	-0.553921	-2.67441	-3.09515		141.668	-2.94734	-3.55891	2.0148	-2.01431	-0.807275	-1.07911	1.80238	-0.0628444	0.785135	0.890552	-1.71171	1.7249	-1.34526	2.68921	4.20418	1.2615	4.09194	4.2562		141.668	-2.96665
141.999	2.1916	-4.44541	-2.86834	-0.357396	0.893898	4.81049	3.23845	1.35057	0.322366	-0.737624		141.999	0.255739	0.683027	0.124781	1.77126	4.20153	2.77546	-3.16584	3.7172	3.59498	1.71922	0.547996	-0.551192	-2.668	-3.09987		141.999	-2.94882	-3.56517	2.02681	-2.00022	-0.809531	-1.09179	1.78924	-0.0508511	0.788315	0.89075	-1.70943	1.72664	-1.34239	2.69087	4.19595	1.23986	4.07594	4.25112		141.999	-2.97181
142.33	2.19305	-4.44436	-2.86559	-0.355928	0.896819	4.81819	3.24347	1.35242	0.322978	-0.743854		142.33	0.257898	0.683465	0.117911	1.76533	4.19915	2.77951	-3.16334	3.7091	3.59249	1.74193	0.552243	-0.543616	-2.66303	-3.10827		142.33	-2.94581	-3.57551	2.02491	-1.99792	-0.810028	-1.09596	1.79342	-0.0515818	0.792119	0.897582	-1.70693	1.72596	-1.3419	2.69036	4.17928	1.23274	4.08129	4.25102		142.33	-2.97833
142.661	2.19584	-4.44551	-2.86174	-0.353719	0.899543	4.82363	3.24673	1.35589	0.318189	-0.745205		142.661	0.262474	0.679409	0.112589	1.76366	4.19996	2.78432	-3.15971	3.7076	3.60811	1.75323	0.554803	-0.531704	-2.66454	-3.10982		142.661	-2.93747	-3.59117	2.0539	-2.0176	-0.810811	-1.10033	1.77464	-0.0452697	0.792474	0.902135	-1.70554	1.72603	-1.33974	2.69022	4.16086	1.21546	4.09366	4.24442		142.661	-2.9856
142.992	2.2001	-4.44438	-2.8598	-0.351165	0.898481	4.82583	3.25162	1.35927	0.311382	-0.74546		142.992	0.261327	0.683203	0.11693	1.76873	4.1999	2.78545	-3.16028	3.71018	3.61255	1.76414	0.548964	-0.527178	-2.65466	-3.11791		142.992	-2.93257	-3.59222	2.06469	-2.02309	-0.819766	-1.11145	1.7583	-0.0379405	0.796132	0.906166	-1.70733	1.72978	-1.33896	2.68928	4.16433	1.2103	4.10531	4.24351		142.992	-2.98318
143.323	2.20127	-4.443	-2.85843	-0.35143	0.902812	4.82776	3.2536	1.36531	0.311324	-0.748697		143.323	0.265206	0.683016	0.116777	1.76886	4.20394	2.7855	-3.15701	3.70872	3.62932	1.76446	0.554259	-0.530183	-2.64783	-3.12705		143.323	-2.92957	-3.60147	2.07844	-2.04068	-0.825004	-1.11894	1.75741	-0.0302067	0.799415	0.909374	-1.70962	1.73057	-1.33663	2.68889	4.19134	1.23299	4.09535	4.23595		143.323	-2.9897
143.654	2.20155	-4.44247	-2.85891	-0.35219	0.903513	4.82773	3.25306	1.36916	0.30866	-0.749287		143.654	0.267113	0.683793	0.115617	1.76776	4.20837	2.78284	-3.15291	3.71325	3.6318	1.76543	0.558557	-0.539346	-2.64603	-3.13693		143.654	-2.92655	-3.61388	2.03801	-2.02102	-0.823131	-1.12211	1.7476	-0.0249271	0.799043	0.911413	-1.7081	1.731	-1.33607	2.68908	4.21789	1.23447	4.09838	4.23699		143.654	-3.00417
143.985	2.20131	-4.4418	-2.85733	-0.355157	0.903571	4.82264	3.25849	1.37198	0.307876	-0.749905		143.985	0.269034	0.686336	0.120549	1.76076	4.21222	2.78309	-3.14989	3.7292	3.63938	1.76829	0.549012	-0.545898	-2.64108	-3.14325		143.985	-2.91723	-3.63769	1.98334	-2.00848	-0.825909	-1.12446	1.72995	-0.0132613	0.80212	0.913627	-1.70826	1.7328	-1.33099	2.69326	4.24687	1.2549	4.09787	4.23705		143.985	-3.00807
144.316	2.19959	-4.44048	-2.85719	-0.358529	0.901971	4.82071	3.26396	1.37523	0.307474	-0.749066		144.316	0.269106	0.687371	0.131505	1.76604	4.21106	2.78759	-3.15223	3.73365	3.63188	1.77051	0.54371	-0.563607	-2.6308	-3.15022		144.316	-2.917	-3.65079	1.98034	-2.02697	-0.828653	-1.1279	1.74166	-0.00611147	0.805719	0.915206	-1.70857	1.73382	-1.33107	2.69362	4.22837	1.24383	4.0858	4.241		144.316	-3.01407
144.647	2.19981	-4.44288	-2.85917	-0.353595	0.905214	4.8256	3.26356	1.37618	0.304374	-0.749741		144.647	0.272565	0.687141	0.130392	1.76517	4.20924	2.78963	-3.14665	3.74477	3.64016	1.7765	0.542403	-0.578993	-2.62253	-3.19222		144.647	-2.91614	-3.63865	1.96506	-2.02686	-0.840196	-1.12824	1.72617	0.00308977	0.810962	0.910083	-1.70823	1.7376	-1.32848	2.69327	4.23752	1.24189	4.07848	4.24193		144.647	-3.01871
144.978	2.20068	-4.44492	-2.85903	-0.350567	0.90481	4.82395	3.26271	1.37507	0.304096	-0.750099		144.978	0.274733	0.691975	0.136079	1.7743	4.20561	2.79133	-3.14591	3.75002	3.64112	1.77939	0.548552	-0.589016	-2.61522	-3.21632		144.978	-2.91292	-3.63728	1.95856	-2.03338	-0.839832	-1.12269	1.7317	0.0156008	0.814998	0.905723	-1.70934	1.73996	-1.32736	2.69452	4.22721	1.23434	4.07259	4.23975		144.978	-3.02685
145.309	2.20031	-4.44638	-2.85899	-0.348786	0.900888	4.81965	3.26556	1.37	0.301158	-0.753544		145.309	0.27563	0.694885	0.136054	1.77829	4.2064	2.78942	-3.14871	3.75842	3.64341	1.78398	0.554336	-0.584697	-2.61409	-3.20642		145.309	-2.91641	-3.61734	1.97104	-2.03728	-0.834516	-1.11439	1.71249	0.0197473	0.815377	0.910709	-1.70825	1.73774	-1.3303	2.69316	4.2511	1.25763	4.09036	4.24132		145.309	-3.01849
145.64	2.19907	-4.45119	-2.86026	-0.345586	0.903515	4.81783	3.26874	1.37055	0.304077	-0.753901		145.64	0.275577	0.699213	0.135938	1.78691	4.20443	2.79582	-3.14827	3.75242	3.65309	1.78265	0.555909	-0.584818	-2.61815	-3.20894		145.64	-2.91803	-3.61204	1.9738	-2.0409	-0.833719	-1.10541	1.70914	0.0170555	0.816156	0.906444	-1.70959	1.73851	-1.33303	2.69378	4.26074	1.27487	4.09854	4.23926		145.64	-3.01454
145.971	2.19855	-4.45249	-2.86053	-0.346113	0.905396	4.8154	3.28115	1.37227	0.302561	-0.755866		145.971	0.2731	0.707778	0.141383	1.79133	4.20995	2.7978	-3.14582	3.74432	3.6576	1.78949	0.557629	-0.591826	-2.61969	-3.20873		145.971	-2.92149	-3.61254	1.95512	-2.02122	-0.833784	-1.10321	1.71081	0.0190288	0.813547	0.904037	-1.70876	1.73881	-1.3353	2.69461	4.24373	1.27463	4.10506	4.24065		145.971	-3.01001
146.302	2.19515	-4.45532	-2.8618	-0.343902	0.90595	4.81246	3.28879	1.37023	0.301156	-0.756314		146.302	0.274843	0.708889	0.141835	1.78952	4.21204	2.80072	-3.13721	3.73975	3.67072	1.78801	0.569501	-0.590813	-2.61502	-3.22094		146.302	-2.92148	-3.60921	1.95985	-2.04088	-0.835854	-1.0981	1.69537	0.0330985	0.81279	0.905438	-1.70709	1.73475	-1.33673	2.69798	4.23256	1.27624	4.11371	4.24188		146.302	-3.01275
146.633	2.19602	-4.463	-2.86215	-0.341188	0.906436	4.80956	3.28873	1.36807	0.299496	-0.75587		146.633	0.276167	0.711572	0.143254	1.7903	4.21581	2.80165	-3.13905	3.74361	3.66814	1.78858	0.575407	-0.580973	-2.61799	-3.22642		146.633	-2.9194	-3.60759	1.99405	-2.07066	-0.838885	-1.09424	1.7042	0.0284679	0.81281	0.902245	-1.70553	1.73416	-1.33712	2.70218	4.20728	1.25441	4.13177	4.24498		146.633	-3.00208
146.964	2.19735	-4.46781	-2.86174	-0.33925	0.910011	4.80517	3.29092	1.36797	0.299311	-0.756946		146.964	0.27791	0.714395	0.143429	1.78748	4.21295	2.80481	-3.1383	3.73642	3.66785	1.78803	0.596448	-0.565196	-2.61146	-3.23746		146.964	-2.92294	-3.59447	2.032	-2.08725	-0.839022	-1.09769	1.70009	0.0173663	0.813909	0.899436	-1.70609	1.73327	-1.33743	2.70335	4.19843	1.24574	4.14065	4.23989		146.964	-2.99407
147.295	2.19786	-4.47414	-2.86245	-0.338386	0.916021	4.80516	3.2894	1.36711	0.295966	-0.755505		147.295	0.275953	0.721709	0.138303	1.7898	4.21196	2.80265	-3.1343	3.72791	3.66547	1.78776	0.617462	-0.534858	-2.60886	-3.24201		147.295	-2.92589	-3.58604	2.05567	-2.10647	-0.841913	-1.10482	1.68789	0.0149509	0.814258	0.89678	-1.70168	1.73053	-1.34028	2.70215	4.18793	1.22422	4.15083	4.23769		147.295	-2.98751
147.626	2.19643	-4.48072	-2.86202	-0.339024	0.918243	4.8009	3.28485	1.35682	0.29333	-0.758257		147.626	0.27465	0.723828	0.13052	1.79252	4.21634	2.80093	-3.13259	3.72781	3.67404	1.78207	0.625121	-0.523016	-2.61432	-3.22672		147.626	-2.92289	-3.5638	2.05916	-2.10749	-0.842954	-1.10847	1.68713	0.0142048	0.81552	0.902659	-1.70049	1.73105	-1.33946	2.70329	4.19652	1.23502	4.15872	4.23667		147.626	-2.98646
147.957	2.19959	-4.48353	-2.86017	-0.34025	0.920463	4.79647	3.28946	1.35597	0.292007	-0.75758		147.957	0.273594	0.726924	0.134112	1.7955	4.21828	2.79711	-3.1353	3.71297	3.66214	1.7868	0.630535	-0.498733	-2.61776	-3.20353		147.957	-2.92074	-3.55904	2.07528	-2.11213	-0.836801	-1.11085	1.6875	0.0206444	0.817843	0.906083	-1.69866	1.72625	-1.3418	2.70528	4.18545	1.24215	4.17476	4.24121		147.957	-2.99012
148.288	2.19851	-4.48519	-2.86075	-0.339283	0.923136	4.79336	3.28667	1.35135	0.290809	-0.757437		148.288	0.275134	0.724196	0.126525	1.7955	4.22398	2.79104	-3.13181	3.716	3.66435	1.79286	0.633359	-0.486832	-2.61281	-3.2068		148.288	-2.91574	-3.55443	2.08183	-2.11734	-0.831873	-1.11948	1.67572	0.0283014	0.821785	0.907987	-1.69816	1.72137	-1.34347	2.70733	4.18402	1.2495	4.18711	4.24213		148.288	-2.98194
148.619	2.19603	-4.4825	-2.86215	-0.336931	0.928121	4.79003	3.28211	1.35009	0.289354	-0.760995		148.619	0.273061	0.725578	0.12048	1.7896	4.22623	2.79698	-3.12074	3.7154	3.66685	1.78746	0.636565	-0.479967	-2.61059	-3.22437		148.619	-2.9143	-3.55951	2.06974	-2.11789	-0.833444	-1.11995	1.68138	0.0280346	0.823917	0.901664	-1.6995	1.72087	-1.34018	2.70961	4.16986	1.24798	4.19019	4.23831		148.619	-2.97211
148.95	2.1912	-4.4793	-2.86452	-0.340123	0.93039	4.78457	3.27353	1.34483	0.28351	-0.761173		148.95	0.26819	0.72632	0.119971	1.78762	4.22933	2.79495	-3.11651	3.71986	3.66243	1.78612	0.639338	-0.482869	-2.59749	-3.23274		148.95	-2.91461	-3.55948	2.06175	-2.1261	-0.830605	-1.12618	1.6937	0.0299231	0.827892	0.910561	-1.70049	1.72022	-1.34066	2.71073	4.16382	1.24571	4.19311	4.24473		148.95	-2.97736
149.281	2.18733	-4.47696	-2.8685	-0.338963	0.929159	4.77707	3.26676	1.33852	0.28293	-0.758728		149.281	0.267859	0.724871	0.116621	1.77977	4.22553	2.78706	-3.11171	3.72769	3.66518	1.77936	0.648676	-0.481914	-2.59766	-3.22285		149.281	-2.91553	-3.533	2.03809	-2.13585	-0.825994	-1.12835	1.69252	0.0348386	0.83211	0.912937	-1.70163	1.71448	-1.34041	2.7115	4.18078	1.24462	4.19597	4.24916		149.281	-2.97216
149.612	2.18354	-4.47222	-2.87221	-0.340816	0.928172	4.77169	3.25986	1.33361	0.274358	-0.759586		149.612	0.266578	0.725296	0.115988	1.77806	4.22407	2.7837	-3.11304	3.73518	3.66083	1.77973	0.648261	-0.481699	-2.60015	-3.21643		149.612	-2.92192	-3.52678	2.01395	-2.13582	-0.820399	-1.13227	1.69584	0.0358886	0.831438	0.90744	-1.70312	1.71015	-1.3429	2.70893	4.20186	1.24395	4.19644	4.25453		149.612	-2.97501
149.943	2.17744	-4.46823	-2.87814	-0.345936	0.929499	4.76157	3.25376	1.33025	0.271166	-0.756928		149.943	0.262994	0.724525	0.108159	1.77462	4.22232	2.78252	-3.10769	3.73466	3.66089	1.78429	0.644439	-0.479705	-2.59908	-3.21362		149.943	-2.91925	-3.51304	1.9944	-2.13212	-0.812963	-1.13575	1.69202	0.0357123	0.832624	0.905911	-1.70352	1.70188	-1.34457	2.70541	4.2204	1.26363	4.18785	4.26024		149.943	-2.98145
150.274	2.17311	-4.467	-2.88241	-0.350688	0.927813	4.75646	3.24477	1.32674	0.262721	-0.757197		150.274	0.261873	0.724729	0.106801	1.77716	4.2233	2.78283	-3.10431	3.73906	3.66618	1.79028	0.638086	-0.474435	-2.60311	-3.2123		150.274	-2.90997	-3.52822	1.9992	-2.14334	-0.81074	-1.13937	1.70516	0.0386091	0.833106	0.902189	-1.70604	1.69658	-1.34498	2.70174	4.22871	1.27261	4.1716	4.26522		150.274	-2.97973
150.605	2.16812	-4.46227	-2.88405	-0.352015	0.922522	4.74497	3.24371	1.32676	0.259802	-0.755994		150.605	0.264228	0.719655	0.106025	1.77834	4.22335	2.79533	-3.1022	3.74348	3.6645	1.79383	0.63354	-0.485007	-2.60345	-3.21286		150.605	-2.91091	-3.51913	1.9962	-2.14342	-0.805509	-1.13517	1.72176	0.0347075	0.834168	0.901837	-1.70914	1.69082	-1.34516	2.70054	4.22539	1.27829	4.16703	4.2636		150.605	-2.98263
150.936	2.16293	-4.46035	-2.88592	-0.348501	0.919402	4.73745	3.24579	1.33545	0.257207	-0.754147		150.936	0.264475	0.717515	0.110647	1.77477	4.22108	2.80055	-3.10149	3.73979	3.66101	1.80757	0.638995	-0.485674	-2.61104	-3.21977		150.936	-2.90094	-3.54579	1.99466	-2.14335	-0.80102	-1.12998	1.72411	0.0388942	0.834359	0.898345	-1.70548	1.68562	-1.34857	2.69819	4.21687	1.28516	4.16461	4.26357		150.936	-2.98049
151.267	2.15146	-4.45862	-2.8893	-0.346792	0.914324	4.73009	3.24517	1.33539	0.254355	-0.753333		151.267	0.264269	0.717243	0.110812	1.77627	4.22159	2.806	-3.10313	3.73993	3.67098	1.7971	0.642591	-0.491817	-2.61498	-3.22037		151.267	-2.9046	-3.54309	2.0135	-2.13969	-0.805545	-1.13024	1.74395	0.0241343	0.831926	0.894119	-1.70426	1.68602	-1.35008	2.69629	4.22377	1.29067	4.16678	4.26571		151.267	-2.97675
151.598	2.14311	-4.45524	-2.89067	-0.346576	0.913008	4.72948	3.25096	1.3374	0.255605	-0.751616		151.598	0.26262	0.717201	0.117904	1.77329	4.22006	2.81293	-3.11014	3.73918	3.6777	1.78397	0.642705	-0.488876	-2.62377	-3.19452		151.598	-2.90546	-3.54181	2.02087	-2.13081	-0.812064	-1.12978	1.7391	0.0229983	0.832131	0.897679	-1.70179	1.6854	-1.3498	2.69641	4.23565	1.29318	4.17458	4.27492		151.598	-2.98047
151.929	2.13675	-4.45437	-2.89343	-0.344194	0.909475	4.72463	3.2505	1.33774	0.254075	-0.747703		151.929	0.265121	0.716846	0.121518	1.7727	4.21705	2.81552	-3.11562	3.73984	3.6788	1.77894	0.634837	-0.492169	-2.62443	-3.18036		151.929	-2.89597	-3.55146	2.02494	-2.11978	-0.81431	-1.13953	1.74935	0.0262446	0.838298	0.902937	-1.70098	1.68385	-1.35154	2.69331	4.23666	1.30262	4.19549	4.28998		151.929	-2.98489
152.26	2.1306	-4.45246	-2.89365	-0.34266	0.909364	4.72577	3.25423	1.34181	0.247781	-0.742904		152.26	0.273987	0.707984	0.12449	1.77548	4.21573	2.8211	-3.12476	3.74483	3.69378	1.77171	0.63503	-0.491199	-2.63226	-3.16835		152.26	-2.89521	-3.54069	2.05362	-2.1412	-0.814977	-1.14251	1.75456	0.0158801	0.839754	0.899676	-1.70084	1.68223	-1.35055	2.69253	4.2381	1.30123	4.20496	4.2971		152.26	-2.98407
152.591	2.12432	-4.45027	-2.89332	-0.341454	0.909377	4.72252	3.25495	1.34615	0.244189	-0.743958		152.591	0.273534	0.705483	0.123843	1.77967	4.21795	2.83388	-3.13302	3.74718	3.69763	1.77319	0.617948	-0.489771	-2.63573	-3.16632		152.591	-2.89193	-3.55719	2.08789	-2.15055	-0.815319	-1.14295	1.75431	0.00457243	0.843869	0.898464	-1.70059	1.68318	-1.34974	2.69111	4.24245	1.31018	4.20165	4.29262		152.591	-2.98786
152.922	2.11773	-4.44887	-2.8949	-0.339751	0.908005	4.71717	3.25511	1.34768	0.247281	-0.7408		152.922	0.275104	0.702613	0.123668	1.77771	4.21917	2.83963	-3.13063	3.74555	3.69647	1.77363	0.613327	-0.489844	-2.63522	-3.1694		152.922	-2.88788	-3.56148	2.0983	-2.14463	-0.816476	-1.14259	1.76957	-0.0174322	0.847284	0.899505	-1.69888	1.67994	-1.34799	2.6877	4.24461	1.31633	4.21495	4.29467		152.922	-2.98334
153.253	2.10944	-4.44151	-2.89288	-0.332483	0.908166	4.72015	3.25711	1.3485	0.241918	-0.743363		153.253	0.275191	0.701166	0.127515	1.78226	4.21785	2.84659	-3.13705	3.7489	3.70598	1.76937	0.615236	-0.479792	-2.6315	-3.1725		153.253	-2.89004	-3.56679	2.11357	-2.15326	-0.820042	-1.14415	1.77961	-0.0215767	0.849862	0.904016	-1.70059	1.68218	-1.34692	2.68679	4.23693	1.32327	4.22349	4.30642		153.253	-2.97447
153.584	2.10057	-4.43527	-2.89255	-0.326034	0.908764	4.72417	3.2595	1.34713	0.240765	-0.742275		153.584	0.274033	0.697946	0.129334	1.78368	4.21682	2.84769	-3.13829	3.75099	3.71089	1.7686	0.613785	-0.481193	-2.62203	-3.15709		153.584	-2.89216	-3.57392	2.1375	-2.16387	-0.815642	-1.13996	1.7826	-0.0167654	0.853444	0.90699	-1.70049	1.67982	-1.34673	2.68619	4.23837	1.32598	4.23566	4.30616		153.584	-2.96879
153.915	2.09184	-4.4269	-2.89247	-0.319747	0.905782	4.72901	3.25569	1.34757	0.238466	-0.742961		153.915	0.272066	0.696692	0.130193	1.78923	4.21624	2.8445	-3.14521	3.754	3.72098	1.76147	0.619407	-0.473524	-2.61895	-3.15256		153.915	-2.89488	-3.57823	2.14308	-2.15217	-0.812932	-1.14029	1.78107	-0.0243338	0.855516	0.9053	-1.6993	1.68472	-1.3478	2.68634	4.23852	1.30982	4.2405	4.31198		153.915	-2.96409
154.246	2.0861	-4.41786	-2.89364	-0.31579	0.90335	4.73335	3.24941	1.34227	0.232708	-0.74356		154.246	0.275688	0.694785	0.127746	1.79674	4.21665	2.84282	-3.14833	3.75991	3.72863	1.75042	0.614796	-0.469326	-2.61315	-3.14964		154.246	-2.8978	-3.57835	2.1638	-2.15782	-0.811609	-1.13924	1.78312	-0.037183	0.854406	0.904489	-1.70504	1.6866	-1.3463	2.68836	4.24012	1.30963	4.24629	4.30271		154.246	-2.97186
154.577	2.08085	-4.41344	-2.89522	-0.315414	0.897758	4.73498	3.24605	1.34344	0.22384	-0.747357		154.577	0.277016	0.691246	0.122808	1.79501	4.2165	2.84432	-3.14818	3.7631	3.72622	1.74912	0.616029	-0.466564	-2.61221	-3.14022		154.577	-2.89018	-3.59032	2.16082	-2.18991	-0.812363	-1.14522	1.76271	-0.0172266	0.858935	0.909183	-1.70574	1.68537	-1.34317	2.69044	4.25829	1.31276	4.24662	4.29875		154.577	-2.97597
154.908	2.07717	-4.41089	-2.89851	-0.314265	0.893991	4.73155	3.24305	1.34715	0.220412	-0.752081		154.908	0.276806	0.692147	0.115441	1.79513	4.21663	2.84405	-3.14557	3.76449	3.72371	1.75307	0.606648	-0.477902	-2.60888	-3.14233		154.908	-2.89135	-3.60214	2.13943	-2.19599	-0.809361	-1.14515	1.78923	-0.0334349	0.855733	0.906581	-1.70699	1.68832	-1.34467	2.69086	4.24218	1.30532	4.23925	4.28115		154.908	-2.96402
155.239	2.0736	-4.40744	-2.90038	-0.315252	0.892191	4.7356	3.24509	1.35075	0.211434	-0.750299		155.239	0.276944	0.691176	0.111694	1.79485	4.2191	2.83973	-3.14433	3.76386	3.71644	1.76653	0.607028	-0.471943	-2.61182	-3.14979		155.239	-2.89403	-3.60668	2.12202	-2.17877	-0.804999	-1.14147	1.79131	-0.0177625	0.850232	0.902136	-1.70749	1.68836	-1.3441	2.69398	4.23705	1.2862	4.23851	4.27565		155.239	-2.9656
155.57	2.07297	-4.40517	-2.90236	-0.310964	0.886627	4.73076	3.2438	1.35304	0.211485	-0.752785		155.57	0.274262	0.691262	0.105911	1.79348	4.21896	2.83594	-3.14006	3.75881	3.71357	1.77153	0.597156	-0.467217	-2.59949	-3.15497		155.57	-2.89097	-3.62447	2.10719	-2.15806	-0.807041	-1.14286	1.8006	-0.0162615	0.84273	0.892858	-1.70859	1.68908	-1.3434	2.69513	4.22237	1.29296	4.22941	4.27262		155.57	-2.95929
155.901	2.07189	-4.40242	-2.90594	-0.308538	0.880605	4.73584	3.23592	1.35463	0.209199	-0.752401		155.901	0.274794	0.69273	0.0970795	1.78976	4.22045	2.83367	-3.13685	3.75253	3.71038	1.7736	0.603123	-0.467481	-2.59426	-3.14921		155.901	-2.88767	-3.64407	2.07629	-2.09979	-0.811347	-1.14535	1.81025	-0.00175388	0.832406	0.888273	-1.70863	1.69033	-1.34301	2.69852	4.22434	1.29353	4.2144	4.2835		155.901	-2.94688
156.232	2.074	-4.40539	-2.9075	-0.306182	0.875091	4.73867	3.23494	1.35781	0.207461	-0.752233		156.232	0.273066	0.695912	0.0939406	1.7949	4.21877	2.83154	-3.14029	3.74974	3.71807	1.77493	0.599549	-0.470395	-2.59014	-3.16663		156.232	-2.88718	-3.65316	2.07861	-2.08109	-0.809697	-1.15138	1.80796	0.0132532	0.833406	0.897482	-1.71088	1.69478	-1.34407	2.70096	4.20646	1.2931	4.20988	4.28169		156.232	-2.94696
156.563	2.07971	-4.40971	-2.90704	-0.307429	0.86359	4.73836	3.23179	1.35992	0.206628	-0.752752		156.563	0.275482	0.691553	0.0953749	1.80316	4.21501	2.82857	-3.13797	3.7423	3.71091	1.7883	0.595436	-0.473991	-2.58463	-3.18005		156.563	-2.87378	-3.66287	2.06392	-2.03951	-0.807311	-1.15398	1.79781	0.0123534	0.831604	0.896859	-1.71363	1.69595	-1.34356	2.70424	4.20668	1.29617	4.19667	4.27733		156.563	-2.94488
156.894	2.08315	-4.41237	-2.90854	-0.305723	0.853338	4.74047	3.23222	1.35912	0.203688	-0.753932		156.894	0.276148	0.689929	0.0928989	1.81013	4.21496	2.82987	-3.1393	3.74814	3.70353	1.79026	0.593225	-0.470427	-2.58764	-3.19185		156.894	-2.86739	-3.66091	2.03671	-2.04354	-0.809872	-1.15707	1.79294	0.0190231	0.834632	0.899516	-1.71204	1.69887	-1.34183	2.70843	4.19487	1.29342	4.17831	4.28316		156.894	-2.93648
157.225	2.08737	-4.4172	-2.90904	-0.307329	0.850096	4.74241	3.23447	1.36011	0.205292	-0.755016		157.225	0.278204	0.688624	0.0871207	1.81039	4.21603	2.83182	-3.13197	3.74134	3.69922	1.79332	0.592217	-0.469603	-2.59018	-3.18122		157.225	-2.85545	-3.68116	2.04879	-2.04312	-0.809773	-1.1612	1.78513	0.0344267	0.830547	0.89875	-1.71603	1.69687	-1.34207	2.70929	4.19749	1.31302	4.16823	4.27255		157.225	-2.93894
157.556	2.09083	-4.41904	-2.91005	-0.311347	0.845642	4.74171	3.23749	1.36284	0.203727	-0.754796		157.556	0.273437	0.689378	0.0899459	1.81739	4.21383	2.834	-3.13015	3.74056	3.69081	1.80213	0.592235	-0.467484	-2.59185	-3.18829		157.556	-2.85881	-3.69003	2.0414	-2.03457	-0.805252	-1.16676	1.78775	0.0386716	0.825951	0.902519	-1.71424	1.69574	-1.33993	2.70609	4.19861	1.30148	4.15843	4.27438		157.556	-2.92954
157.887	2.09444	-4.41971	-2.91013	-0.314126	0.846238	4.7451	3.24082	1.36236	0.205877	-0.753716		157.887	0.272335	0.692019	0.0883651	1.82569	4.21266	2.83489	-3.1313	3.74948	3.69746	1.80996	0.580552	-0.469254	-2.59073	-3.17897		157.887	-2.8555	-3.7085	2.04024	-2.02861	-0.794942	-1.16498	1.78203	0.0441135	0.828202	0.89715	-1.71395	1.6905	-1.33986	2.70371	4.1876	1.303	4.15414	4.26661		157.887	-2.91781
158.218	2.09667	-4.42248	-2.91021	-0.316073	0.842249	4.74912	3.2416	1.36063	0.202541	-0.749615		158.218	0.271341	0.690954	0.0884845	1.8304	4.21242	2.83989	-3.13297	3.75693	3.69468	1.81512	0.576964	-0.465547	-2.58913	-3.19328		158.218	-2.8615	-3.70437	2.03156	-2.01754	-0.790851	-1.16857	1.77162	0.0540071	0.829079	0.900698	-1.71435	1.68882	-1.33774	2.69957	4.2025	1.29989	4.13718	4.26721		158.218	-2.915
158.549	2.09548	-4.4291	-2.91093	-0.315528	0.833454	4.74842	3.23525	1.35722	0.205161	-0.752569		158.549	0.269454	0.692668	0.0811303	1.83877	4.20997	2.84472	-3.13509	3.76126	3.69203	1.81264	0.573339	-0.47309	-2.58777	-3.2078		158.549	-2.87006	-3.6943	2.0382	-2.00172	-0.786729	-1.17117	1.75948	0.0579147	0.833764	0.906413	-1.71322	1.69119	-1.33725	2.69921	4.20331	1.30955	4.12637	4.2581		158.549	-2.91533
158.88	2.094	-4.43609	-2.91185	-0.317871	0.828642	4.75178	3.23622	1.35607	0.205748	-0.755463		158.88	0.268942	0.69587	0.070827	1.84367	4.21223	2.85049	-3.13783	3.76792	3.69455	1.81299	0.579453	-0.478877	-2.59714	-3.18782		158.88	-2.88102	-3.6855	2.02049	-1.99854	-0.781293	-1.17047	1.74584	0.0726237	0.841687	0.912314	-1.71179	1.69186	-1.33567	2.69826	4.23864	1.30495	4.12865	4.24917		158.88	-2.92
159.211	2.09202	-4.44549	-2.91027	-0.317261	0.827269	4.74597	3.2374	1.35514	0.206375	-0.759621		159.211	0.267051	0.695291	0.0700884	1.84848	4.21116	2.85323	-3.13859	3.77754	3.69257	1.8094	0.57356	-0.495158	-2.60458	-3.20131		159.211	-2.88932	-3.67261	2.02252	-1.97599	-0.775106	-1.1687	1.73619	0.0767183	0.84679	0.913723	-1.7106	1.68893	-1.3338	2.69686	4.21503	1.29441	4.1535	4.22769		159.211	-2.92043
159.542	2.09077	-4.45264	-2.90862	-0.320322	0.829126	4.74959	3.23395	1.35282	0.207663	-0.763928		159.542	0.269886	0.691064	0.0668378	1.85637	4.21471	2.8578	-3.13948	3.78164	3.68278	1.81565	0.57824	-0.493841	-2.61265	-3.17389		159.542	-2.89258	-3.66319	2.00469	-1.97749	-0.770016	-1.16052	1.72953	0.0791048	0.84948	0.909812	-1.70719	1.68907	-1.32989	2.69771	4.22705	1.28803	4.15847	4.22371		159.542	-2.91191
159.873	2.08769	-4.46029	-2.9088	-0.319559	0.830849	4.74614	3.23376	1.35228	0.209547	-0.763905		159.873	0.26892	0.696432	0.0592053	1.85322	4.22021	2.86058	-3.14096	3.78282	3.68348	1.81418	0.578611	-0.492454	-2.61532	-3.16056		159.873	-2.89417	-3.64932	1.99956	-1.97914	-0.761541	-1.14637	1.72757	0.0912794	0.849495	0.912113	-1.70304	1.68729	-1.32809	2.6964	4.23552	1.2883	4.1661	4.21094		159.873	-2.91125
160.204	2.08935	-4.46974	-2.90834	-0.31937	0.834196	4.74836	3.2342	1.35458	0.213358	-0.764949		160.204	0.269314	0.699664	0.0585195	1.85654	4.22179	2.86731	-3.14359	3.78844	3.67773	1.81831	0.570612	-0.495137	-2.60996	-3.16378		160.204	-2.89583	-3.64546	2.02047	-1.95472	-0.757796	-1.1375	1.73207	0.0864988	0.850861	0.914314	-1.70402	1.68614	-1.32847	2.69262	4.24103	1.28375	4.18087	4.18958		160.204	-2.91787
160.535	2.09286	-4.4793	-2.90938	-0.316008	0.833664	4.74967	3.2301	1.35825	0.212224	-0.766366		160.535	0.269009	0.70078	0.0624265	1.85883	4.22479	2.86888	-3.14514	3.79646	3.68059	1.82026	0.572238	-0.492115	-2.60714	-3.1627		160.535	-2.89624	-3.63407	2.02316	-1.94333	-0.758532	-1.12444	1.74179	0.08428	0.855162	0.910586	-1.7012	1.68493	-1.32644	2.68972	4.2265	1.27249	4.18232	4.18895		160.535	-2.92254
160.866	2.09387	-4.48834	-2.90715	-0.314915	0.836715	4.75257	3.23375	1.36443	0.214441	-0.765035		160.866	0.270258	0.702944	0.0588781	1.85171	4.22225	2.86888	-3.14657	3.80085	3.67757	1.82977	0.560749	-0.497387	-2.60688	-3.15795		160.866	-2.89324	-3.62943	2.03631	-1.93081	-0.752708	-1.11607	1.74234	0.086733	0.860591	0.911646	-1.70198	1.68419	-1.32936	2.68978	4.22328	1.26115	4.19483	4.19077		160.866	-2.93057
161.197	2.09518	-4.49544	-2.90605	-0.310627	0.83591	4.75001	3.23454	1.3719	0.213617	-0.765601		161.197	0.271944	0.703344	0.0583867	1.84832	4.22261	2.86886	-3.14909	3.80341	3.67993	1.82375	0.562844	-0.494794	-2.61228	-3.16306		161.197	-2.89061	-3.61767	2.03837	-1.92129	-0.752807	-1.11127	1.74046	0.0816424	0.863028	0.916718	-1.7031	1.68871	-1.33062	2.68783	4.22632	1.25215	4.19734	4.18758		161.197	-2.94019
161.528	2.09862	-4.50244	-2.90411	-0.308723	0.838841	4.74887	3.23652	1.37634	0.214528	-0.764637		161.528	0.274479	0.702689	0.0539242	1.84336	4.22293	2.86299	-3.14414	3.80403	3.68391	1.827	0.560309	-0.487229	-2.61437	-3.1472		161.528	-2.88554	-3.61552	2.02807	-1.91214	-0.751285	-1.10239	1.7428	0.0723009	0.863512	0.915175	-1.7035	1.68688	-1.33098	2.68561	4.22422	1.24275	4.22406	4.1776		161.528	-2.94129
161.859	2.10323	-4.50535	-2.90201	-0.309185	0.847184	4.75353	3.24075	1.38125	0.215603	-0.761308		161.859	0.2763	0.702409	0.0547629	1.84184	4.22479	2.86764	-3.14343	3.80186	3.69145	1.8285	0.554668	-0.495105	-2.61521	-3.14213		161.859	-2.8811	-3.61029	2.03215	-1.91889	-0.756235	-1.09533	1.74705	0.0523862	0.859912	0.91008	-1.70493	1.68546	-1.33262	2.68325	4.22862	1.2399	4.22246	4.17757		161.859	-2.94748
162.19	2.10897	-4.50663	-2.90176	-0.309459	0.85308	4.74652	3.23703	1.38227	0.216764	-0.755		162.19	0.275468	0.70337	0.0585272	1.84145	4.23097	2.87044	-3.14029	3.80379	3.68252	1.83309	0.549416	-0.487422	-2.61593	-3.14969		162.19	-2.86654	-3.6166	2.03598	-1.92342	-0.761936	-1.09345	1.75484	0.0338975	0.856954	0.906806	-1.70832	1.68197	-1.33517	2.67883	4.2191	1.21978	4.22527	4.18064		162.19	-2.94488
162.521	2.11593	-4.50321	-2.90102	-0.310942	0.856612	4.75145	3.24324	1.38115	0.217486	-0.747039		162.521	0.277121	0.701746	0.0613981	1.84505	4.2321	2.8649	-3.14039	3.79922	3.67378	1.83484	0.547672	-0.472817	-2.60998	-3.15186		162.521	-2.8618	-3.62384	2.03354	-1.9294	-0.764321	-1.09083	1.76128	0.0263373	0.857952	0.906153	-1.71048	1.68067	-1.33687	2.67513	4.23456	1.22288	4.21281	4.18924		162.521	-2.94712
162.852	2.12062	-4.50019	-2.90093	-0.308722	0.857919	4.74826	3.24591	1.38608	0.216793	-0.741248		162.852	0.277635	0.703534	0.0606611	1.83921	4.23054	2.86363	-3.14105	3.80584	3.66813	1.82833	0.543771	-0.47203	-2.61565	-3.14747		162.852	-2.86307	-3.62361	2.04223	-1.92174	-0.763681	-1.09319	1.7709	0.018394	0.854418	0.904333	-1.71405	1.67504	-1.34061	2.67164	4.21219	1.20435	4.19869	4.17921		162.852	-2.95483
163.183	2.12663	-4.49491	-2.90111	-0.306789	0.860616	4.75291	3.25058	1.39135	0.210872	-0.738669		163.183	0.281249	0.706102	0.0635139	1.8428	4.22769	2.86564	-3.1379	3.80996	3.65876	1.82674	0.543194	-0.478039	-2.62783	-3.14136		163.183	-2.85326	-3.64087	2.05813	-1.9252	-0.77093	-1.10059	1.77543	0.00941286	0.854609	0.905048	-1.71679	1.67168	-1.34057	2.66857	4.17253	1.17955	4.19915	4.17114		163.183	-2.96408
163.514	2.1278	-4.48902	-2.90178	-0.307501	0.860462	4.74688	3.24975	1.39212	0.209675	-0.731264		163.514	0.2822	0.704901	0.063363	1.83959	4.23015	2.86353	-3.12908	3.80534	3.65667	1.83092	0.546846	-0.478093	-2.6289	-3.13231		163.514	-2.84937	-3.65216	2.07523	-1.91645	-0.771217	-1.10126	1.78023	0.00247084	0.852554	0.908117	-1.715	1.66959	-1.34122	2.66566	4.14297	1.17123	4.18919	4.17571		163.514	-2.97221
163.845	2.12963	-4.48295	-2.90264	-0.311218	0.85653	4.73848	3.25246	1.39052	0.209153	-0.728858		163.845	0.283923	0.707624	0.0649752	1.83633	4.23205	2.86068	-3.13226	3.7975	3.65237	1.83236	0.535585	-0.489893	-2.6294	-3.13368		163.845	-2.85391	-3.646	2.06043	-1.91303	-0.768626	-1.10641	1.77985	-0.00764096	0.853205	0.913064	-1.7145	1.66555	-1.34194	2.66193	4.09717	1.15535	4.18168	4.18176		163.845	-2.97027
164.176	2.13173	-4.47975	-2.90533	-0.309561	0.854031	4.7315	3.25	1.38604	0.209305	-0.727012		164.176	0.285939	0.71006	0.0655756	1.83774	4.23563	2.86106	-3.12919	3.79445	3.65728	1.82721	0.536976	-0.487552	-2.6236	-3.12611		164.176	-2.85577	-3.64653	2.05348	-1.93165	-0.773232	-1.10675	1.77999	-0.00513367	0.85269	0.910518	-1.71093	1.6633	-1.33859	2.66218	4.07826	1.16144	4.16748	4.18054		164.176	-2.97487
164.507	2.1346	-4.47761	-2.90828	-0.31412	0.851781	4.72435	3.24585	1.38194	0.213537	-0.725102		164.507	0.287738	0.708766	0.065984	1.83909	4.23776	2.86414	-3.12236	3.79536	3.64344	1.84167	0.540161	-0.494651	-2.61374	-3.12366		164.507	-2.85571	-3.6496	2.07801	-1.9371	-0.775526	-1.10434	1.79146	-0.0192642	0.84904	0.909574	-1.70973	1.65959	-1.33594	2.66467	4.02911	1.18887	4.15874	4.19391		164.507	-2.97052
164.838	2.13821	-4.47481	-2.90902	-0.313503	0.850713	4.71571	3.24227	1.37594	0.215239	-0.725193		164.838	0.290079	0.710873	0.0659332	1.84384	4.23525	2.86704	-3.12075	3.79063	3.63476	1.84491	0.536757	-0.506385	-2.612	-3.11997		164.838	-2.85709	-3.63724	2.11408	-1.94073	-0.773014	-1.1071	1.79498	-0.0192809	0.846404	0.907114	-1.70654	1.6571	-1.33454	2.66484	4.02529	1.18039	4.14496	4.20116		164.838	-2.97383
165.169	2.14303	-4.47322	-2.90833	-0.316721	0.844458	4.7074	3.23978	1.37057	0.216662	-0.723417		165.169	0.293022	0.709386	0.0711553	1.84048	4.2352	2.86401	-3.12126	3.79516	3.63852	1.84291	0.545933	-0.493786	-2.61384	-3.10825		165.169	-2.85669	-3.6495	2.12653	-1.92097	-0.768392	-1.10567	1.79636	-0.00559321	0.849634	0.904611	-1.70265	1.65171	-1.33314	2.66397	4.02934	1.15595	4.14802	4.20319		165.169	-2.9658
165.5	2.14613	-4.46982	-2.90892	-0.316923	0.842432	4.7139	3.23995	1.36467	0.221636	-0.729623		165.5	0.298438	0.707569	0.0764954	1.84118	4.22739	2.85919	-3.11787	3.7958	3.64603	1.83969	0.537841	-0.505005	-2.60966	-3.109		165.5	-2.85772	-3.64882	2.15075	-1.88208	-0.762705	-1.10416	1.79483	0.00595162	0.848801	0.904589	-1.69998	1.65039	-1.33357	2.66373	4.03239	1.18688	4.13836	4.21579		165.5	-2.9665
165.831	2.14528	-4.46796	-2.90862	-0.317993	0.840072	4.71533	3.23988	1.36613	0.223064	-0.732535		165.831	0.303055	0.705785	0.0799521	1.84275	4.22569	2.8614	-3.11385	3.79916	3.66273	1.83151	0.530651	-0.508507	-2.6168	-3.08637		165.831	-2.86481	-3.65153	2.18912	-1.8819	-0.763624	-1.1045	1.79798	0.0109957	0.849497	0.904064	-1.69539	1.65162	-1.33381	2.66323	4.01806	1.20913	4.13939	4.21887		165.831	-2.96955
166.162	2.14521	-4.46822	-2.90832	-0.316962	0.841398	4.71905	3.24786	1.37249	0.224144	-0.732539		166.162	0.305026	0.705875	0.0871941	1.84724	4.22381	2.86234	-3.11127	3.78829	3.67954	1.82803	0.527226	-0.516084	-2.61633	-3.07413		166.162	-2.87032	-3.64317	2.23069	-1.85511	-0.763593	-1.10077	1.79737	0.0210939	0.855712	0.902752	-1.69043	1.65239	-1.33457	2.66394	4.01525	1.21927	4.14307	4.23565		166.162	-2.96682
166.493	2.14243	-4.46803	-2.90772	-0.319121	0.843128	4.71256	3.25208	1.36987	0.230195	-0.730863		166.493	0.304879	0.701169	0.0863873	1.84266	4.22538	2.86174	-3.11098	3.78457	3.68369	1.82194	0.529364	-0.508262	-2.62167	-3.07215		166.493	-2.87563	-3.64225	2.23704	-1.81956	-0.763698	-1.10248	1.8035	0.0157838	0.854202	0.896993	-1.68829	1.65597	-1.33463	2.6672	4.01114	1.19426	4.15057	4.25703		166.493	-2.96262
166.824	2.14266	-4.47059	-2.906	-0.317659	0.844272	4.71094	3.25476	1.36958	0.233668	-0.732885		166.824	0.308508	0.701602	0.0911166	1.84526	4.22399	2.86482	-3.11509	3.77877	3.70493	1.80555	0.517623	-0.539343	-2.61837	-3.06442		166.824	-2.87832	-3.63064	2.20675	-1.83859	-0.768178	-1.10399	1.79103	0.011497	0.85321	0.888011	-1.69149	1.65578	-1.33044	2.66867	4.00899	1.21437	4.15729	4.27065		166.824	-2.95801
167.155	2.14023	-4.47152	-2.90481	-0.315592	0.849714	4.70806	3.26048	1.37815	0.23606	-0.729942		167.155	0.309555	0.701904	0.0907081	1.84692	4.22598	2.86958	-3.11129	3.77887	3.72331	1.79042	0.52171	-0.537866	-2.61788	-3.06965		167.155	-2.87942	-3.62732	2.24225	-1.86885	-0.77603	-1.0998	1.79151	0.0124356	0.848588	0.881059	-1.69258	1.65611	-1.33034	2.67112	4.07882	1.24624	4.16309	4.27		167.155	-2.95646
167.486	2.1406	-4.47135	-2.90339	-0.315416	0.855254	4.70686	3.26393	1.37995	0.234626	-0.73039		167.486	0.31441	0.699655	0.0969328	1.84799	4.23	2.86892	-3.11009	3.77497	3.74407	1.77453	0.518234	-0.551784	-2.62524	-3.06814		167.486	-2.8745	-3.62269	2.2531	-1.86095	-0.779991	-1.10383	1.79134	0.0175899	0.842912	0.877537	-1.69817	1.65689	-1.33186	2.66842	4.15115	1.23554	4.18004	4.27585		167.486	-2.94999
167.817	2.14016	-4.47197	-2.89917	-0.309876	0.860718	4.7062	3.26464	1.38018	0.24157	-0.727805		167.817	0.313689	0.699486	0.103515	1.85028	4.22792	2.86973	-3.1103	3.77311	3.77707	1.75025	0.51224	-0.556468	-2.62965	-3.0719		167.817	-2.8815	-3.60477	2.25116	-1.83901	-0.786886	-1.10711	1.77605	0.0256257	0.84219	0.874159	-1.69961	1.65761	-1.33377	2.66563	4.18254	1.29757	4.18454	4.27573		167.817	-2.95448
168.148	2.13837	-4.4738	-2.89952	-0.309459	0.861446	4.71097	3.26821	1.38931	0.245453	-0.722877		168.148	0.313284	0.698843	0.10752	1.84859	4.22918	2.86988	-3.10957	3.77875	3.80212	1.73788	0.512838	-0.562584	-2.62501	-3.08218		168.148	-2.89173	-3.59502	2.22962	-1.83605	-0.789291	-1.11123	1.75483	0.0294486	0.843737	0.872513	-1.70548	1.65745	-1.33564	2.66627	4.4127	1.41752	4.18804	4.27372		168.148	-2.94537
168.479	2.14049	-4.47607	-2.90201	-0.302753	0.867496	4.70861	3.2695	1.39711	0.251318	-0.722582		168.479	0.315167	0.697232	0.111066	1.85564	4.22523	2.87114	-3.10088	3.77507	3.80443	1.74503	0.513494	-0.570658	-2.61798	-3.09268		168.479	-2.90232	-3.56616	2.18952	-1.84489	-0.790839	-1.11956	1.76425	0.0265309	0.836406	0.87314	-1.70801	1.65852	-1.33739	2.66433	4.38332	1.41865	4.19572	4.2688		168.479	-2.95003
168.81	2.14126	-4.48008	-2.90112	-0.30177	0.867769	4.69855	3.27507	1.40641	0.250298	-0.718998		168.81	0.314846	0.695678	0.109479	1.84982	4.22112	2.87868	-3.09854	3.77308	3.80169	1.74825	0.520517	-0.573299	-2.61777	-3.10209		168.81	-2.90879	-3.54676	2.15678	-1.84612	-0.796101	-1.1204	1.76597	0.0224221	0.830098	0.871252	-1.71221	1.65845	-1.33675	2.66496	4.39125	1.41639	4.19844	4.25563		168.81	-2.94442
169.141	2.1442	-4.48425	-2.89976	-0.299007	0.869143	4.68711	3.27021	1.40802	0.247492	-0.714038		169.141	0.31491	0.700877	0.10947	1.84865	4.22143	2.87558	-3.09291	3.7663	3.80997	1.74912	0.517936	-0.586652	-2.61598	-3.10477		169.141	-2.91705	-3.51164	2.14297	-1.84142	-0.79364	-1.12819	1.75742	0.0203273	0.8267	0.865802	-1.71741	1.65482	-1.33772	2.66584	4.3703	1.40304	4.18889	4.24888		169.141	-2.92794
169.472	2.14732	-4.48766	-2.89848	-0.297606	0.87051	4.67633	3.26721	1.40742	0.245203	-0.710526		169.472	0.315528	0.702163	0.10685	1.84718	4.22148	2.87584	-3.08673	3.76655	3.80241	1.7497	0.502221	-0.60071	-2.6079	-3.10766		169.472	-2.92577	-3.48635	2.11643	-1.8361	-0.798028	-1.1351	1.75624	0.016927	0.821714	0.867656	-1.72182	1.65709	-1.33747	2.66445	4.35666	1.37561	4.19126	4.24729		169.472	-2.92644
169.803	2.14985	-4.49015	-2.89681	-0.296905	0.872953	4.67647	3.25957	1.41173	0.2476	-0.705686		169.803	0.315701	0.707961	0.10456	1.84767	4.22124	2.87805	-3.08317	3.76661	3.80512	1.75765	0.494236	-0.612797	-2.60452	-3.09748		169.803	-2.93402	-3.47367	2.13626	-1.86181	-0.80149	-1.13449	1.74981	0.0215986	0.825109	0.870673	-1.72438	1.65514	-1.34173	2.66004	4.2752	1.27736	4.17479	4.24272		169.803	-2.91795
170.134	2.1546	-4.49072	-2.8968	-0.298124	0.876385	4.67568	3.25956	1.41841	0.247496	-0.699145		170.134	0.317451	0.711121	0.100571	1.8462	4.21921	2.88041	-3.08021	3.77526	3.80007	1.7661	0.500268	-0.602063	-2.60857	-3.11109		170.134	-2.93764	-3.47739	2.15442	-1.86941	-0.800045	-1.13731	1.74877	0.0276344	0.822121	0.86671	-1.72581	1.65625	-1.34668	2.65745	4.26206	1.25545	4.17913	4.23742		170.134	-2.91245
170.465	2.16052	-4.49267	-2.89393	-0.299153	0.875917	4.67884	3.25286	1.41702	0.247692	-0.694355		170.465	0.318879	0.71123	0.0965799	1.84583	4.21624	2.88164	-3.08119	3.77625	3.80914	1.76783	0.4942	-0.589686	-2.61303	-3.09368		170.465	-2.93325	-3.49727	2.12457	-1.8812	-0.802663	-1.14337	1.74912	0.0206233	0.824545	0.870175	-1.7275	1.65945	-1.35041	2.65421	4.18723	1.19684	4.18356	4.24008		170.465	-2.90835
170.796	2.16492	-4.49574	-2.89185	-0.298238	0.8713	4.68601	3.25271	1.41942	0.255637	-0.687005		170.796	0.319056	0.710185	0.0921083	1.85053	4.21289	2.88807	-3.08002	3.779	3.80655	1.77093	0.493803	-0.585039	-2.60944	-3.09722		170.796	-2.9348	-3.50439	2.13516	-1.89409	-0.803033	-1.13979	1.74847	0.0171993	0.828561	0.873964	-1.72827	1.66308	-1.35143	2.65417	4.15022	1.20557	4.17697	4.24631		170.796	-2.89912
171.127	2.16852	-4.49744	-2.8909	-0.300201	0.873704	4.68793	3.25369	1.42065	0.248337	-0.684988		171.127	0.32031	0.712136	0.0827578	1.85456	4.21207	2.88626	-3.07376	3.77509	3.78771	1.79388	0.486708	-0.564831	-2.60829	-3.09384		171.127	-2.94153	-3.50894	2.15323	-1.90767	-0.799106	-1.14202	1.76046	0.0148129	0.826995	0.871048	-1.73276	1.66129	-1.35216	2.65348	4.16027	1.20448	4.17354	4.25079		171.127	-2.89175
171.458	2.17052	-4.49315	-2.88996	-0.297378	0.876438	4.68623	3.25001	1.41644	0.250842	-0.685827		171.458	0.320122	0.712796	0.0799795	1.85621	4.21404	2.88774	-3.07299	3.76962	3.76984	1.79889	0.481926	-0.550111	-2.61482	-3.08917		171.458	-2.9388	-3.51321	2.17092	-1.92679	-0.799413	-1.14381	1.76655	0.00472831	0.81897	0.868379	-1.73561	1.66634	-1.35339	2.65344	4.17317	1.21552	4.17072	4.25264		171.458	-2.89618
171.789	2.17002	-4.48988	-2.88581	-0.297676	0.872745	4.68206	3.24749	1.41416	0.249917	-0.683081		171.789	0.321498	0.713661	0.0762731	1.85261	4.2126	2.88648	-3.07157	3.769	3.7727	1.79098	0.497496	-0.518285	-2.62268	-3.08236		171.789	-2.9358	-3.52795	2.18043	-1.95989	-0.796951	-1.1392	1.75702	0.0174647	0.823318	0.866206	-1.74006	1.66988	-1.35378	2.65497	4.17601	1.21479	4.17055	4.25668		171.789	-2.88123
172.12	2.17151	-4.48535	-2.88463	-0.292235	0.871831	4.68112	3.2416	1.41101	0.24926	-0.682845		172.12	0.32266	0.713877	0.0773086	1.85784	4.21559	2.8873	-3.06628	3.76762	3.81757	1.75318	0.5075	-0.479391	-2.62268	-3.07571		172.12	-2.93888	-3.53548	2.18079	-1.96501	-0.799314	-1.14006	1.74652	0.0207232	0.82389	0.858109	-1.74112	1.67129	-1.35488	2.65574	4.17727	1.22089	4.16082	4.25763		172.12	-2.87308
172.451	2.17454	-4.48144	-2.88473	-0.290782	0.866478	4.68933	3.24499	1.40922	0.251141	-0.684395		172.451	0.324829	0.712503	0.0815322	1.86602	4.21697	2.89762	-3.06889	3.76698	3.82593	1.75281	0.523652	-0.471024	-2.62616	-3.08054		172.451	-2.93476	-3.55345	2.16846	-1.97003	-0.802509	-1.13812	1.75128	0.00658132	0.819215	0.859009	-1.74186	1.67375	-1.35507	2.65523	4.22583	1.22225	4.15895	4.25765		172.451	-2.87174
172.782	2.17465	-4.47554	-2.88424	-0.291934	0.864459	4.68764	3.23948	1.40228	0.254506	-0.68285		172.782	0.324525	0.713003	0.0844663	1.87087	4.21804	2.90124	-3.06993	3.76365	3.82708	1.7675	0.520864	-0.465663	-2.62555	-3.09189		172.782	-2.93553	-3.56613	2.16595	-1.98554	-0.804754	-1.14161	1.74765	0.00786367	0.816272	0.853859	-1.74383	1.67452	-1.3559	2.65281	4.23913	1.23546	4.15514	4.26054		172.782	-2.86804
173.113	2.17649	-4.47021	-2.88328	-0.290736	0.861131	4.68807	3.24019	1.3983	0.259042	-0.686995		173.113	0.324048	0.711276	0.0809337	1.87252	4.21707	2.90339	-3.07456	3.76857	3.8248	1.76321	0.524502	-0.463067	-2.62064	-3.11237		173.113	-2.93497	-3.57958	2.17704	-1.9884	-0.810612	-1.14671	1.7492	-0.00150351	0.815987	0.856276	-1.74525	1.67776	-1.35479	2.65234	4.26186	1.24915	4.16308	4.25778		173.113	-2.8679
173.444	2.17795	-4.46883	-2.88107	-0.287084	0.858817	4.69126	3.23555	1.39174	0.263773	-0.688966		173.444	0.322075	0.709886	0.0793153	1.87792	4.2185	2.89907	-3.07542	3.77111	3.8202	1.76379	0.517296	-0.471473	-2.61429	-3.12245		173.444	-2.94567	-3.56308	2.16609	-1.97658	-0.811499	-1.15135	1.74815	-0.00640202	0.814811	0.855843	-1.74431	1.67812	-1.35663	2.65092	4.25224	1.23931	4.16293	4.2622		173.444	-2.85619
173.775	2.17867	-4.46559	-2.88143	-0.283639	0.861669	4.69216	3.2328	1.38273	0.265274	-0.690039		173.775	0.320786	0.710557	0.0784682	1.87991	4.22049	2.89691	-3.07298	3.7719	3.78885	1.77597	0.515108	-0.477183	-2.61043	-3.1439		173.775	-2.95184	-3.55206	2.16076	-1.97531	-0.804764	-1.15272	1.73082	0.00431889	0.821679	0.860698	-1.74311	1.67811	-1.35511	2.6504	4.2723	1.24494	4.15156	4.25614		173.775	-2.8428
174.106	2.17924	-4.46141	-2.88025	-0.281097	0.861048	4.69675	3.23059	1.37847	0.263433	-0.693578		174.106	0.316556	0.714978	0.0735898	1.88278	4.22022	2.89564	-3.06973	3.76438	3.77926	1.78687	0.504686	-0.490944	-2.60781	-3.15665		174.106	-2.95759	-3.54521	2.14991	-1.98188	-0.801583	-1.15249	1.72408	0.00128617	0.82169	0.854184	-1.74128	1.6753	-1.3551	2.65095	4.26407	1.24478	4.15588	4.24303		174.106	-2.84257
174.437	2.18145	-4.4574	-2.87858	-0.280578	0.85804	4.69745	3.23016	1.37558	0.265393	-0.695138		174.437	0.314665	0.715685	0.0739145	1.88048	4.22389	2.89847	-3.07325	3.77404	3.7793	1.77784	0.506631	-0.496449	-2.6043	-3.18547		174.437	-2.95806	-3.54619	2.12453	-1.9695	-0.803884	-1.15198	1.70381	0.00160891	0.821735	0.85123	-1.73994	1.67747	-1.35519	2.64886	4.28153	1.27068	4.16106	4.22994		174.437	-2.82944
174.768	2.18816	-4.45983	-2.8757	-0.282073	0.856172	4.69984	3.23565	1.3776	0.263437	-0.697348		174.768	0.314724	0.716093	0.0717176	1.88452	4.22414	2.89978	-3.06841	3.77761	3.81018	1.75252	0.507287	-0.493809	-2.58713	-3.21175		174.768	-2.96247	-3.55325	2.10859	-1.97046	-0.81012	-1.15244	1.70815	0.00235049	0.833118	0.851841	-1.73395	1.67471	-1.35416	2.64537	4.2558	1.27889	4.15988	4.22289		174.768	-2.80482
175.099	2.19261	-4.46241	-2.87654	-0.284559	0.859526	4.70539	3.24583	1.37492	0.259918	-0.695862		175.099	0.308825	0.717654	0.0770671	1.89556	4.22871	2.89903	-3.07133	3.78422	3.84042	1.72748	0.500206	-0.511421	-2.59529	-3.18926		175.099	-2.95826	-3.5688	2.09334	-1.94875	-0.8151	-1.15283	1.70625	-0.00826154	0.839132	0.853675	-1.73024	1.67001	-1.35626	2.64177	4.2654	1.32271	4.16401	4.22268		175.099	-2.80923
175.43	2.19519	-4.46439	-2.87369	-0.288438	0.863353	4.7106	3.24744	1.37291	0.258136	-0.694058		175.43	0.30653	0.721337	0.077452	1.90019	4.23001	2.89655	-3.07435	3.78196	3.81857	1.72897	0.490955	-0.533698	-2.60285	-3.17294		175.43	-2.95229	-3.57883	2.10057	-1.95827	-0.81263	-1.15059	1.7006	-0.00388052	0.841529	0.859697	-1.7303	1.67321	-1.35558	2.63761	4.24565	1.31611	4.18332	4.21848		175.43	-2.81421
175.761	2.19632	-4.46941	-2.87205	-0.288572	0.870971	4.71044	3.24721	1.37001	0.256416	-0.690914		175.761	0.303519	0.721081	0.0740761	1.89811	4.23226	2.8925	-3.0691	3.78963	3.80561	1.72709	0.482666	-0.54237	-2.5996	-3.18271		175.761	-2.94526	-3.5947	2.12167	-1.95275	-0.813694	-1.1515	1.69836	0.0117617	0.83643	0.852921	-1.73064	1.67427	-1.35642	2.63295	4.22877	1.32622	4.18977	4.22514		175.761	-2.81925
176.092	2.1979	-4.47243	-2.86971	-0.288305	0.875862	4.71162	3.25372	1.36574	0.256037	-0.690726		176.092	0.302138	0.718171	0.0727887	1.89845	4.23419	2.89491	-3.07098	3.79608	3.80784	1.70777	0.487762	-0.540186	-2.59481	-3.17582		176.092	-2.93984	-3.59739	2.16558	-1.92939	-0.811567	-1.14799	1.69558	0.00855335	0.836875	0.85342	-1.72921	1.67439	-1.35687	2.63147	4.22158	1.32572	4.1989	4.22391		176.092	-2.81012
176.423	2.19882	-4.47778	-2.86872	-0.289647	0.877195	4.71085	3.26098	1.3644	0.255209	-0.690801		176.423	0.302902	0.715384	0.0762629	1.90284	4.23675	2.89204	-3.07036	3.79492	3.81056	1.70189	0.490542	-0.530557	-2.59526	-3.17537		176.423	-2.93912	-3.58992	2.13333	-1.954	-0.801599	-1.1471	1.67678	0.0292249	0.836188	0.850946	-1.72825	1.67553	-1.35722	2.6291	4.19562	1.33123	4.19862	4.23149		176.423	-2.80771
176.754	2.19493	-4.47978	-2.87021	-0.293811	0.877754	4.70759	3.26637	1.3626	0.250685	-0.693951		176.754	0.300258	0.717822	0.0752023	1.90728	4.23715	2.89156	-3.07084	3.79831	3.82257	1.67859	0.480192	-0.541512	-2.59479	-3.16454		176.754	-2.92885	-3.61873	2.13386	-1.97968	-0.799859	-1.14478	1.66196	0.0465883	0.838487	0.853183	-1.72766	1.67827	-1.35905	2.62565	4.20204	1.3388	4.19078	4.23936		176.754	-2.81275
177.085	2.194	-4.48435	-2.86991	-0.298208	0.877347	4.70576	3.27266	1.36313	0.250945	-0.697201		177.085	0.297911	0.718862	0.0725773	1.91198	4.23362	2.89757	-3.07683	3.80829	3.82346	1.67033	0.474979	-0.54522	-2.59174	-3.14925		177.085	-2.92368	-3.62677	2.15672	-1.9926	-0.799716	-1.14759	1.65677	0.0537952	0.825736	0.843258	-1.72937	1.67698	-1.36126	2.62212	4.20233	1.35633	4.19616	4.24104		177.085	-2.81157
177.416	2.19248	-4.49144	-2.87114	-0.303535	0.880065	4.70582	3.27572	1.36297	0.245583	-0.695741		177.416	0.293407	0.718547	0.0719602	1.91656	4.23289	2.89446	-3.07889	3.81328	3.82842	1.65766	0.478921	-0.555755	-2.58871	-3.14808		177.416	-2.92863	-3.63424	2.17588	-1.99381	-0.802033	-1.15172	1.65502	0.063376	0.827324	0.847212	-1.72994	1.67941	-1.36377	2.61946	4.20848	1.36476	4.19737	4.25212		177.416	-2.81025
177.747	2.18818	-4.49299	-2.8712	-0.306717	0.879786	4.71032	3.27797	1.36669	0.246872	-0.694904		177.747	0.291478	0.721705	0.0700819	1.92073	4.22945	2.89699	-3.08012	3.81044	3.82131	1.65246	0.477667	-0.558836	-2.58381	-3.14113		177.747	-2.92611	-3.63029	2.17168	-2.00601	-0.807365	-1.15561	1.65884	0.0653956	0.826808	0.848861	-1.72911	1.6787	-1.36611	2.62102	4.22124	1.35691	4.19958	4.26073		177.747	-2.81532
178.078	2.18513	-4.49345	-2.87125	-0.306669	0.881505	4.7127	3.27865	1.36679	0.249842	-0.69402		178.078	0.28767	0.725069	0.0668835	1.92236	4.22836	2.89835	-3.09022	3.81857	3.82173	1.6478	0.473179	-0.574937	-2.58321	-3.13888		178.078	-2.92792	-3.6183	2.16791	-2.00424	-0.806512	-1.15727	1.65725	0.0685211	0.819167	0.852002	-1.73021	1.68066	-1.36755	2.6217	4.23031	1.35189	4.20416	4.2699		178.078	-2.82748
178.409	2.18609	-4.49278	-2.86829	-0.307693	0.883484	4.71813	3.26958	1.36119	0.251779	-0.696066		178.409	0.288265	0.728774	0.057519	1.91913	4.22783	2.89844	-3.09001	3.80811	3.80625	1.65234	0.467254	-0.568478	-2.57746	-3.15861		178.409	-2.92951	-3.61892	2.16998	-2.01189	-0.811961	-1.1663	1.66213	0.0748323	0.81262	0.854735	-1.734	1.68457	-1.36445	2.62365	4.23175	1.33585	4.19439	4.28689		178.409	-2.83563
178.74	2.18551	-4.4948	-2.86907	-0.310529	0.882172	4.72467	3.26892	1.35881	0.248856	-0.700771		178.74	0.287524	0.730826	0.0540751	1.91984	4.22975	2.89789	-3.09068	3.8097	3.80505	1.64957	0.463013	-0.566318	-2.56927	-3.16735		178.74	-2.9227	-3.63436	2.16854	-2.02778	-0.818665	-1.1708	1.64931	0.0753309	0.815058	0.859269	-1.73294	1.68446	-1.36455	2.6257	4.23219	1.33189	4.1876	4.30566		178.74	-2.84603
179.071	2.18594	-4.49546	-2.86767	-0.310639	0.882091	4.72729	3.26809	1.35646	0.251525	-0.705221		179.071	0.285624	0.731142	0.0446792	1.91575	4.22358	2.89866	-3.09576	3.80329	3.79011	1.67061	0.475867	-0.565411	-2.56916	-3.16532		179.071	-2.92656	-3.63783	2.1572	-2.03692	-0.8215	-1.17054	1.66038	0.0647439	0.818862	0.866542	-1.73214	1.68411	-1.36332	2.62812	4.24119	1.33528	4.18529	4.30723		179.071	-2.84594
179.402	2.18724	-4.49803	-2.86588	-0.312716	0.881451	4.73151	3.25893	1.35147	0.252007	-0.710913		179.402	0.281879	0.732694	0.0383352	1.92011	4.2204	2.89115	-3.0946	3.80032	3.77809	1.68153	0.464924	-0.59349	-2.57387	-3.16523		179.402	-2.92623	-3.63996	2.15581	-2.06817	-0.825708	-1.16999	1.65834	0.0560839	0.820225	0.871789	-1.7315	1.68295	-1.36428	2.62883	4.23005	1.31951	4.17229	4.31181		179.402	-2.85982
179.733	2.18823	-4.49927	-2.86456	-0.31281	0.88561	4.7398	3.24928	1.34685	0.248181	-0.712293		179.733	0.279933	0.730298	0.03879	1.92372	4.21867	2.89075	-3.09137	3.78929	3.78633	1.68348	0.455846	-0.608421	-2.56312	-3.17223		179.733	-2.93051	-3.63577	2.15067	-2.08223	-0.830012	-1.1671	1.65633	0.0475686	0.817885	0.873528	-1.73121	1.68148	-1.36328	2.63173	4.23887	1.31384	4.16839	4.31402		179.733	-2.87649
180.064	2.19263	-4.50063	-2.86192	-0.312507	0.887225	4.74459	3.24055	1.34619	0.247164	-0.712188		180.064	0.279151	0.729781	0.0425001	1.92486	4.21418	2.89255	-3.08554	3.77385	3.77755	1.69514	0.458867	-0.613162	-2.55138	-3.18787		180.064	-2.92492	-3.64415	2.1566	-2.10564	-0.834391	-1.16352	1.65669	0.0505844	0.819111	0.872984	-1.72829	1.67927	-1.35911	2.63793	4.2323	1.31522	4.17305	4.31662		180.064	-2.8842
180.395	2.19179	-4.50309	-2.86055	-0.314293	0.889321	4.74631	3.23586	1.34936	0.245397	-0.711069		180.395	0.277688	0.729567	0.0391089	1.92534	4.21373	2.88387	-3.08038	3.76317	3.78303	1.69229	0.457736	-0.625074	-2.55526	-3.19349		180.395	-2.92725	-3.64142	2.14598	-2.09648	-0.839499	-1.15759	1.65283	0.0553098	0.8284	0.874665	-1.72525	1.67553	-1.35769	2.6421	4.2182	1.2966	4.17428	4.31996		180.395	-2.8888
180.726	2.19164	-4.50386	-2.86012	-0.311671	0.889105	4.74195	3.23735	1.34992	0.246553	-0.714122		180.726	0.281722	0.732595	0.0422468	1.92509	4.21487	2.88701	-3.08416	3.76273	3.77195	1.69255	0.461789	-0.622905	-2.56554	-3.18578		180.726	-2.92493	-3.64132	2.1252	-2.08966	-0.841515	-1.15045	1.65756	0.043979	0.822617	0.877653	-1.72567	1.67304	-1.3556	2.64707	4.20005	1.29186	4.16941	4.31797		180.726	-2.89466
181.057	2.19178	-4.50672	-2.86107	-0.31026	0.888468	4.73963	3.23904	1.35309	0.242656	-0.714152		181.057	0.281334	0.728348	0.0442837	1.92872	4.21325	2.88144	-3.08723	3.75866	3.76559	1.70829	0.470533	-0.615755	-2.57237	-3.17236		181.057	-2.92468	-3.65275	2.1233	-2.10547	-0.841491	-1.14513	1.66496	0.0430433	0.828622	0.882591	-1.72331	1.67437	-1.35634	2.64695	4.18597	1.27057	4.15895	4.31835		181.057	-2.88731
181.388	2.18952	-4.51031	-2.85989	-0.312287	0.886541	4.73693	3.24038	1.35383	0.241903	-0.714993		181.388	0.283326	0.722312	0.0447633	1.92769	4.21306	2.88274	-3.08782	3.75275	3.75994	1.71202	0.486379	-0.608719	-2.57319	-3.18124		181.388	-2.91663	-3.66202	2.11013	-2.08983	-0.840013	-1.13976	1.66436	0.0330226	0.832544	0.880593	-1.72181	1.67428	-1.35648	2.64904	4.17133	1.27327	4.15233	4.3178		181.388	-2.89424
181.719	2.18439	-4.51353	-2.8608	-0.314927	0.881681	4.73558	3.24056	1.35513	0.23936	-0.715287		181.719	0.284019	0.72252	0.0419896	1.92833	4.21215	2.88353	-3.09298	3.75742	3.75584	1.72102	0.487967	-0.619399	-2.57405	-3.17409		181.719	-2.91375	-3.6611	2.08646	-2.06483	-0.839968	-1.13311	1.64952	0.0349975	0.833627	0.878075	-1.71789	1.67804	-1.35869	2.65038	4.15687	1.27655	4.15803	4.30856		181.719	-2.89722
182.05	2.17956	-4.51324	-2.85973	-0.315168	0.878414	4.72976	3.23941	1.3592	0.242853	-0.712602		182.05	0.284137	0.721804	0.0407613	1.92709	4.21025	2.88109	-3.09785	3.75923	3.75763	1.7161	0.49929	-0.625996	-2.56899	-3.17863		182.05	-2.91176	-3.65984	2.07962	-2.04221	-0.843958	-1.13093	1.65129	0.0320533	0.836295	0.884349	-1.71989	1.68145	-1.35865	2.65266	4.13958	1.28792	4.1564	4.29867		182.05	-2.89342
182.381	2.17717	-4.51368	-2.86289	-0.320685	0.871599	4.72509	3.24363	1.3684	0.23949	-0.7143		182.381	0.283039	0.72383	0.0414625	1.93226	4.21245	2.87587	-3.09819	3.76724	3.75448	1.71829	0.492521	-0.635107	-2.57077	-3.19092		182.381	-2.91522	-3.64316	2.06318	-2.03253	-0.846324	-1.13125	1.64785	0.0290699	0.832038	0.879846	-1.71816	1.68136	-1.36203	2.65332	4.14556	1.28205	4.15364	4.29636		182.381	-2.89985
182.712	2.17303	-4.51418	-2.86529	-0.323588	0.867044	4.72778	3.24665	1.37769	0.236701	-0.710826		182.712	0.286096	0.724157	0.0426601	1.9289	4.21335	2.87275	-3.09918	3.76078	3.75937	1.70729	0.506126	-0.62246	-2.56914	-3.19347		182.712	-2.91695	-3.64008	2.04467	-2.00604	-0.847391	-1.13451	1.65407	0.0392033	0.834113	0.880532	-1.71621	1.6838	-1.36521	2.65642	4.14386	1.30735	4.1697	4.29925		182.712	-2.89635
183.043	2.17005	-4.51274	-2.86893	-0.32735	0.861468	4.72248	3.24436	1.38356	0.238901	-0.706265		183.043	0.286846	0.729638	0.0452517	1.9263	4.21377	2.87241	-3.09985	3.76832	3.74692	1.71367	0.513703	-0.614848	-2.57171	-3.19685		183.043	-2.9146	-3.63482	2.04559	-2.01162	-0.85464	-1.13548	1.65948	0.0353565	0.839315	0.878865	-1.71296	1.68372	-1.36705	2.6567	4.14115	1.31253	4.17877	4.3005		183.043	-2.883
183.374	2.16781	-4.51404	-2.8711	-0.33	0.857969	4.71602	3.24513	1.38608	0.237346	-0.707079		183.374	0.288151	0.728733	0.04282	1.92122	4.21691	2.87155	-3.10441	3.76815	3.73014	1.73792	0.516351	-0.619874	-2.58503	-3.18917		183.374	-2.91381	-3.62603	2.03291	-1.99186	-0.859724	-1.13965	1.67202	0.0211191	0.840208	0.87985	-1.71507	1.68635	-1.36907	2.65655	4.12947	1.3216	4.18103	4.29697		183.374	-2.88082
183.705	2.16549	-4.51243	-2.87454	-0.331342	0.855773	4.71231	3.24929	1.3879	0.234867	-0.710642		183.705	0.289048	0.726873	0.0471124	1.91944	4.21838	2.87845	-3.10381	3.77169	3.72823	1.74915	0.532259	-0.613299	-2.59113	-3.18578		183.705	-2.9145	-3.6254	2.01919	-1.97156	-0.862534	-1.14313	1.67672	0.00950287	0.837068	0.881603	-1.71277	1.69075	-1.36929	2.65804	4.15402	1.31986	4.19063	4.30155		183.705	-2.8965
184.036	2.16374	-4.51126	-2.87501	-0.337409	0.854527	4.71489	3.2552	1.39491	0.232826	-0.707864		184.036	0.288366	0.725729	0.050784	1.91565	4.21722	2.88106	-3.09759	3.7626	3.7125	1.79786	0.530579	-0.611221	-2.59412	-3.17499		184.036	-2.91399	-3.61895	2.04121	-1.95655	-0.859156	-1.15172	1.68405	0.0104673	0.840848	0.873822	-1.71115	1.69214	-1.36831	2.65678	4.17272	1.31047	4.19312	4.30063		184.036	-2.88737
184.367	2.1626	-4.51226	-2.87523	-0.335295	0.853943	4.71588	3.25081	1.39474	0.235285	-0.706029		184.367	0.29191	0.724919	0.0552274	1.91422	4.22106	2.89218	-3.09095	3.7555	3.70008	1.81137	0.528778	-0.624821	-2.5929	-3.1878		184.367	-2.91658	-3.60136	2.03935	-1.92112	-0.856567	-1.15434	1.6718	0.00853755	0.835732	0.870386	-1.71115	1.68997	-1.36582	2.6584	4.16669	1.31074	4.21138	4.3036		184.367	-2.88277
184.698	2.16274	-4.51159	-2.87745	-0.33626	0.85496	4.71647	3.25044	1.40102	0.233929	-0.704987		184.698	0.291757	0.725991	0.0612757	1.91384	4.21999	2.89205	-3.08663	3.75233	3.69811	1.82791	0.526425	-0.62167	-2.59703	-3.1723		184.698	-2.92144	-3.58639	2.12526	-1.95608	-0.863948	-1.15914	1.66558	0.0162727	0.837055	0.874418	-1.71247	1.68677	-1.36576	2.6589	4.17255	1.32499	4.22181	4.30236		184.698	-2.87705
185.029	2.16005	-4.51227	-2.8791	-0.339279	0.854938	4.71907	3.2516	1.40672	0.23197	-0.702028		185.029	0.291539	0.721753	0.065848	1.91913	4.2202	2.89663	-3.08549	3.7556	3.70191	1.82926	0.522944	-0.612194	-2.603	-3.15504		185.029	-2.92536	-3.57414	2.13633	-1.87159	-0.860282	-1.16287	1.67412	0.0138001	0.833642	0.874702	-1.71382	1.68407	-1.3652	2.66084	4.184	1.33272	4.23409	4.29924		185.029	-2.8703
185.36	2.16116	-4.51328	-2.88171	-0.340563	0.85734	4.72098	3.25423	1.40799	0.226104	-0.700152		185.36	0.290545	0.719801	0.0737989	1.92124	4.21931	2.90133	-3.08435	3.75958	3.70755	1.83236	0.528067	-0.60417	-2.61509	-3.13286		185.36	-2.9322	-3.55959	1.99816	-1.79287	-0.860472	-1.1622	1.66712	0.0227788	0.83262	0.8684	-1.71502	1.67932	-1.36757	2.65905	4.17833	1.3253	4.24357	4.30394		185.36	-2.87426
185.691	2.16066	-4.51375	-2.8783	-0.341795	0.860691	4.73078	3.25242	1.40444	0.228812	-0.698304		185.691	0.289959	0.722678	0.0789968	1.92518	4.21885	2.90875	-3.08438	3.75905	3.70973	1.84203	0.524842	-0.606051	-2.61995	-3.11507		185.691	-2.93755	-3.55364	1.97522	-1.75763	-0.860402	-1.15725	1.65575	0.020253	0.832427	0.868599	-1.71742	1.67975	-1.36666	2.66242	4.16949	1.33643	4.25211	4.29536		185.691	-2.87634
186.022	2.16374	-4.51357	-2.87832	-0.339695	0.860311	4.72929	3.25308	1.40647	0.22467	-0.698425		186.022	0.290076	0.724435	0.0839383	1.93154	4.21919	2.91167	-3.0831	3.76686	3.71469	1.84829	0.533028	-0.603628	-2.63026	-3.09391		186.022	-2.94393	-3.53982	1.99034	-1.7622	-0.860373	-1.15876	1.64986	0.0215903	0.828755	0.867633	-1.72255	1.68073	-1.36435	2.66095	4.17782	1.35007	4.25517	4.28562		186.022	-2.87731
186.353	2.16696	-4.51444	-2.87529	-0.342848	0.860498	4.73345	3.25974	1.40801	0.223124	-0.700394		186.353	0.291583	0.725107	0.083526	1.93065	4.21819	2.91634	-3.08782	3.77852	3.70623	1.85398	0.545151	-0.601526	-2.63148	-3.08092		186.353	-2.95609	-3.52562	1.9844	-1.7502	-0.860126	-1.16099	1.64367	0.0271838	0.82488	0.862981	-1.7273	1.68287	-1.36305	2.6631	4.19071	1.34516	4.25388	4.27617		186.353	-2.87682
186.684	2.16646	-4.51516	-2.87404	-0.344861	0.864678	4.74136	3.26159	1.4122	0.226396	-0.702006		186.684	0.292166	0.73014	0.0873827	1.93241	4.21601	2.91933	-3.08942	3.78305	3.70906	1.8608	0.547219	-0.59704	-2.63047	-3.0757		186.684	-2.96011	-3.51877	1.97679	-1.75569	-0.856236	-1.16026	1.63494	0.0348848	0.821235	0.868399	-1.73054	1.682	-1.36181	2.66351	4.20779	1.35149	4.26687	4.26762		186.684	-2.87186
187.015	2.17076	-4.51568	-2.87165	-0.340862	0.865695	4.74718	3.26351	1.41035	0.227652	-0.700375		187.015	0.293897	0.734113	0.0858375	1.93791	4.21561	2.92106	-3.09097	3.77834	3.70386	1.8665	0.534077	-0.597042	-2.6255	-3.08527		187.015	-2.96935	-3.5113	1.9993	-1.76984	-0.855547	-1.16187	1.63181	0.0406043	0.823963	0.873996	-1.73523	1.68511	-1.36031	2.6645	4.22064	1.35945	4.26751	4.26459		187.015	-2.85844
187.346	2.17324	-4.5155	-2.87026	-0.338012	0.86803	4.74905	3.2583	1.40401	0.229679	-0.698386		187.346	0.293757	0.738414	0.0842106	1.94541	4.2188	2.919	-3.0923	3.78616	3.70824	1.86154	0.53732	-0.597338	-2.62125	-3.10003		187.346	-2.97351	-3.50893	2.00892	-1.79775	-0.862865	-1.15928	1.62041	0.0450521	0.822165	0.882113	-1.73662	1.68832	-1.35976	2.66523	4.23807	1.37909	4.2806	4.25469		187.346	-2.87098
187.677	2.17737	-4.51343	-2.86855	-0.339694	0.870241	4.75225	3.2565	1.40498	0.228627	-0.698295		187.677	0.289377	0.739917	0.0837902	1.94999	4.21858	2.91446	-3.09885	3.79875	3.72112	1.85717	0.539797	-0.588517	-2.62735	-3.09228		187.677	-2.9751	-3.50375	2.02264	-1.80589	-0.865153	-1.15091	1.62975	0.0409564	0.820248	0.8821	-1.73555	1.69136	-1.35673	2.66761	4.2871	1.40198	4.27752	4.25314		187.677	-2.87337
188.008	2.17808	-4.51473	-2.86685	-0.336801	0.874855	4.75278	3.25709	1.40153	0.226556	-0.699038		188.008	0.288577	0.745782	0.0798116	1.95284	4.21855	2.91888	-3.10251	3.80625	3.72381	1.84919	0.530306	-0.593927	-2.6229	-3.09605		188.008	-2.9831	-3.49888	2.06033	-1.85638	-0.863974	-1.14319	1.63805	0.0343465	0.816585	0.881013	-1.73583	1.69467	-1.35191	2.66806	4.30653	1.40034	4.27228	4.25035		188.008	-2.87634
188.339	2.1831	-4.5161	-2.86496	-0.333515	0.879751	4.74834	3.2565	1.40146	0.229162	-0.700581		188.339	0.288345	0.752031	0.0748266	1.9506	4.21906	2.9142	-3.10347	3.81124	3.72939	1.84399	0.532728	-0.599042	-2.61437	-3.11375		188.339	-2.98663	-3.49787	2.08642	-1.90143	-0.874333	-1.13335	1.64055	0.031833	0.819326	0.882548	-1.73595	1.69478	-1.34934	2.66744	4.30768	1.40386	4.26678	4.24489		188.339	-2.87688
188.67	2.18597	-4.51752	-2.86243	-0.331447	0.882856	4.7472	3.25498	1.40087	0.230841	-0.701274		188.67	0.287255	0.756731	0.0651543	1.95094	4.2209	2.91662	-3.10396	3.80488	3.70746	1.85812	0.520487	-0.592886	-2.60539	-3.13006		188.67	-2.98924	-3.49761	2.09698	-1.91308	-0.873054	-1.13069	1.6427	0.0289565	0.819338	0.885328	-1.7312	1.69305	-1.34482	2.6697	4.32194	1.40694	4.26573	4.23449		188.67	-2.88131
189.001	2.18592	-4.51949	-2.86153	-0.327089	0.888084	4.73704	3.25694	1.40446	0.23312	-0.700898		189.001	0.286186	0.761293	0.0596773	1.94587	4.22116	2.91959	-3.10353	3.81271	3.70974	1.85316	0.525157	-0.578098	-2.59405	-3.1457		189.001	-2.98301	-3.49958	2.08917	-1.93394	-0.872974	-1.12844	1.65173	0.0418344	0.819613	0.887901	-1.72985	1.69272	-1.34192	2.66788	4.3313	1.38663	4.25931	4.23644		189.001	-2.88551
189.332	2.18524	-4.51999	-2.85939	-0.328448	0.893685	4.73537	3.26076	1.41207	0.236074	-0.702124		189.332	0.284751	0.76575	0.0503194	1.93927	4.22183	2.92363	-3.10439	3.81583	3.71183	1.85807	0.504563	-0.577992	-2.59406	-3.15174		189.332	-2.97658	-3.50656	2.08251	-1.9422	-0.872349	-1.1171	1.64541	0.03376	0.82376	0.892357	-1.72633	1.68481	-1.34145	2.66992	4.33913	1.39214	4.25667	4.23966		189.332	-2.89098
189.663	2.18372	-4.5235	-2.85724	-0.323638	0.898442	4.73124	3.25816	1.40825	0.234514	-0.705761		189.663	0.278952	0.772693	0.0513063	1.9395	4.22171	2.9272	-3.10407	3.81665	3.73025	1.86042	0.488393	-0.579952	-2.5879	-3.15689		189.663	-2.96363	-3.511	2.1009	-1.93777	-0.866389	-1.10371	1.64627	0.0215061	0.826171	0.896822	-1.72289	1.68276	-1.34128	2.667	4.33014	1.39467	4.25166	4.23302		189.663	-2.89251
189.994	2.18812	-4.52511	-2.85593	-0.319246	0.900626	4.72381	3.2634	1.41251	0.234549	-0.704926		189.994	0.280238	0.773218	0.0446198	1.94018	4.22176	2.92454	-3.10202	3.81867	3.73575	1.85506	0.476385	-0.574687	-2.59054	-3.15256		189.994	-2.96782	-3.50849	2.09425	-1.94766	-0.866005	-1.09751	1.65226	0.00240354	0.826346	0.898129	-1.7205	1.67746	-1.34056	2.66505	4.33892	1.39508	4.25142	4.23348		189.994	-2.89372
190.325	2.18663	-4.52781	-2.85266	-0.322127	0.898113	4.71935	3.26274	1.41397	0.238076	-0.705927		190.325	0.279876	0.771971	0.0423826	1.93573	4.22225	2.92725	-3.10309	3.83305	3.73571	1.84565	0.469852	-0.568198	-2.59707	-3.13712		190.325	-2.96154	-3.51876	2.10279	-1.95482	-0.864657	-1.08873	1.64643	-0.00597653	0.818704	0.889776	-1.72158	1.66972	-1.34204	2.66264	4.27934	1.37153	4.24793	4.22774		190.325	-2.88988
190.656	2.19045	-4.53048	-2.8517	-0.322889	0.898246	4.71738	3.26672	1.42074	0.241676	-0.711013		190.656	0.279294	0.773192	0.0380904	1.93517	4.21816	2.92722	-3.10991	3.83732	3.74786	1.8446	0.469631	-0.562328	-2.6045	-3.12164		190.656	-2.95548	-3.51669	2.10861	-1.95183	-0.865968	-1.0813	1.64796	-0.0258043	0.819694	0.882243	-1.72167	1.66248	-1.34339	2.66077	4.25818	1.35399	4.23941	4.22459		190.656	-2.8897
190.987	2.19082	-4.535	-2.85161	-0.323282	0.898978	4.71187	3.27455	1.42605	0.242112	-0.715406		190.987	0.28088	0.777255	0.0321714	1.93138	4.21526	2.93175	-3.10797	3.83642	3.74685	1.84292	0.458263	-0.566425	-2.60769	-3.12671		190.987	-2.95177	-3.53245	2.12298	-1.97259	-0.864267	-1.07373	1.63303	-0.0413925	0.817649	0.879232	-1.72332	1.65882	-1.34726	2.65616	4.14207	1.27854	4.23935	4.21506		190.987	-2.89946
191.318	2.19227	-4.53845	-2.85118	-0.324551	0.894226	4.70874	3.27699	1.42904	0.244891	-0.720149		191.318	0.281561	0.777292	0.0294922	1.93004	4.21582	2.93069	-3.10213	3.83599	3.76154	1.83501	0.457608	-0.560057	-2.606	-3.12516		191.318	-2.95279	-3.54638	2.1284	-1.97896	-0.857556	-1.06503	1.61863	-0.0515863	0.814934	0.877787	-1.72185	1.65864	-1.35119	2.6533	4.15975	1.28199	4.24512	4.21563		191.318	-2.89111
191.649	2.19306	-4.5394	-2.84963	-0.322902	0.894691	4.70827	3.28057	1.43552	0.245558	-0.723277		191.649	0.280708	0.77841	0.0324303	1.93059	4.21736	2.93598	-3.10159	3.8339	3.74927	1.84496	0.469173	-0.551056	-2.60084	-3.12981		191.649	-2.94922	-3.56524	2.11659	-1.99022	-0.850326	-1.06431	1.61409	-0.0677967	0.810598	0.872656	-1.72271	1.65759	-1.35446	2.65057	4.13337	1.26827	4.24685	4.21208		191.649	-2.88702
191.98	2.19211	-4.54141	-2.84844	-0.327883	0.893458	4.70606	3.28792	1.4385	0.252	-0.726537		191.98	0.282137	0.78	0.0276819	1.92911	4.21546	2.93495	-3.10296	3.84199	3.75627	1.84127	0.461092	-0.565277	-2.6023	-3.13368		191.98	-2.94584	-3.5706	2.13804	-2.01967	-0.850187	-1.0609	1.61703	-0.0935209	0.803609	0.863464	-1.72403	1.65742	-1.35794	2.64534	4.14083	1.27277	4.24857	4.20772		191.98	-2.88128
192.311	2.19461	-4.54176	-2.84815	-0.330173	0.88834	4.70785	3.29283	1.43979	0.247944	-0.730983		192.311	0.284258	0.775983	0.0218346	1.92694	4.21698	2.93779	-3.10758	3.84121	3.74291	1.84809	0.455025	-0.571024	-2.61005	-3.12845		192.311	-2.94665	-3.57867	2.17333	-2.04332	-0.849751	-1.05994	1.62227	-0.10566	0.800863	0.855992	-1.72525	1.65538	-1.35948	2.64074	4.15024	1.28939	4.25559	4.20472		192.311	-2.87039
192.642	2.19479	-4.54334	-2.848	-0.328422	0.885284	4.70318	3.2958	1.44085	0.248943	-0.734652		192.642	0.285945	0.776868	0.0219944	1.9277	4.21895	2.94326	-3.10298	3.837	3.72577	1.85275	0.465484	-0.56879	-2.59577	-3.14899		192.642	-2.94593	-3.58856	2.182	-2.05773	-0.856182	-1.06727	1.61111	-0.115195	0.796595	0.851027	-1.72289	1.66106	-1.36183	2.63491	4.1852	1.31196	4.26651	4.19275		192.642	-2.87012
192.973	2.19862	-4.54291	-2.84896	-0.325715	0.882296	4.69802	3.30509	1.45261	0.253457	-0.734756		192.973	0.291194	0.774072	0.0189727	1.9282	4.22224	2.94502	-3.0961	3.84129	3.70189	1.85646	0.464728	-0.566444	-2.5955	-3.16006		192.973	-2.94792	-3.58868	2.17367	-2.09177	-0.857635	-1.07219	1.61489	-0.117551	0.792111	0.843098	-1.72559	1.66059	-1.36324	2.63161	4.22957	1.3306	4.27529	4.19105		192.973	-2.8682
193.304	2.20029	-4.5429	-2.8507	-0.325293	0.878075	4.69028	3.3097	1.45688	0.2531	-0.737163		193.304	0.291316	0.77584	0.0178866	1.92984	4.22417	2.94815	-3.09465	3.83947	3.6992	1.84989	0.485233	-0.558342	-2.58561	-3.17155		193.304	-2.94604	-3.58457	2.17082	-2.09996	-0.854275	-1.07804	1.60246	-0.126378	0.788766	0.834015	-1.72041	1.66482	-1.3661	2.62812	4.23488	1.33345	4.27489	4.18866		193.304	-2.86503
193.635	2.20255	-4.54355	-2.85484	-0.323743	0.875437	4.68569	3.31614	1.46655	0.254167	-0.740688		193.635	0.293177	0.777329	0.0201394	1.93034	4.22376	2.94499	-3.09198	3.83588	3.7183	1.85698	0.504141	-0.549898	-2.58017	-3.17348		193.635	-2.94519	-3.58266	2.18094	-2.1133	-0.857556	-1.08455	1.60683	-0.134518	0.788077	0.835717	-1.71338	1.66814	-1.36603	2.6274	4.25452	1.33438	4.28455	4.18595		193.635	-2.86469
193.966	2.19935	-4.54551	-2.85664	-0.325406	0.871529	4.67496	3.31829	1.47556	0.252715	-0.742443		193.966	0.296664	0.777581	0.0218678	1.92906	4.22759	2.94941	-3.08339	3.83726	3.70953	1.85934	0.512241	-0.543666	-2.57175	-3.17275		193.966	-2.95374	-3.56166	2.19688	-2.11505	-0.855504	-1.08887	1.60437	-0.132969	0.789191	0.839243	-1.71116	1.67406	-1.36699	2.62467	4.26662	1.3371	4.28852	4.1909		193.966	-2.85737
194.297	2.19837	-4.54626	-2.85909	-0.325737	0.869233	4.66897	3.31856	1.47738	0.253552	-0.745968		194.297	0.302405	0.778419	0.0287791	1.93403	4.2346	2.95062	-3.07965	3.83788	3.70765	1.86126	0.532421	-0.531863	-2.57006	-3.15819		194.297	-2.95607	-3.55122	2.17719	-2.11437	-0.856552	-1.09535	1.61322	-0.134209	0.788988	0.841028	-1.70932	1.67743	-1.36758	2.62465	4.27772	1.32394	4.29219	4.19036		194.297	-2.85083
194.628	2.1981	-4.54512	-2.86112	-0.329073	0.873932	4.66693	3.31828	1.47791	0.255043	-0.743187		194.628	0.30582	0.78149	0.0345657	1.93786	4.23568	2.95319	-3.08478	3.83608	3.69792	1.86428	0.536658	-0.531116	-2.57729	-3.15568		194.628	-2.95352	-3.54643	2.12945	-2.10185	-0.862596	-1.0993	1.61645	-0.133258	0.795399	0.841803	-1.70599	1.67752	-1.36656	2.62587	4.26106	1.31034	4.29379	4.18821		194.628	-2.84061
194.959	2.19821	-4.54561	-2.86297	-0.334403	0.873544	4.67081	3.32239	1.47841	0.256551	-0.743262		194.959	0.312046	0.780751	0.0383244	1.93337	4.23762	2.95875	-3.08122	3.83304	3.71695	1.86676	0.529852	-0.536515	-2.59202	-3.14335		194.959	-2.95389	-3.53486	2.14714	-2.09621	-0.864101	-1.10498	1.63118	-0.138068	0.800255	0.842754	-1.69967	1.67789	-1.36525	2.62396	4.27655	1.31877	4.29652	4.19737		194.959	-2.84635
195.29	2.19941	-4.54483	-2.86431	-0.331706	0.870007	4.67063	3.31915	1.47736	0.254844	-0.742993		195.29	0.317522	0.781849	0.0531832	1.93441	4.24084	2.96135	-3.08062	3.8402	3.71493	1.86653	0.534812	-0.525576	-2.5932	-3.14022		195.29	-2.95574	-3.5358	2.12556	-2.06871	-0.871774	-1.11075	1.63611	-0.13332	0.809711	0.855725	-1.69759	1.68069	-1.36427	2.62571	4.29388	1.34206	4.29114	4.21675		195.29	-2.83607
195.621	2.19831	-4.54417	-2.86587	-0.332789	0.869907	4.66977	3.32092	1.48658	0.259132	-0.748465		195.621	0.322049	0.78253	0.0605994	1.93488	4.24431	2.96509	-3.07296	3.83181	3.72593	1.85631	0.543381	-0.523138	-2.60011	-3.11808		195.621	-2.95734	-3.52625	2.10974	-2.07189	-0.869444	-1.10969	1.64181	-0.136766	0.814029	0.856468	-1.69422	1.6776	-1.36369	2.62863	4.28787	1.34592	4.28956	4.22032		195.621	-2.83056
195.952	2.19944	-4.5425	-2.86691	-0.336512	0.872443	4.67692	3.32547	1.48832	0.263274	-0.748356		195.952	0.326731	0.78392	0.071931	1.93507	4.24482	2.96474	-3.07426	3.84197	3.73425	1.84931	0.556275	-0.514465	-2.60352	-3.09496		195.952	-2.95308	-3.52967	2.09133	-2.06253	-0.867398	-1.10691	1.6644	-0.13777	0.815719	0.854066	-1.6931	1.67487	-1.36104	2.6299	4.30484	1.35827	4.28818	4.22732		195.952	-2.8261
196.283	2.19744	-4.54094	-2.86667	-0.34152	0.870873	4.68027	3.32706	1.4872	0.26475	-0.749885		196.283	0.329016	0.78196	0.0807792	1.93283	4.24586	2.96888	-3.08578	3.83671	3.76783	1.82826	0.561801	-0.519051	-2.59927	-3.09402		196.283	-2.95303	-3.53417	2.07202	-2.04252	-0.868057	-1.10668	1.68231	-0.136226	0.823174	0.856494	-1.69225	1.67082	-1.35996	2.63168	4.32327	1.39179	4.28369	4.23566		196.283	-2.82411
196.614	2.19655	-4.53709	-2.86538	-0.346343	0.871075	4.68967	3.32537	1.48743	0.267994	-0.75272		196.614	0.332808	0.780205	0.0962674	1.93288	4.25137	2.97061	-3.089	3.84396	3.77603	1.82462	0.55321	-0.524898	-2.59952	-3.08483		196.614	-2.95591	-3.5476	2.04888	-2.03784	-0.871507	-1.09863	1.69313	-0.135125	0.828255	0.855009	-1.69596	1.66567	-1.35758	2.63458	4.36035	1.41405	4.28591	4.24138		196.614	-2.82442
196.945	2.19523	-4.53226	-2.86249	-0.346171	0.869648	4.69357	3.32744	1.48416	0.269715	-0.754622		196.945	0.33535	0.776794	0.102862	1.93433	4.25457	2.98098	-3.08948	3.84217	3.73707	1.84158	0.545734	-0.533595	-2.5938	-3.08715		196.945	-2.95803	-3.55307	2.02884	-2.01408	-0.866343	-1.09443	1.69429	-0.12263	0.827355	0.858858	-1.70076	1.66244	-1.35784	2.63498	4.37109	1.42524	4.27807	4.25212		196.945	-2.82513
197.276	2.19887	-4.52768	-2.86042	-0.346269	0.870271	4.70548	3.33219	1.48232	0.27097	-0.757217		197.276	0.339523	0.774734	0.106536	1.93831	4.25689	2.98023	-3.0911	3.8421	3.73635	1.83417	0.543936	-0.534808	-2.59254	-3.09229		197.276	-2.95125	-3.56657	2.03396	-2.03794	-0.864056	-1.08785	1.69666	-0.120737	0.821961	0.850391	-1.70408	1.65207	-1.35713	2.63842	4.36692	1.425	4.27132	4.25209		197.276	-2.82326
197.607	2.19859	-4.52372	-2.85878	-0.345197	0.868821	4.7141	3.33212	1.4823	0.270014	-0.756122		197.607	0.3415	0.770848	0.109168	1.93923	4.25465	2.98411	-3.09412	3.83466	3.74403	1.82983	0.539864	-0.528787	-2.59042	-3.13288		197.607	-2.94574	-3.56748	2.04061	-2.01253	-0.861045	-1.08285	1.69867	-0.120516	0.815174	0.843247	-1.70493	1.64836	-1.35426	2.64164	4.36901	1.42239	4.27359	4.26584		197.607	-2.82662
197.938	2.20066	-4.52141	-2.85646	-0.338243	0.864648	4.71771	3.33629	1.4881	0.274604	-0.760391		197.938	0.344023	0.771407	0.10946	1.93726	4.25372	2.98349	-3.08807	3.82544	3.72962	1.82756	0.546867	-0.511967	-2.58857	-3.11835		197.938	-2.94255	-3.57139	2.06196	-2.02382	-0.861258	-1.07955	1.71363	-0.121558	0.812888	0.834935	-1.70862	1.64575	-1.35468	2.6418	4.36344	1.4331	4.27382	4.27758		197.938	-2.82707
198.269	2.20442	-4.51751	-2.85583	-0.331953	0.857187	4.71331	3.33346	1.49025	0.274501	-0.762669		198.269	0.346578	0.774773	0.118034	1.94706	4.25572	2.98558	-3.09291	3.83307	3.71898	1.82377	0.569156	-0.502511	-2.58142	-3.12199		198.269	-2.94162	-3.57067	2.07689	-2.03483	-0.858122	-1.07406	1.71237	-0.119281	0.812586	0.833201	-1.7118	1.64328	-1.35679	2.64215	4.36081	1.42763	4.27893	4.28066		198.269	-2.82613
198.6	2.2062	-4.51416	-2.85535	-0.328434	0.855268	4.71498	3.3377	1.49403	0.277022	-0.761986		198.6	0.346402	0.777433	0.121102	1.94748	4.25513	2.9876	-3.08753	3.82775	3.70395	1.84078	0.57506	-0.507177	-2.57551	-3.11398		198.6	-2.93776	-3.57842	2.08806	-2.06568	-0.845439	-1.07087	1.70516	-0.119715	0.80658	0.827131	-1.71543	1.6404	-1.35883	2.64176	4.35159	1.41411	4.28849	4.27678		198.6	-2.82602
198.931	2.21158	-4.51307	-2.85218	-0.325635	0.852888	4.71916	3.34188	1.49268	0.277949	-0.755138		198.931	0.348127	0.779533	0.134562	1.94957	4.25503	2.98631	-3.09272	3.83967	3.70287	1.83505	0.579866	-0.501379	-2.57208	-3.13915		198.931	-2.93186	-3.59649	2.0801	-2.05694	-0.84298	-1.07018	1.69774	-0.113434	0.805729	0.825453	-1.71754	1.64317	-1.3573	2.64053	4.35475	1.40469	4.2969	4.28117		198.931	-2.82964
199.262	2.21423	-4.51057	-2.84952	-0.320077	0.848554	4.71569	3.3385	1.49536	0.276759	-0.749951		199.262	0.350225	0.779091	0.137758	1.95085	4.25463	2.98537	-3.08943	3.83189	3.71735	1.82681	0.576195	-0.503441	-2.56755	-3.138		199.262	-2.93614	-3.58839	2.07912	-2.05209	-0.835415	-1.06587	1.68051	-0.105507	0.804388	0.82685	-1.71823	1.6424	-1.35689	2.64152	4.33451	1.38953	4.30284	4.28652		199.262	-2.83525
199.593	2.21816	-4.51025	-2.84834	-0.317527	0.849451	4.71751	3.33692	1.50194	0.27891	-0.746473		199.593	0.351477	0.783245	0.145298	1.95534	4.25346	2.97841	-3.07771	3.82314	3.71505	1.83258	0.570373	-0.503165	-2.57274	-3.12486		199.593	-2.93272	-3.60315	2.07126	-2.05765	-0.832106	-1.06122	1.66556	-0.117945	0.797912	0.82456	-1.71846	1.6434	-1.3564	2.64139	4.31474	1.36947	4.3069	4.29762		199.593	-2.83949
199.924	2.22125	-4.51186	-2.84732	-0.312577	0.847434	4.71639	3.33834	1.50222	0.283755	-0.742091		199.924	0.354315	0.781634	0.150618	1.95655	4.2506	2.98282	-3.07741	3.82016	3.72697	1.82517	0.577147	-0.493014	-2.57695	-3.0986		199.924	-2.92985	-3.59811	2.08447	-2.07093	-0.827824	-1.064	1.66373	-0.11478	0.796348	0.825892	-1.71812	1.64612	-1.35753	2.63973	4.25654	1.33145	4.31421	4.3015		199.924	-2.84421
200.255	2.22628	-4.51225	-2.84555	-0.310695	0.847582	4.71808	3.33684	1.50548	0.28343	-0.737085		200.255	0.355244	0.784775	0.163917	1.95625	4.24898	2.97499	-3.07934	3.81965	3.74682	1.81215	0.58517	-0.491894	-2.57531	-3.11953		200.255	-2.9315	-3.60523	2.09863	-2.07663	-0.828284	-1.06182	1.65869	-0.125913	0.794401	0.822884	-1.71923	1.64787	-1.36067	2.6397	4.22115	1.31064	4.32806	4.30325		200.255	-2.85352
200.586	2.22702	-4.51135	-2.84407	-0.310362	0.846569	4.71574	3.33105	1.50337	0.286808	-0.731162		200.586	0.35651	0.790313	0.179669	1.95316	4.24619	2.97634	-3.07903	3.81973	3.74356	1.81858	0.590959	-0.482947	-2.57629	-3.12927		200.586	-2.93955	-3.58831	2.08947	-2.07875	-0.827591	-1.06105	1.66008	-0.125914	0.79645	0.826616	-1.71788	1.65843	-1.36099	2.63958	4.21243	1.31579	4.33867	4.31381		200.586	-2.85747
200.917	2.23084	-4.50806	-2.84259	-0.310329	0.845755	4.71326	3.33386	1.5063	0.289519	-0.731078		200.917	0.353541	0.792104	0.196748	1.95518	4.24791	2.97083	-3.07451	3.82826	3.73696	1.81712	0.600011	-0.487591	-2.57826	-3.09254		200.917	-2.94469	-3.59188	2.07789	-2.09512	-0.830829	-1.06028	1.63593	-0.108605	0.799018	0.827246	-1.71736	1.66099	-1.36478	2.63813	4.22834	1.32598	4.33918	4.31435		200.917	-2.8548
201.248	2.23148	-4.50624	-2.84325	-0.314271	0.845996	4.71223	3.33131	1.50352	0.289845	-0.729143		201.248	0.356632	0.793476	0.212768	1.95907	4.24938	2.96625	-3.07758	3.84267	3.72422	1.82931	0.610213	-0.492147	-2.56936	-3.12662		201.248	-2.9466	-3.60254	2.07423	-2.10948	-0.825279	-1.05611	1.62268	-0.112245	0.802132	0.830736	-1.71839	1.66689	-1.36435	2.63589	4.25385	1.31903	4.34174	4.31647		201.248	-2.86251
201.579	2.23104	-4.5056	-2.84183	-0.31408	0.844459	4.71978	3.33371	1.50886	0.293794	-0.725222		201.579	0.355559	0.790029	0.222679	1.95798	4.24413	2.9604	-3.07495	3.84411	3.72368	1.83531	0.584665	-0.501833	-2.56532	-3.08502		201.579	-2.94852	-3.6081	2.0585	-2.12697	-0.828461	-1.05081	1.61763	-0.113927	0.7986	0.831931	-1.71741	1.66992	-1.36426	2.63718	4.25889	1.33137	4.34933	4.32498		201.579	-2.86091
201.91	2.23188	-4.50394	-2.84133	-0.316133	0.842275	4.7196	3.32283	1.50431	0.292436	-0.727317		201.91	0.358401	0.790508	0.229047	1.96045	4.24769	2.95728	-3.07737	3.83788	3.72973	1.8199	0.583906	-0.493668	-2.56131	-3.13245		201.91	-2.95039	-3.60351	2.05755	-2.13491	-0.836445	-1.04815	1.61213	-0.117051	0.79618	0.823196	-1.7162	1.67287	-1.36375	2.63993	4.26221	1.33967	4.35351	4.33438		201.91	-2.87091
202.241	2.23135	-4.50399	-2.84209	-0.315809	0.839705	4.72533	3.31998	1.5023	0.288938	-0.723234		202.241	0.360751	0.790294	0.237014	1.96373	4.24389	2.95298	-3.07298	3.82903	3.72705	1.83171	0.580701	-0.501379	-2.56199	-3.12856		202.241	-2.9535	-3.58841	2.05765	-2.13671	-0.841087	-1.04372	1.62005	-0.111486	0.791553	0.822713	-1.71569	1.67189	-1.36435	2.64012	4.26103	1.36267	4.35324	4.33887		202.241	-2.88072
202.572	2.23353	-4.50683	-2.84376	-0.313946	0.840507	4.72908	3.31652	1.49641	0.290988	-0.722134		202.572	0.360739	0.788944	0.238399	1.9675	4.24522	2.95851	-3.07744	3.82592	3.72326	1.82182	0.58035	-0.499215	-2.54981	-3.15772		202.572	-2.95596	-3.5987	2.0569	-2.14211	-0.84979	-1.04092	1.63212	-0.120261	0.785856	0.824001	-1.71559	1.67282	-1.36587	2.64128	4.27247	1.37454	4.3601	4.34182		202.572	-2.88304
202.903	2.23418	-4.50409	-2.84676	-0.314772	0.83819	4.73341	3.31468	1.49789	0.287781	-0.723482		202.903	0.361076	0.792414	0.241622	1.96847	4.24584	2.95382	-3.08016	3.83076	3.72213	1.82525	0.58979	-0.49487	-2.55354	-3.15976		202.903	-2.95275	-3.59452	2.07306	-2.15211	-0.855165	-1.03631	1.64289	-0.110466	0.780946	0.829272	-1.7165	1.67572	-1.36742	2.64195	4.25637	1.37097	4.36211	4.33375		202.903	-2.89191
203.234	2.23199	-4.50001	-2.84712	-0.311593	0.834592	4.73393	3.31319	1.50058	0.286583	-0.72368		203.234	0.362987	0.79586	0.237069	1.9707	4.24803	2.95181	-3.07893	3.82881	3.70709	1.83892	0.593014	-0.509384	-2.55046	-3.17101		203.234	-2.95316	-3.59776	2.06639	-2.1636	-0.85668	-1.03106	1.63729	-0.11728	0.785478	0.827702	-1.71472	1.67635	-1.36928	2.64044	4.28424	1.39443	4.364	4.33609		203.234	-2.88703
203.565	2.2313	-4.49761	-2.84968	-0.311915	0.832055	4.72529	3.31271	1.50413	0.286314	-0.721721		203.565	0.366761	0.794829	0.232194	1.96817	4.24917	2.95674	-3.07315	3.83473	3.70212	1.84159	0.594048	-0.510782	-2.54503	-3.1722		203.565	-2.9565	-3.58763	2.04087	-2.16704	-0.856114	-1.02509	1.63584	-0.123601	0.791975	0.829468	-1.71521	1.67959	-1.36407	2.64254	4.307	1.39348	4.36017	4.33593		203.565	-2.88076
203.896	2.23	-4.49697	-2.85157	-0.309167	0.830027	4.72226	3.31317	1.51068	0.286521	-0.719488		203.896	0.367472	0.793864	0.226566	1.96803	4.25011	2.95799	-3.07399	3.83588	3.7174	1.83398	0.584632	-0.527449	-2.53503	-3.20034		203.896	-2.94759	-3.61038	2.04279	-2.1793	-0.860306	-1.02407	1.64431	-0.125099	0.795835	0.830507	-1.7169	1.68036	-1.36338	2.64101	4.29362	1.37515	4.36035	4.33253		203.896	-2.8858
204.227	2.23115	-4.49741	-2.85279	-0.309376	0.828956	4.72429	3.31209	1.51296	0.28576	-0.71496		204.227	0.375045	0.795045	0.214716	1.95878	4.25195	2.96554	-3.07891	3.83247	3.71249	1.8392	0.575542	-0.528206	-2.53553	-3.1667		204.227	-2.94527	-3.60909	2.05745	-2.16721	-0.861873	-1.022	1.6593	-0.136687	0.803343	0.832542	-1.71993	1.68109	-1.35951	2.64159	4.28863	1.37795	4.35585	4.33212		204.227	-2.88891
204.558	2.23501	-4.49488	-2.85332	-0.310751	0.824945	4.72954	3.31122	1.52062	0.277831	-0.710538		204.558	0.377112	0.792466	0.20869	1.95682	4.25539	2.97552	-3.07664	3.82694	3.73295	1.81798	0.565317	-0.528191	-2.53356	-3.12773		204.558	-2.94417	-3.606	2.06571	-2.15984	-0.862719	-1.02276	1.65186	-0.130469	0.801824	0.835334	-1.7194	1.67776	-1.35832	2.64374	4.2624	1.36972	4.35535	4.33326		204.558	-2.87875
204.889	2.23606	-4.49196	-2.85473	-0.308802	0.824224	4.72418	3.31291	1.52462	0.270369	-0.708188		204.889	0.381447	0.791527	0.199694	1.95492	4.26095	2.98172	-3.06528	3.81772	3.7336	1.82291	0.575455	-0.524475	-2.53691	-3.12496		204.889	-2.94519	-3.60009	2.06575	-2.14589	-0.863618	-1.02153	1.6623	-0.119662	0.80593	0.831605	-1.72181	1.68106	-1.3566	2.64439	4.24481	1.36574	4.34537	4.32781		204.889	-2.88158
205.22	2.236	-4.49089	-2.85686	-0.307499	0.821632	4.71962	3.32183	1.53469	0.277981	-0.705611		205.22	0.38387	0.792209	0.199087	1.95608	4.26265	2.98577	-3.05848	3.81858	3.73591	1.83483	0.589641	-0.519524	-2.55797	-3.13334		205.22	-2.94167	-3.60395	2.06495	-2.13697	-0.863159	-1.01572	1.67365	-0.12584	0.803741	0.839256	-1.72507	1.68221	-1.3564	2.64199	4.23626	1.3648	4.33483	4.31763		205.22	-2.87194
205.551	2.2366	-4.48879	-2.85781	-0.306978	0.821758	4.71793	3.32812	1.54195	0.28119	-0.708622		205.551	0.386145	0.794831	0.19382	1.95133	4.269	2.98831	-3.05547	3.81791	3.75047	1.83116	0.588415	-0.511492	-2.55126	-3.08707		205.551	-2.94243	-3.60891	2.05676	-2.13346	-0.860809	-1.01576	1.67324	-0.123189	0.808491	0.838562	-1.72609	1.68655	-1.35605	2.64385	4.22875	1.35182	4.32911	4.31249		205.551	-2.87115
205.882	2.23449	-4.48587	-2.85547	-0.307407	0.821711	4.72116	3.33608	1.54623	0.278277	-0.705769		205.882	0.387397	0.797989	0.198948	1.95172	4.27417	2.98565	-3.04818	3.81348	3.74912	1.84187	0.584082	-0.507877	-2.56008	-3.02741		205.882	-2.93838	-3.60659	2.04636	-2.12753	-0.851297	-1.01278	1.66874	-0.123549	0.813041	0.836638	-1.72496	1.68901	-1.35383	2.64422	4.2322	1.35696	4.31531	4.30828		205.882	-2.86406
206.213	2.23637	-4.48496	-2.85268	-0.303712	0.823347	4.72074	3.34261	1.55214	0.279894	-0.702258		206.213	0.389935	0.798081	0.199831	1.95629	4.27706	2.99504	-3.04052	3.82717	3.75212	1.83678	0.587678	-0.50523	-2.54986	-3.01624		206.213	-2.94364	-3.59437	2.02799	-2.13798	-0.845986	-1.01088	1.67073	-0.130425	0.82139	0.832597	-1.72678	1.68882	-1.35307	2.64393	4.23807	1.37412	4.30651	4.30632		206.213	-2.84222
206.544	2.23923	-4.48601	-2.85178	-0.305636	0.826762	4.72367	3.34602	1.55291	0.278613	-0.698761		206.544	0.393172	0.798586	0.205647	1.95613	4.2753	2.99754	-3.03624	3.8337	3.74983	1.84228	0.577494	-0.491967	-2.55185	-3.01095		206.544	-2.94472	-3.58701	2.01863	-2.12615	-0.848364	-1.01311	1.68475	-0.12322	0.821783	0.838344	-1.73151	1.69378	-1.35221	2.64598	4.23486	1.39761	4.29642	4.30499		206.544	-2.84241
206.875	2.24023	-4.48481	-2.85032	-0.302123	0.826649	4.72739	3.35626	1.56051	0.278489	-0.695194		206.875	0.395253	0.803371	0.203954	1.96106	4.27965	3.00159	-3.0342	3.8277	3.75448	1.83822	0.567938	-0.489593	-2.55599	-3.0095		206.875	-2.94772	-3.5829	2.02392	-2.12036	-0.846738	-1.01308	1.69251	-0.11241	0.817699	0.839438	-1.73413	1.69603	-1.35502	2.64231	4.23277	1.44459	4.2956	4.30115		206.875	-2.82652
207.206	2.24017	-4.48349	-2.85032	-0.298971	0.827014	4.72495	3.36947	1.56964	0.279038	-0.69386		207.206	0.396158	0.808949	0.200243	1.9647	4.28696	3.00598	-3.02484	3.82283	3.74849	1.8418	0.564212	-0.485268	-2.55619	-3.00003		207.206	-2.95525	-3.56846	1.99481	-2.12082	-0.840073	-1.01015	1.68912	-0.10763	0.818615	0.84158	-1.73434	1.69861	-1.3544	2.64286	4.26507	1.46662	4.2991	4.29532		207.206	-2.81802
207.537	2.23819	-4.48084	-2.85004	-0.29678	0.830184	4.7214	3.37784	1.57671	0.281103	-0.691944		207.537	0.393536	0.816199	0.198939	1.97236	4.2918	3.00915	-3.01984	3.82415	3.76749	1.83672	0.568268	-0.47278	-2.55398	-2.9986		207.537	-2.95961	-3.56052	1.96158	-2.11885	-0.83252	-1.01048	1.68736	-0.109437	0.805252	0.842678	-1.72926	1.70489	-1.35417	2.64275	4.26752	1.46465	4.30573	4.2971		207.537	-2.81454
207.868	2.23443	-4.47808	-2.84711	-0.290659	0.833589	4.7164	3.38248	1.58219	0.286845	-0.687385		207.868	0.393425	0.820925	0.191553	1.97958	4.29343	3.01027	-3.01471	3.8155	3.76924	1.85018	0.565805	-0.473653	-2.55117	-2.89097		207.868	-2.96513	-3.545	1.95108	-2.07334	-0.830752	-1.0118	1.69518	-0.117875	0.801646	0.84293	-1.731	1.7095	-1.35542	2.63895	4.26319	1.47763	4.30611	4.29244		207.868	-2.81522
208.199	2.23044	-4.47582	-2.84441	-0.2901	0.841447	4.71501	3.3826	1.58299	0.29206	-0.688612		208.199	0.389934	0.824561	0.186743	1.98758	4.29224	3.01299	-3.01661	3.81029	3.77649	1.84205	0.560758	-0.474911	-2.56658	-3.01097		208.199	-2.9701	-3.52839	1.93973	-2.06368	-0.828323	-1.01499	1.69742	-0.110044	0.80352	0.843944	-1.7277	1.71003	-1.35658	2.63781	4.26602	1.46889	4.30131	4.29191		208.199	-2.81891
208.53	2.23129	-4.47256	-2.8394	-0.288269	0.85064	4.71904	3.38359	1.58366	0.288319	-0.682686		208.53	0.388649	0.823915	0.177143	1.98789	4.29341	3.0179	-3.02361	3.82452	3.7856	1.82614	0.559599	-0.480913	-2.55939	-3.05136		208.53	-2.97	-3.52127	1.94161	-2.07729	-0.834605	-1.01941	1.69052	-0.0965222	0.812558	0.843539	-1.72472	1.70949	-1.35473	2.6375	4.27594	1.49016	4.30012	4.29338		208.53	-2.82291
208.861	2.23436	-4.46645	-2.83565	-0.284843	0.851628	4.71763	3.38909	1.58776	0.290348	-0.680258		208.861	0.388421	0.820919	0.16784	1.98984	4.29001	3.01727	-3.02516	3.83253	3.78213	1.82324	0.557231	-0.478443	-2.5199	-3.11182		208.861	-2.97147	-3.5107	1.96361	-2.09655	-0.834723	-1.02694	1.68686	-0.110781	0.814563	0.847393	-1.72455	1.71011	-1.35654	2.63547	4.26528	1.48777	4.30205	4.30216		208.861	-2.81604
209.192	2.23889	-4.46151	-2.83426	-0.281617	0.850619	4.7129	3.38821	1.59952	0.294553	-0.683011		209.192	0.391763	0.818844	0.150426	1.99227	4.28561	3.02159	-3.02224	3.83801	3.77661	1.82515	0.553567	-0.483662	-2.47984	-3.18075		209.192	-2.97442	-3.4945	1.97109	-2.11533	-0.84168	-1.02595	1.68959	-0.100862	0.817428	0.852625	-1.72653	1.71319	-1.35693	2.63668	4.27041	1.48171	4.31152	4.3096		209.192	-2.81799
209.523	2.23792	-4.45259	-2.83182	-0.27996	0.851229	4.71429	3.3891	1.60405	0.295664	-0.683165		209.523	0.394412	0.813144	0.139461	1.98994	4.28631	3.02383	-3.01855	3.82355	3.78982	1.81692	0.54494	-0.498099	-2.45979	-3.18472		209.523	-2.96958	-3.50566	1.98025	-2.09932	-0.849128	-1.03343	1.70187	-0.0946436	0.811912	0.856337	-1.72556	1.71664	-1.35437	2.63856	4.27193	1.47388	4.31428	4.3172		209.523	-2.82186
209.854	2.23631	-4.44518	-2.83065	-0.277475	0.851736	4.71723	3.38524	1.61027	0.295818	-0.682607		209.854	0.394954	0.811757	0.132388	1.98865	4.28769	3.02296	-3.01554	3.82492	3.79764	1.81405	0.553545	-0.509274	-2.54718	-3.13244		209.854	-2.96819	-3.51247	1.99168	-2.08794	-0.84911	-1.03751	1.68736	-0.112255	0.813814	0.860438	-1.72172	1.71537	-1.35368	2.63905	4.27635	1.47855	4.32089	4.32084		209.854	-2.82106
210.185	2.23766	-4.43828	-2.82698	-0.276517	0.855513	4.72643	3.37934	1.60949	0.299628	-0.682503		210.185	0.395875	0.806966	0.135514	1.99597	4.28559	3.02035	-3.01618	3.83028	3.79819	1.82272	0.560531	-0.50992	-2.56536	-3.05815		210.185	-2.96168	-3.52463	2.00639	-2.08819	-0.84779	-1.04887	1.68021	-0.105437	0.812218	0.863751	-1.72029	1.71613	-1.35163	2.64248	4.28614	1.46271	4.31464	4.32447		210.185	-2.82635
210.516	2.24042	-4.43033	-2.82419	-0.274054	0.855728	4.73752	3.37191	1.60508	0.304023	-0.683305		210.516	0.399811	0.801753	0.140309	2.00207	4.28129	3.01682	-3.01977	3.82764	3.79808	1.83164	0.556296	-0.519288	-2.50342	-3.22776		210.516	-2.95351	-3.54199	2.01838	-2.07394	-0.847529	-1.05681	1.67584	-0.109091	0.809329	0.861631	-1.72238	1.71495	-1.35124	2.64395	4.27388	1.45039	4.30678	4.32317		210.516	-2.83402
210.847	2.24218	-4.42272	-2.82155	-0.269543	0.855013	4.75182	3.37232	1.60599	0.310883	-0.688328		210.847	0.40313	0.798126	0.142995	2.01065	4.27748	3.01893	-3.02073	3.82671	3.79702	1.83736	0.549696	-0.534363	-2.51494	-3.16475		210.847	-2.94905	-3.54364	2.01804	-2.07588	-0.845821	-1.06366	1.68647	-0.106879	0.811762	0.859283	-1.7254	1.70983	-1.35174	2.64451	4.26683	1.43056	4.30072	4.32296		210.847	-2.84739
211.178	2.24771	-4.41547	-2.82099	-0.269143	0.853873	4.75531	3.37079	1.60723	0.311173	-0.68689		211.178	0.403397	0.795586	0.148719	2.01553	4.27983	3.01755	-3.0237	3.83075	3.79624	1.84406	0.548861	-0.533919	-2.52451	-3.13495		211.178	-2.94946	-3.54557	2.02464	-2.07797	-0.844637	-1.06951	1.68022	-0.0935137	0.811922	0.856177	-1.72384	1.70875	-1.35017	2.64866	4.26484	1.41471	4.29566	4.32777		211.178	-2.84782
211.509	2.24964	-4.40494	-2.81881	-0.266704	0.849787	4.75844	3.37141	1.60447	0.314309	-0.686349		211.509	0.409968	0.795011	0.155168	2.01204	4.27951	3.01642	-3.02555	3.83822	3.80068	1.84271	0.55222	-0.543787	-2.54681	-3.09455		211.509	-2.94926	-3.5538	2.0398	-2.07231	-0.844082	-1.07054	1.67331	-0.0949623	0.807725	0.864615	-1.72188	1.71104	-1.3473	2.64987	4.26048	1.39892	4.29643	4.33386		211.509	-2.84694
211.84	2.24986	-4.40056	-2.81743	-0.265771	0.844407	4.75789	3.37358	1.60679	0.318147	-0.686552		211.84	0.413767	0.793945	0.154071	2.01007	4.27793	3.01573	-3.01963	3.83224	3.81034	1.84299	0.556568	-0.5422	-2.54699	-3.07709		211.84	-2.95181	-3.55292	2.03857	-2.06799	-0.839816	-1.07933	1.66595	-0.107718	0.808548	0.869706	-1.72322	1.71094	-1.34644	2.65087	4.25344	1.38105	4.28681	4.33913		211.84	-2.85856
212.171	2.24498	-4.39909	-2.81701	-0.265842	0.845232	4.75645	3.3663	1.60754	0.317827	-0.683983		212.171	0.41598	0.798004	0.158132	2.01211	4.28041	3.01916	-3.01796	3.82893	3.81706	1.84611	0.55379	-0.551097	-2.54905	-3.06825		212.171	-2.95299	-3.56004	2.04099	-2.05063	-0.834797	-1.08776	1.66893	-0.106256	0.810454	0.866803	-1.72138	1.71335	-1.345	2.65337	4.2522	1.38466	4.27549	4.33023		212.171	-2.86577
212.502	2.24313	-4.39582	-2.81853	-0.267646	0.844763	4.75804	3.36106	1.60146	0.31453	-0.678792		212.502	0.417046	0.798877	0.161376	2.01146	4.2852	3.01596	-3.02085	3.83297	3.81609	1.84948	0.555028	-0.552701	-2.54681	-3.05114		212.502	-2.94899	-3.57342	2.06341	-2.0302	-0.830806	-1.0958	1.67947	-0.104924	0.812437	0.876713	-1.71898	1.71727	-1.34743	2.65383	4.2562	1.38083	4.26886	4.32675		212.502	-2.86855
212.833	2.24523	-4.39601	-2.82035	-0.269221	0.841566	4.74812	3.36199	1.60002	0.318449	-0.67775		212.833	0.416086	0.80667	0.161944	2.01107	4.27995	3.01401	-3.02645	3.83865	3.75693	1.90719	0.551148	-0.543152	-2.53975	-3.05804		212.833	-2.9406	-3.58931	2.06541	-2.02611	-0.82082	-1.09926	1.66736	-0.10739	0.809842	0.88159	-1.7176	1.71969	-1.34834	2.65388	4.26087	1.37368	4.26363	4.31684		212.833	-2.87377
213.164	2.24607	-4.39383	-2.8179	-0.267455	0.839409	4.73624	3.36597	1.5953	0.320111	-0.679878		213.164	0.414143	0.813252	0.159206	2.01357	4.27918	3.02075	-3.02312	3.83326	3.74855	1.91231	0.540781	-0.550548	-2.53873	-3.06017		213.164	-2.93545	-3.61144	2.06398	-2.01659	-0.818278	-1.09966	1.67713	-0.0930272	0.811183	0.877968	-1.71733	1.72012	-1.34821	2.65537	4.25859	1.36397	4.26385	4.31661		213.164	-2.87435
213.495	2.244	-4.39553	-2.81532	-0.266746	0.837015	4.72533	3.37204	1.59045	0.319669	-0.680045		213.495	0.412026	0.819504	0.151058	2.01263	4.28236	3.02642	-3.02237	3.82951	3.76546	1.89953	0.535643	-0.550489	-2.53459	-3.05493		213.495	-2.94401	-3.61004	2.06849	-2.00999	-0.816607	-1.09779	1.69556	-0.0935075	0.81687	0.879872	-1.71818	1.71945	-1.34642	2.65538	4.26652	1.35759	4.26613	4.30687		213.495	-2.87883
213.826	2.2437	-4.39805	-2.81239	-0.267941	0.835975	4.71307	3.3751	1.59097	0.320734	-0.678688		213.826	0.406617	0.827061	0.148191	2.00818	4.28234	3.03258	-3.02553	3.83696	3.75805	1.90372	0.531656	-0.539754	-2.52743	-3.05971		213.826	-2.94299	-3.61347	2.0873	-2.01498	-0.819412	-1.09539	1.71399	-0.0828459	0.819117	0.888856	-1.7159	1.72129	-1.34767	2.65576	4.26747	1.34159	4.26477	4.30649		213.826	-2.87754
214.157	2.24315	-4.39812	-2.80982	-0.266842	0.833689	4.70049	3.37664	1.58844	0.318932	-0.672593		214.157	0.40642	0.831332	0.142043	2.00115	4.28277	3.03597	-3.02494	3.84679	3.75208	1.89767	0.524729	-0.54707	-2.51683	-3.05581		214.157	-2.94298	-3.61864	2.10081	-2.00195	-0.828366	-1.09239	1.70937	-0.0766066	0.820241	0.890549	-1.71647	1.72432	-1.35049	2.65408	4.27137	1.34104	4.26306	4.30042		214.157	-2.86371
214.488	2.23976	-4.39962	-2.80786	-0.266779	0.833233	4.69901	3.37923	1.5859	0.32065	-0.674466		214.488	0.403913	0.839331	0.141871	1.99446	4.27858	3.04186	-3.02577	3.85674	3.75494	1.89771	0.518636	-0.542618	-2.51096	-3.06821		214.488	-2.94164	-3.63007	2.11341	-2.00724	-0.833273	-1.08766	1.71391	-0.0826561	0.824762	0.893622	-1.71426	1.72529	-1.35151	2.65239	4.28265	1.34548	4.26241	4.29952		214.488	-2.86094
214.819	2.24147	-4.40256	-2.80676	-0.267799	0.833775	4.69939	3.37968	1.58847	0.326745	-0.67165		214.819	0.400047	0.842424	0.144531	1.99062	4.27674	3.04691	-3.02889	3.86068	3.74699	1.90001	0.523477	-0.520556	-2.48976	-3.08358		214.819	-2.93656	-3.6335	2.1152	-2.01202	-0.83351	-1.08614	1.72719	-0.0720868	0.822603	0.894548	-1.71626	1.72203	-1.35283	2.65304	4.29206	1.35706	4.26635	4.28655		214.819	-2.86165
215.15	2.24283	-4.40075	-2.80555	-0.267632	0.838775	4.69994	3.3842	1.59296	0.328677	-0.673885		215.15	0.398171	0.849375	0.145618	1.99236	4.274	3.04823	-3.03042	3.86802	3.73459	1.90247	0.526357	-0.499632	-2.48672	-3.11632		215.15	-2.93574	-3.63688	2.12087	-2.00588	-0.831643	-1.08154	1.73729	-0.0711599	0.825741	0.905555	-1.71341	1.72256	-1.35247	2.65287	4.30091	1.35895	4.27697	4.28195		215.15	-2.85311
215.481	2.24547	-4.39621	-2.80345	-0.262588	0.839278	4.69669	3.38585	1.59296	0.334498	-0.673307		215.481	0.399606	0.848698	0.146984	1.99235	4.26756	3.04846	-3.0343	3.86694	3.73497	1.90728	0.531452	-0.479837	-2.48083	-3.11815		215.481	-2.943	-3.63417	2.115	-2.01328	-0.836181	-1.07758	1.72653	-0.0697461	0.817717	0.905271	-1.7139	1.72119	-1.35092	2.65434	4.292	1.34178	4.2837	4.28154		215.481	-2.8561
215.812	2.24251	-4.39391	-2.79929	-0.25703	0.839905	4.69773	3.39438	1.59698	0.340418	-0.672227		215.812	0.397484	0.852331	0.150759	1.9965	4.26287	3.05328	-3.03769	3.86658	3.73877	1.90601	0.533615	-0.464611	-2.48277	-3.1284		215.812	-2.94787	-3.63127	2.10708	-2.01712	-0.836978	-1.07742	1.7239	-0.0740144	0.814167	0.899847	-1.7142	1.71583	-1.34779	2.65618	4.25931	1.33279	4.28398	4.28		215.812	-2.85096
216.143	2.2395	-4.39351	-2.79653	-0.251129	0.842847	4.70377	3.40049	1.60323	0.342024	-0.668632		216.143	0.399089	0.85309	0.155394	1.99905	4.2611	3.05683	-3.03293	3.86479	3.73768	1.89644	0.541442	-0.452447	-2.48051	-3.12672		216.143	-2.95513	-3.63467	2.08696	-2.01944	-0.840402	-1.07815	1.73039	-0.0717787	0.809054	0.891605	-1.71583	1.71356	-1.34876	2.65572	4.25332	1.3298	4.29149	4.28108		216.143	-2.85681
216.474	2.23865	-4.39631	-2.79478	-0.248349	0.846269	4.71365	3.40037	1.6115	0.344622	-0.66749		216.474	0.400099	0.84916	0.160001	2.00449	4.26181	3.05712	-3.03815	3.8675	3.74523	1.88795	0.548069	-0.44539	-2.47769	-3.15225		216.474	-2.96058	-3.63823	2.08616	-2.00685	-0.848075	-1.08171	1.73252	-0.0772333	0.807247	0.892101	-1.71528	1.71268	-1.3477	2.65459	4.24374	1.31834	4.29126	4.27929		216.474	-2.85459
216.805	2.23883	-4.39512	-2.79582	-0.247687	0.851851	4.7215	3.40546	1.61784	0.350422	-0.665474		216.805	0.402303	0.84682	0.160601	2.01116	4.25844	3.05439	-3.04173	3.87159	3.74079	1.88396	0.550658	-0.445475	-2.48404	-3.13982		216.805	-2.95781	-3.64135	2.09581	-1.99367	-0.856707	-1.08803	1.7218	-0.0713265	0.809888	0.900046	-1.71657	1.70799	-1.3481	2.65607	4.23733	1.32415	4.28444	4.28655		216.805	-2.86511
217.136	2.23745	-4.39286	-2.79453	-0.245905	0.857654	4.72527	3.40545	1.61819	0.350686	-0.666385		217.136	0.405397	0.844222	0.156786	2.01168	4.2573	3.05241	-3.04005	3.87219	3.73076	1.8884	0.555999	-0.448873	-2.49573	-3.13633		217.136	-2.9544	-3.64395	2.08705	-1.98204	-0.858161	-1.09428	1.71037	-0.0688368	0.810086	0.890813	-1.71722	1.70729	-1.34763	2.65474	4.23594	1.32697	4.28761	4.29325		217.136	-2.87277
217.467	2.23866	-4.3944	-2.79378	-0.244584	0.866678	4.72465	3.40777	1.61942	0.351475	-0.662557		217.467	0.406154	0.84102	0.15957	2.01313	4.25568	3.04899	-3.04106	3.8741	3.72725	1.89461	0.562882	-0.427837	-2.49815	-3.13958		217.467	-2.95722	-3.655	2.07909	-1.98174	-0.855222	-1.09568	1.71115	-0.0712648	0.812304	0.88862	-1.71848	1.71141	-1.34532	2.65817	4.23939	1.33454	4.284	4.3003		217.467	-2.88065
217.798	2.23753	-4.39416	-2.79263	-0.243044	0.876908	4.72262	3.40952	1.62828	0.35341	-0.66115		217.798	0.409864	0.840044	0.153237	2.01619	4.25536	3.04785	-3.04516	3.88157	3.71947	1.90636	0.575275	-0.418577	-2.4996	-3.13322		217.798	-2.9527	-3.66302	2.06835	-1.98532	-0.854474	-1.10407	1.71335	-0.0660916	0.807103	0.886178	-1.7193	1.71274	-1.34321	2.66142	4.23792	1.32471	4.28402	4.31393		217.798	-2.89652
218.129	2.23416	-4.39389	-2.79251	-0.23769	0.885967	4.7207	3.41261	1.63069	0.350975	-0.661325		218.129	0.413257	0.843538	0.14777	2.02506	4.2542	3.04442	-3.04589	3.88768	3.70791	1.91716	0.576149	-0.424515	-2.51086	-3.14766		218.129	-2.95319	-3.66808	2.06603	-1.98237	-0.854993	-1.11782	1.71365	-0.065959	0.810594	0.884759	-1.71907	1.71747	-1.34231	2.66105	4.21709	1.31471	4.28953	4.3307		218.129	-2.90102
218.46	2.23006	-4.39523	-2.79255	-0.230581	0.890305	4.71859	3.41081	1.62688	0.348955	-0.659015		218.46	0.415956	0.840683	0.145907	2.03179	4.25226	3.04091	-3.0499	3.88914	3.69421	1.92617	0.565736	-0.442605	-2.50664	-3.13975		218.46	-2.94972	-3.67924	2.05737	-1.96925	-0.858522	-1.12166	1.70969	-0.0525432	0.809331	0.878387	-1.72178	1.7177	-1.34292	2.66443	4.21037	1.3043	4.29518	4.34004		218.46	-2.90696
218.791	2.22359	-4.3952	-2.79443	-0.23069	0.897932	4.72324	3.41002	1.62367	0.343152	-0.656503		218.791	0.412517	0.847924	0.144034	2.03815	4.2503	3.03936	-3.05066	3.88886	3.68002	1.94685	0.570919	-0.439747	-2.50963	-3.1405		218.791	-2.94675	-3.69942	2.0439	-1.96343	-0.860724	-1.12357	1.71508	-0.0476441	0.81672	0.885162	-1.72154	1.71758	-1.3425	2.66489	4.21466	1.29981	4.29474	4.34252		218.791	-2.91462
219.122	2.21922	-4.39344	-2.79658	-0.229682	0.905775	4.72316	3.40618	1.61891	0.342022	-0.658855		219.122	0.41353	0.846809	0.140654	2.04195	4.25072	3.03431	-3.05584	3.89718	3.67782	1.96475	0.573341	-0.448689	-2.51333	-3.13439		219.122	-2.94093	-3.69761	2.05139	-1.94299	-0.864134	-1.12585	1.72236	-0.0375376	0.818436	0.889734	-1.71981	1.72087	-1.34244	2.66656	4.28362	1.29451	4.29816	4.34623		219.122	-2.92174
219.453	2.21626	-4.39225	-2.79548	-0.229328	0.911549	4.72468	3.4016	1.61552	0.341948	-0.661728		219.453	0.414388	0.845799	0.142821	2.04082	4.24785	3.03044	-3.05794	3.89664	3.67433	1.96904	0.573438	-0.460894	-2.52091	-3.13073		219.453	-2.93324	-3.70463	2.05847	-1.94439	-0.87007	-1.12858	1.72341	-0.0340835	0.831578	0.894929	-1.71899	1.71849	-1.33843	2.66728	4.30435	1.30019	4.2983	4.3569		219.453	-2.91385
219.784	2.21553	-4.39064	-2.79596	-0.229256	0.920382	4.72077	3.40334	1.61136	0.339636	-0.660919		219.784	0.416549	0.848534	0.144604	2.04096	4.24691	3.0258	-3.06203	3.89571	3.67157	1.97345	0.569186	-0.470499	-2.52468	-3.11903		219.784	-2.93648	-3.69404	2.06055	-1.94727	-0.86966	-1.12725	1.72745	-0.0250335	0.835543	0.894022	-1.71835	1.7191	-1.33696	2.67036	4.2971	1.29876	4.30355	4.36518		219.784	-2.91711
220.115	2.21363	-4.38987	-2.7943	-0.226849	0.930058	4.71814	3.40473	1.60402	0.340109	-0.660138		220.115	0.418213	0.851287	0.149194	2.03036	4.24397	3.0199	-3.06498	3.9011	3.66612	1.98179	0.561808	-0.486051	-2.52281	-3.12337		220.115	-2.93534	-3.68395	2.03889	-1.95387	-0.870466	-1.12369	1.73007	-0.0248349	0.825717	0.892561	-1.7148	1.7228	-1.33629	2.67176	4.31327	1.30958	4.30422	4.36935		220.115	-2.9106
220.446	2.20971	-4.38734	-2.79322	-0.226467	0.932792	4.71701	3.40643	1.60147	0.334972	-0.65435		220.446	0.417027	0.853226	0.156122	2.03588	4.24209	3.01825	-3.06664	3.8976	3.67548	1.98289	0.572084	-0.480259	-2.52038	-3.12275		220.446	-2.94083	-3.67713	2.02141	-1.95577	-0.870165	-1.1306	1.73818	-0.0266101	0.829423	0.893542	-1.71137	1.72339	-1.33574	2.67581	4.30646	1.31584	4.31177	4.36658		220.446	-2.9122
220.777	2.20824	-4.38244	-2.79097	-0.225459	0.936099	4.71739	3.40757	1.60378	0.33304	-0.653501		220.777	0.41994	0.854368	0.161074	2.03778	4.23853	3.01978	-3.06725	3.8931	3.67922	1.98956	0.582869	-0.492576	-2.52423	-3.10573		220.777	-2.94241	-3.67248	2.02814	-1.9554	-0.867404	-1.13115	1.73556	-0.0108167	0.825853	0.896587	-1.70918	1.72861	-1.33515	2.67838	4.28396	1.31153	4.32392	4.3688		220.777	-2.90914
221.108	2.20856	-4.38006	-2.79204	-0.226942	0.93742	4.71947	3.40521	1.59827	0.336275	-0.654195		221.108	0.422819	0.854556	0.164994	2.04046	4.23755	3.02012	-3.06454	3.8905	3.6749	1.99162	0.579301	-0.512566	-2.53381	-3.09441		221.108	-2.9512	-3.66661	2.04305	-1.94871	-0.860553	-1.12942	1.74269	-0.0104746	0.826801	0.902064	-1.70933	1.7285	-1.33667	2.68061	4.29566	1.29923	4.33156	4.35462		221.108	-2.90347
221.439	2.21183	-4.38099	-2.79068	-0.224518	0.940066	4.72453	3.40841	1.6025	0.340436	-0.654276		221.439	0.422621	0.854394	0.166887	2.0401	4.23719	3.02109	-3.06472	3.88061	3.68593	1.99545	0.578468	-0.513446	-2.53165	-3.07869		221.439	-2.95665	-3.66161	2.05433	-1.93414	-0.853709	-1.12701	1.73801	-0.0151401	0.823377	0.897162	-1.71032	1.72772	-1.33724	2.68573	4.28959	1.29137	4.34201	4.33929		221.439	-2.89598
221.77	2.21519	-4.38219	-2.78949	-0.227594	0.941061	4.72218	3.40356	1.60745	0.344219	-0.654436		221.77	0.423783	0.852405	0.174921	2.04556	4.23711	3.02015	-3.06304	3.87856	3.68695	1.99576	0.587554	-0.51476	-2.54171	-3.06508		221.77	-2.9624	-3.65585	2.06634	-1.93344	-0.847025	-1.12965	1.74596	-0.0337638	0.825399	0.89585	-1.71087	1.73311	-1.3358	2.687	4.29652	1.30602	4.33895	4.33147		221.77	-2.89473
222.101	2.22356	-4.38481	-2.78696	-0.226377	0.939399	4.72632	3.40121	1.61363	0.350105	-0.653547		222.101	0.425976	0.851857	0.171633	2.04399	4.23983	3.01968	-3.05838	3.87868	3.69149	1.98416	0.582884	-0.52351	-2.53133	-3.0712		222.101	-2.96307	-3.64857	2.07647	-1.92566	-0.841767	-1.12934	1.73378	-0.0294384	0.824209	0.887835	-1.71347	1.72521	-1.33484	2.68907	4.27283	1.30333	4.3395	4.33006		222.101	-2.87984
222.432	2.23067	-4.38804	-2.78292	-0.230034	0.935687	4.71948	3.39607	1.61465	0.351904	-0.652388		222.432	0.426091	0.852732	0.17229	2.04192	4.23891	3.02229	-3.05324	3.87492	3.68903	1.97742	0.579139	-0.52203	-2.53595	-3.06395		222.432	-2.96568	-3.64628	2.05721	-1.93896	-0.834474	-1.13396	1.73549	-0.0528521	0.816486	0.878319	-1.71383	1.72133	-1.33603	2.69237	4.24572	1.29004	4.33364	4.3326		222.432	-2.87603
222.763	2.23557	-4.38731	-2.78286	-0.234475	0.93801	4.71611	3.39286	1.61609	0.352927	-0.652023		222.763	0.428096	0.85182	0.168189	2.0462	4.23931	3.02329	-3.05225	3.8739	3.68258	1.97986	0.580033	-0.522958	-2.51477	-3.0786		222.763	-2.96397	-3.6362	2.0648	-1.91782	-0.829353	-1.13838	1.72643	-0.0413294	0.804952	0.871016	-1.71345	1.72364	-1.33768	2.69802	4.22357	1.28814	4.33605	4.32878		222.763	-2.87946
223.094	2.23967	-4.38894	-2.78191	-0.236571	0.933091	4.71538	3.38665	1.61886	0.352629	-0.649926		223.094	0.427604	0.851822	0.164297	2.04686	4.2364	3.02495	-3.05372	3.87464	3.68518	1.97705	0.572905	-0.526979	-2.51535	-3.0799		223.094	-2.9624	-3.62774	2.05077	-1.90677	-0.821922	-1.14032	1.70285	-0.0277879	0.806231	0.87009	-1.71126	1.72785	-1.33731	2.70196	4.21864	1.26909	4.33806	4.32275		223.094	-2.89199
223.425	2.24277	-4.3861	-2.78327	-0.241262	0.925436	4.71283	3.38202	1.62844	0.354694	-0.650007		223.425	0.427609	0.851261	0.160247	2.05517	4.23794	3.02362	-3.04868	3.86748	3.68383	1.97195	0.580706	-0.512986	-2.51105	-3.08842		223.425	-2.96293	-3.62105	2.03455	-1.91546	-0.816951	-1.14573	1.69143	-0.014561	0.813332	0.874676	-1.70679	1.72672	-1.33683	2.70664	4.22363	1.26244	4.34784	4.32376		223.425	-2.89487
223.756	2.24877	-4.384	-2.78501	-0.244509	0.922755	4.71388	3.38365	1.63716	0.357236	-0.656043		223.756	0.430195	0.851143	0.154663	2.06206	4.23931	3.01837	-3.04775	3.86523	3.6697	1.9549	0.576205	-0.523296	-2.51082	-3.09408		223.756	-2.95316	-3.61915	2.04719	-1.90724	-0.810728	-1.14169	1.71405	0.00358433	0.817102	0.876451	-1.70478	1.72673	-1.33624	2.71042	4.20809	1.28004	4.34377	4.32269		223.756	-2.89541
224.087	2.25052	-4.38323	-2.7871	-0.248307	0.919365	4.71276	3.3868	1.63964	0.361785	-0.65889		224.087	0.427295	0.852838	0.15222	2.07039	4.23904	3.01598	-3.04221	3.85828	3.65922	1.95089	0.559425	-0.538675	-2.51019	-3.1068		224.087	-2.95112	-3.61822	2.03408	-1.90956	-0.812703	-1.14526	1.72122	-0.013948	0.821979	0.873324	-1.70249	1.7254	-1.33618	2.71363	4.20816	1.26286	4.33713	4.31624		224.087	-2.90192
224.418	2.2507	-4.3829	-2.78744	-0.247663	0.919957	4.71382	3.3931	1.6438	0.36091	-0.658243		224.418	0.425488	0.857831	0.151937	2.07124	4.23863	3.01323	-3.04496	3.85633	3.66107	1.93538	0.550376	-0.537417	-2.513	-3.10223		224.418	-2.95561	-3.60774	2.00869	-1.89136	-0.822577	-1.14981	1.71935	-0.018933	0.823638	0.869512	-1.70394	1.72707	-1.33438	2.71482	4.19114	1.25515	4.33572	4.30824		224.418	-2.91101
224.749	2.24794	-4.38354	-2.78933	-0.252151	0.915102	4.71356	3.38816	1.63767	0.356504	-0.660382		224.749	0.426037	0.857693	0.150406	2.07427	4.23918	3.01046	-3.04498	3.85887	3.65543	1.93368	0.546029	-0.54329	-2.51696	-3.09389		224.749	-2.95679	-3.59285	1.98519	-1.88658	-0.830451	-1.1539	1.72678	-0.0113257	0.825604	0.87845	-1.69978	1.72969	-1.33453	2.71457	4.1859	1.2629	4.33013	4.30364		224.749	-2.92193
225.08	2.24845	-4.3805	-2.79366	-0.255685	0.912997	4.71689	3.38485	1.63805	0.356	-0.661993		225.08	0.423995	0.862467	0.146607	2.07687	4.24133	3.01403	-3.04283	3.87098	3.65242	1.93216	0.537827	-0.55742	-2.52317	-3.0842		225.08	-2.95931	-3.59049	1.97741	-1.89411	-0.835517	-1.15899	1.72776	-0.00848715	0.818018	0.875853	-1.69779	1.73314	-1.33507	2.71521	4.18338	1.26503	4.33137	4.30614		225.08	-2.9208
225.411	2.24714	-4.37868	-2.79801	-0.259509	0.909751	4.70961	3.39231	1.63615	0.354434	-0.667524		225.411	0.422882	0.864656	0.153797	2.08834	4.24398	3.01196	-3.04146	3.88634	3.63749	1.92751	0.524719	-0.572865	-2.53012	-3.07765		225.411	-2.96692	-3.55563	1.98063	-1.88972	-0.84328	-1.16601	1.72053	0.00252328	0.820412	0.879923	-1.69543	1.74344	-1.33567	2.71562	4.18087	1.25953	4.3368	4.30643		225.411	-2.92236
225.742	2.24582	-4.37753	-2.80208	-0.2617	0.907983	4.71198	3.39979	1.6391	0.353073	-0.66921		225.742	0.424566	0.868669	0.158233	2.09767	4.2446	3.0118	-3.03854	3.8928	3.63425	1.92464	0.516589	-0.589504	-2.52748	-3.08543		225.742	-2.97771	-3.54281	1.98461	-1.87845	-0.849211	-1.16547	1.72655	0.000963817	0.822913	0.885005	-1.696	1.74793	-1.33459	2.71663	4.17594	1.26578	4.3364	4.3057		225.742	-2.92875
226.073	2.24492	-4.37839	-2.80515	-0.262225	0.903565	4.71101	3.40281	1.64267	0.354725	-0.666422		226.073	0.420703	0.87138	0.16183	2.10575	4.24633	3.01152	-3.03329	3.90091	3.63024	1.92882	0.505642	-0.599677	-2.53133	-3.07605		226.073	-2.99182	-3.52042	1.96512	-1.86761	-0.85369	-1.17198	1.7171	-0.0156697	0.82508	0.899841	-1.69442	1.74874	-1.33316	2.71732	4.19444	1.2562	4.34064	4.30844		226.073	-2.93701
226.404	2.24669	-4.37635	-2.80567	-0.261023	0.899208	4.71228	3.40706	1.64604	0.357636	-0.66853		226.404	0.417534	0.875223	0.162264	2.11012	4.24542	3.01348	-3.02771	3.90587	3.62025	1.92417	0.508844	-0.598544	-2.52419	-3.07962		226.404	-2.98951	-3.52321	1.97408	-1.86968	-0.861595	-1.17486	1.72362	-0.0221677	0.816446	0.901742	-1.69477	1.75047	-1.3329	2.71723	4.18125	1.26873	4.33547	4.30947		226.404	-2.9356
226.735	2.24719	-4.3767	-2.80509	-0.256718	0.901499	4.71171	3.41659	1.6522	0.362795	-0.668964		226.735	0.414454	0.877466	0.165213	2.10848	4.24545	3.01847	-3.03094	3.9069	3.61869	1.92604	0.495215	-0.619925	-2.52515	-3.07017		226.735	-2.9933	-3.51712	1.9888	-1.84939	-0.86251	-1.17515	1.72528	-0.0216178	0.807764	0.89494	-1.70052	1.75493	-1.33146	2.7173	4.17321	1.2592	4.32783	4.30841		226.735	-2.92982
227.066	2.24757	-4.38064	-2.80575	-0.255461	0.904236	4.71229	3.41839	1.65534	0.36274	-0.66288		227.066	0.411744	0.876921	0.167606	2.10547	4.24356	3.02385	-3.03547	3.92054	3.62026	1.93448	0.484664	-0.618054	-2.52651	-3.05632		227.066	-2.99926	-3.5039	1.96492	-1.84611	-0.866496	-1.17989	1.7313	-0.0125794	0.804831	0.894661	-1.7026	1.76069	-1.32923	2.71965	4.1706	1.25507	4.32515	4.31464		227.066	-2.93537
227.397	2.24532	-4.38431	-2.8046	-0.254364	0.908763	4.71672	3.415	1.65733	0.363338	-0.658679		227.397	0.411348	0.876983	0.163961	2.10411	4.24487	3.01929	-3.03731	3.93232	3.6214	1.92821	0.482972	-0.616699	-2.52594	-3.07072		227.397	-3.00524	-3.49834	1.94939	-1.83283	-0.867177	-1.1806	1.71765	0.020271	0.805075	0.892877	-1.70479	1.76299	-1.32545	2.72201	4.16466	1.26376	4.31815	4.32014		227.397	-2.92971
227.728	2.24731	-4.38412	-2.80198	-0.258892	0.904033	4.71603	3.41974	1.65573	0.362191	-0.656315		227.728	0.408418	0.871315	0.158802	2.10575	4.24555	3.0189	-3.03758	3.93121	3.61444	1.9288	0.490986	-0.596891	-2.51713	-3.09041		227.728	-2.99774	-3.5007	1.94004	-1.82459	-0.869832	-1.18081	1.7171	0.0371064	0.804093	0.895257	-1.7004	1.76477	-1.32442	2.72605	4.176	1.27467	4.31579	4.33613		227.728	-2.91816
228.059	2.24866	-4.38416	-2.80131	-0.258741	0.905583	4.71133	3.42517	1.66054	0.363812	-0.652851		228.059	0.407021	0.871166	0.156859	2.10261	4.24527	3.01859	-3.03384	3.94005	3.61038	1.92211	0.476025	-0.609143	-2.51334	-3.10734		228.059	-2.9959	-3.51228	1.94214	-1.82261	-0.869785	-1.17708	1.71638	0.0343201	0.803754	0.895016	-1.70293	1.7654	-1.32196	2.73056	4.15969	1.27203	4.31299	4.34306		228.059	-2.91004
228.39	2.25016	-4.38505	-2.799	-0.259845	0.9086	4.71234	3.43509	1.66001	0.36494	-0.651036		228.39	0.406225	0.867943	0.155883	2.0935	4.247	3.01728	-3.03309	3.93455	3.61812	1.9127	0.457781	-0.622114	-2.50575	-3.12725		228.39	-2.99836	-3.51691	1.94904	-1.82377	-0.870873	-1.17488	1.70683	0.0433848	0.802155	0.894549	-1.70553	1.76105	-1.32082	2.73879	4.1567	1.26914	4.31014	4.34735		228.39	-2.9098
228.721	2.24936	-4.38515	-2.79453	-0.261656	0.913011	4.71241	3.44048	1.65975	0.370138	-0.647002		228.721	0.403122	0.859854	0.150766	2.08236	4.24773	3.01765	-3.03619	3.92155	3.62532	1.90717	0.463516	-0.618334	-2.49959	-3.13086		228.721	-2.99713	-3.5349	1.94002	-1.81985	-0.870647	-1.16661	1.71459	0.0471614	0.809475	0.904999	-1.70765	1.75976	-1.31987	2.7433	4.15765	1.27032	4.30153	4.34826		228.721	-2.91411
229.052	2.24726	-4.38533	-2.7912	-0.263584	0.913998	4.71344	3.43478	1.65733	0.37804	-0.646486		229.052	0.400379	0.85714	0.143624	2.07552	4.24837	3.01981	-3.03385	3.90743	3.62965	1.89856	0.463775	-0.59776	-2.50288	-3.1169		229.052	-2.99064	-3.54435	1.93883	-1.8321	-0.872247	-1.16954	1.709	0.0861557	0.803414	0.901961	-1.70703	1.75015	-1.32005	2.74801	4.16048	1.26099	4.29787	4.34908		229.052	-2.91507
229.383	2.2443	-4.38579	-2.78991	-0.267096	0.914799	4.71359	3.43317	1.65256	0.378432	-0.647499		229.383	0.402241	0.855862	0.14068	2.06972	4.24888	3.01658	-3.03625	3.89862	3.63849	1.89245	0.470635	-0.582735	-2.51344	-3.1154		229.383	-2.98747	-3.55366	1.93966	-1.8434	-0.875546	-1.16693	1.72091	0.0978813	0.801711	0.897992	-1.70781	1.74924	-1.31784	2.75204	4.1579	1.26997	4.28543	4.34805		229.383	-2.8995
229.714	2.24013	-4.38763	-2.78848	-0.271545	0.917329	4.71354	3.4358	1.65111	0.380809	-0.646361		229.714	0.403291	0.852664	0.144325	2.0702	4.25151	3.01135	-3.03069	3.88688	3.64255	1.88767	0.457121	-0.57248	-2.5149	-3.12629		229.714	-2.98441	-3.55979	1.91435	-1.823	-0.878359	-1.16757	1.72756	0.0678943	0.804344	0.892024	-1.71138	1.74453	-1.31606	2.75774	4.17111	1.2704	4.28771	4.34509		229.714	-2.88687
230.045	2.24083	-4.39056	-2.78887	-0.271368	0.914496	4.70959	3.4276	1.64345	0.376935	-0.647423		230.045	0.404581	0.847578	0.143755	2.06623	4.25206	3.01083	-3.02827	3.8867	3.63935	1.87631	0.456587	-0.560435	-2.52121	-3.13037		230.045	-2.98489	-3.55298	1.88455	-1.81756	-0.882496	-1.16721	1.73883	0.0502521	0.815946	0.906356	-1.70634	1.74291	-1.31529	2.76025	4.16564	1.26748	4.28682	4.34588		230.045	-2.88776
230.376	2.2441	-4.39306	-2.78868	-0.270414	0.911614	4.70848	3.42582	1.64052	0.376823	-0.650691		230.376	0.403511	0.847449	0.146786	2.0651	4.25392	3.01208	-3.01746	3.8706	3.64932	1.86536	0.461599	-0.554292	-2.52269	-3.12928		230.376	-2.98519	-3.56004	1.89743	-1.83603	-0.889161	-1.16675	1.73877	0.0487361	0.812823	0.910818	-1.70588	1.73933	-1.31519	2.75967	4.15628	1.26357	4.2873	4.3372		230.376	-2.88619
230.707	2.24957	-4.39625	-2.78871	-0.269825	0.909336	4.70294	3.42666	1.63406	0.378217	-0.653348		230.707	0.404429	0.847638	0.15236	2.06305	4.25615	3.01386	-3.01752	3.85887	3.66218	1.8693	0.451098	-0.537982	-2.54305	-3.09839		230.707	-2.98338	-3.57319	1.92139	-1.85045	-0.888607	-1.16427	1.75551	0.0267169	0.807804	0.913734	-1.70883	1.745	-1.31436	2.76117	4.16896	1.26243	4.2884	4.33422		230.707	-2.88976
231.038	2.25257	-4.40041	-2.78868	-0.266944	0.908707	4.7009	3.41919	1.63052	0.378763	-0.658703		231.038	0.404946	0.846924	0.165266	2.05834	4.25737	3.00904	-3.0147	3.84804	3.66869	1.87442	0.438454	-0.557456	-2.55406	-3.08436		231.038	-2.98775	-3.56639	1.90931	-1.85487	-0.889307	-1.16403	1.77372	0.0284777	0.805665	0.914567	-1.71524	1.74673	-1.31462	2.76215	4.18646	1.25428	4.29246	4.32392		231.038	-2.89674
231.369	2.25907	-4.40595	-2.78624	-0.266526	0.909643	4.6991	3.41137	1.62298	0.386368	-0.663126		231.369	0.403383	0.850207	0.16544	2.05868	4.25747	3.00722	-3.01574	3.82712	3.67172	1.873	0.449253	-0.546798	-2.55776	-3.07123		231.369	-2.99519	-3.54899	1.92742	-1.84556	-0.899994	-1.16672	1.78833	0.0373463	0.802946	0.910988	-1.7165	1.74961	-1.31672	2.76169	4.20521	1.25771	4.298	4.31489		231.369	-2.88355
231.7	2.26406	-4.41063	-2.78453	-0.262353	0.909486	4.69383	3.40978	1.62305	0.388783	-0.666017		231.7	0.404321	0.853989	0.158294	2.06469	4.25159	3.01008	-3.0126	3.80634	3.65962	1.88583	0.444118	-0.542117	-2.5633	-3.06828		231.7	-2.98983	-3.54451	1.93732	-1.87547	-0.905321	-1.16471	1.79346	0.0373987	0.806474	0.915397	-1.71822	1.74892	-1.31654	2.75681	4.20231	1.2645	4.3015	4.31005		231.7	-2.88222
232.031	2.2719	-4.41365	-2.78561	-0.255211	0.906246	4.69488	3.40133	1.62364	0.388172	-0.671679		232.031	0.407151	0.858284	0.158371	2.06448	4.24768	3.0125	-3.00918	3.79063	3.65327	1.89463	0.444769	-0.524002	-2.55609	-3.07929		232.031	-2.9957	-3.53806	1.91753	-1.85889	-0.911474	-1.16918	1.79527	0.038634	0.804285	0.920486	-1.71879	1.74714	-1.3175	2.75163	4.19554	1.26724	4.30347	4.30654		232.031	-2.87834
232.362	2.28176	-4.41673	-2.78677	-0.249232	0.903835	4.6906	3.40468	1.62067	0.385257	-0.67059		232.362	0.4078	0.860931	0.16258	2.06195	4.24497	3.01055	-3.01418	3.78836	3.64748	1.89797	0.440698	-0.525209	-2.55453	-3.09044		232.362	-3.00603	-3.52909	1.9196	-1.85068	-0.915883	-1.17144	1.79407	0.0277924	0.809053	0.915498	-1.7219	1.75418	-1.31666	2.74616	4.20627	1.27404	4.29879	4.29892		232.362	-2.86241
232.693	2.29038	-4.42241	-2.7862	-0.24423	0.905244	4.68728	3.40326	1.61839	0.382784	-0.675118		232.693	0.407794	0.864826	0.161629	2.06328	4.24457	3.01892	-3.01469	3.78827	3.64387	1.89484	0.433036	-0.530136	-2.55347	-3.08865		232.693	-3.01284	-3.52286	1.92431	-1.83467	-0.920704	-1.17043	1.78972	0.0264432	0.812315	0.914265	-1.72429	1.75885	-1.3174	2.7445	4.20842	1.29459	4.30493	4.29855		232.693	-2.87204
233.024	2.29407	-4.426	-2.78646	-0.24015	0.907695	4.68793	3.40536	1.62012	0.37868	-0.678923		233.024	0.409512	0.868319	0.156086	2.06597	4.24257	3.02224	-3.02177	3.79263	3.64212	1.90741	0.449221	-0.524402	-2.5543	-3.096		233.024	-3.01865	-3.51822	1.94182	-1.83872	-0.922808	-1.17254	1.79805	0.0350379	0.813006	0.921604	-1.72532	1.76507	-1.31557	2.74448	4.21782	1.30331	4.3044	4.29936		233.024	-2.87853
233.355	2.29914	-4.42767	-2.78698	-0.239854	0.909525	4.68378	3.40392	1.62262	0.379886	-0.679653		233.355	0.408357	0.873329	0.151233	2.06518	4.24509	3.02225	-3.02205	3.78911	3.63835	1.90892	0.460097	-0.501876	-2.55346	-3.09618		233.355	-3.02071	-3.52751	1.94061	-1.8559	-0.931657	-1.17281	1.79144	0.04808	0.810942	0.918357	-1.73094	1.76601	-1.31663	2.74495	4.21934	1.31294	4.30836	4.29904		233.355	-2.87884
233.686	2.29887	-4.4282	-2.78512	-0.24015	0.908988	4.68016	3.40552	1.62287	0.377085	-0.683225		233.686	0.410137	0.876526	0.147169	2.06655	4.24463	3.02087	-3.02985	3.78482	3.6355	1.91686	0.46343	-0.489217	-2.54964	-3.10648		233.686	-3.0256	-3.52751	1.91862	-1.83126	-0.931924	-1.16998	1.78954	0.0535452	0.813245	0.919332	-1.73645	1.76861	-1.317	2.74527	4.22692	1.33044	4.30692	4.30812		233.686	-2.87781
234.017	2.30155	-4.42799	-2.78402	-0.238405	0.906553	4.6819	3.41066	1.63336	0.374346	-0.686182		234.017	0.409481	0.877788	0.138055	2.06817	4.24215	3.02025	-3.02787	3.79352	3.62594	1.92783	0.475113	-0.496694	-2.53703	-3.12734		234.017	-3.03042	-3.52183	1.90024	-1.81916	-0.935133	-1.17072	1.789	0.0504686	0.81408	0.918246	-1.7398	1.76256	-1.31878	2.74302	4.22814	1.34087	4.30258	4.31063		234.017	-2.86718
234.348	2.30281	-4.42832	-2.78458	-0.238414	0.907595	4.68038	3.41614	1.63858	0.37505	-0.689837		234.348	0.407898	0.881018	0.128714	2.06802	4.24202	3.0232	-3.02952	3.79921	3.62385	1.93192	0.47808	-0.496965	-2.5342	-3.15446		234.348	-3.02737	-3.53456	1.92591	-1.83635	-0.939598	-1.17263	1.77214	0.0612095	0.817719	0.918838	-1.73541	1.76505	-1.31938	2.74074	4.22215	1.34614	4.29126	4.31786		234.348	-2.85366
234.679	2.30377	-4.42847	-2.78383	-0.240449	0.905941	4.67997	3.42325	1.65331	0.370839	-0.696572		234.679	0.40854	0.880185	0.12851	2.07283	4.23751	3.02201	-3.02905	3.80836	3.61983	1.9348	0.481206	-0.50447	-2.5386	-3.16804		234.679	-3.02389	-3.55005	1.91418	-1.86216	-0.93796	-1.1645	1.76982	0.0544028	0.814047	0.916917	-1.7287	1.76167	-1.31794	2.7427	4.22335	1.35242	4.2861	4.32919		234.679	-2.8586
235.01	2.30424	-4.43011	-2.78137	-0.243397	0.908282	4.68221	3.42979	1.65476	0.37174	-0.696945		235.01	0.403575	0.880023	0.134874	2.07454	4.23917	3.02359	-3.03309	3.81524	3.61164	1.93348	0.488363	-0.507248	-2.54272	-3.14948		235.01	-3.03993	-3.54768	1.91804	-1.86625	-0.938158	-1.15517	1.76969	0.0537318	0.80867	0.909844	-1.73016	1.75983	-1.31835	2.74122	4.23751	1.35467	4.2862	4.33092		235.01	-2.86188
235.341	2.30356	-4.43211	-2.77957	-0.248396	0.911468	4.67825	3.43338	1.65544	0.370115	-0.696545		235.341	0.402707	0.878946	0.135464	2.07745	4.2418	3.01924	-3.03686	3.82366	3.59578	1.93266	0.493527	-0.521205	-2.56539	-3.13309		235.341	-3.03675	-3.54372	1.9247	-1.85742	-0.93591	-1.14403	1.78249	0.050147	0.802314	0.902973	-1.73282	1.7583	-1.31866	2.74138	4.24471	1.36389	4.28511	4.33002		235.341	-2.87039
235.672	2.30302	-4.43473	-2.7777	-0.252818	0.917293	4.67763	3.4351	1.66217	0.371285	-0.701032		235.672	0.401553	0.87428	0.134713	2.07692	4.24308	3.02079	-3.0376	3.82771	3.59028	1.93361	0.493195	-0.520653	-2.57259	-3.12734		235.672	-3.031	-3.5451	1.9232	-1.86855	-0.929543	-1.12862	1.78895	0.0546221	0.799219	0.904997	-1.73075	1.75799	-1.31853	2.74376	4.24772	1.37449	4.29374	4.33682		235.672	-2.87701
236.003	2.30364	-4.43529	-2.77506	-0.25693	0.917255	4.67376	3.4339	1.66596	0.373699	-0.701901		236.003	0.398795	0.871442	0.137424	2.07582	4.24538	3.01861	-3.04607	3.82845	3.58481	1.93738	0.49813	-0.521584	-2.57791	-3.13197		236.003	-3.03299	-3.54227	1.9447	-1.89757	-0.923008	-1.11843	1.80008	0.0618104	0.789779	0.894869	-1.73546	1.75603	-1.31612	2.74397	4.26129	1.37006	4.29667	4.33808		236.003	-2.87734
236.334	2.30514	-4.43591	-2.77375	-0.25828	0.915989	4.66488	3.43111	1.66365	0.373646	-0.699309		236.334	0.395582	0.870489	0.141504	2.07814	4.24306	3.01948	-3.05028	3.82883	3.58929	1.93155	0.500046	-0.51526	-2.58228	-3.10733		236.334	-3.03199	-3.54345	1.96059	-1.90155	-0.919576	-1.11107	1.81201	0.0580383	0.789634	0.894179	-1.73942	1.75433	-1.31975	2.7398	4.25412	1.36848	4.29074	4.3376		236.334	-2.87762
236.665	2.30475	-4.43601	-2.77411	-0.264029	0.914084	4.67319	3.42818	1.65979	0.374041	-0.700115		236.665	0.395391	0.867021	0.139242	2.08058	4.23918	3.01771	-3.04969	3.83339	3.58431	1.93366	0.508922	-0.51434	-2.58337	-3.10403		236.665	-3.02576	-3.54607	1.97164	-1.91655	-0.915591	-1.1038	1.81466	0.0586449	0.787154	0.891596	-1.74093	1.74806	-1.31982	2.73354	4.25946	1.37714	4.2818	4.34168		236.665	-2.87558
236.996	2.30139	-4.4352	-2.77682	-0.269302	0.912737	4.67182	3.42856	1.6643	0.37494	-0.699551		236.996	0.393213	0.862508	0.139003	2.07675	4.23966	3.02085	-3.04184	3.82965	3.58611	1.93224	0.526938	-0.496515	-2.59548	-3.08826		236.996	-3.02328	-3.53421	1.98275	-1.9213	-0.911274	-1.09583	1.82309	0.0487615	0.778807	0.889083	-1.73684	1.73962	-1.31876	2.73028	4.26165	1.37107	4.27675	4.3362		236.996	-2.86615
237.327	2.29929	-4.43542	-2.77921	-0.274332	0.913494	4.66938	3.42639	1.65475	0.375258	-0.696476		237.327	0.393709	0.85505	0.139971	2.07459	4.24155	3.02779	-3.04285	3.82788	3.58972	1.93242	0.53582	-0.498128	-2.59867	-3.06879		237.327	-3.01885	-3.54106	1.99147	-1.93287	-0.910785	-1.08931	1.8269	0.0464734	0.779112	0.880558	-1.73738	1.74123	-1.31909	2.73081	4.26809	1.35673	4.279	4.33853		237.327	-2.86974
237.658	2.29629	-4.43518	-2.78091	-0.279854	0.911324	4.67074	3.41822	1.6499	0.372926	-0.697502		237.658	0.396602	0.852432	0.139362	2.07058	4.24166	3.03774	-3.04154	3.82088	3.59261	1.92624	0.55819	-0.479279	-2.60685	-3.04343		237.658	-3.01809	-3.53618	1.9796	-1.92793	-0.901574	-1.07589	1.83794	0.0443594	0.775052	0.879093	-1.73719	1.7334	-1.319	2.73129	4.27473	1.36269	4.27869	4.33386		237.658	-2.88354
237.989	2.2924	-4.43459	-2.78588	-0.281901	0.906048	4.66515	3.4079	1.63866	0.372778	-0.692587		237.989	0.397246	0.847937	0.138455	2.06373	4.2452	3.03924	-3.0437	3.82144	3.60193	1.92804	0.562572	-0.471615	-2.60258	-3.04098		237.989	-3.01172	-3.54428	1.98921	-1.9229	-0.895472	-1.06994	1.83294	0.0446808	0.77754	0.885773	-1.74143	1.73	-1.3177	2.72781	4.28592	1.36472	4.28247	4.33337		237.989	-2.88585
238.32	2.28633	-4.43103	-2.79086	-0.289495	0.900357	4.66573	3.40128	1.63772	0.372313	-0.698058		238.32	0.40143	0.847166	0.137765	2.0567	4.24648	3.03767	-3.0476	3.83358	3.60369	1.92912	0.560521	-0.463071	-2.60753	-3.03566		238.32	-3.00771	-3.55337	1.96852	-1.92619	-0.896591	-1.07645	1.83435	0.0456707	0.778525	0.888547	-1.7423	1.72968	-1.31836	2.72921	4.29003	1.37338	4.27932	4.335		238.32	-2.87221
238.651	2.28147	-4.42931	-2.79153	-0.292425	0.895952	4.66224	3.39517	1.63267	0.371535	-0.697317		238.651	0.401343	0.845565	0.139634	2.05445	4.24579	3.04376	-3.04789	3.82938	3.61139	1.92676	0.562876	-0.449635	-2.59984	-3.04925		238.651	-3.00119	-3.57464	1.9586	-1.94732	-0.891938	-1.07802	1.82758	0.0455309	0.777318	0.889826	-1.74439	1.73408	-1.31608	2.73279	4.29573	1.37627	4.28051	4.33485		238.651	-2.87158
238.982	2.27787	-4.42934	-2.79502	-0.296211	0.887925	4.66378	3.38928	1.62643	0.36947	-0.696846		238.982	0.401571	0.846096	0.14038	2.05557	4.249	3.04282	-3.05698	3.83896	3.6219	1.93188	0.570542	-0.445013	-2.60051	-3.03612		238.982	-2.99413	-3.58503	1.96851	-1.96357	-0.884291	-1.07803	1.83126	0.0411864	0.77992	0.891026	-1.74531	1.7329	-1.31796	2.73279	4.32033	1.38728	4.26929	4.32672		238.982	-2.86941
239.313	2.27109	-4.42609	-2.79845	-0.30006	0.882346	4.6666	3.38667	1.62645	0.367138	-0.695447		239.313	0.40262	0.843995	0.141878	2.05423	4.24724	3.03785	-3.05552	3.84124	3.62381	1.9303	0.561415	-0.438191	-2.59715	-3.03309		239.313	-2.98538	-3.60526	1.97266	-1.96212	-0.888807	-1.08248	1.81949	0.031003	0.787079	0.904657	-1.74095	1.73002	-1.3184	2.73313	4.3193	1.37903	4.25754	4.32525		239.313	-2.85629
239.644	2.26849	-4.42483	-2.80067	-0.303313	0.879143	4.67497	3.38487	1.62655	0.363124	-0.695359		239.644	0.404165	0.840016	0.143547	2.04775	4.25061	3.04073	-3.05122	3.84307	3.6173	1.9423	0.559346	-0.431935	-2.59881	-3.04246		239.644	-2.98556	-3.60189	1.95988	-1.96672	-0.879455	-1.0779	1.80043	0.0290598	0.790365	0.903874	-1.73878	1.73031	-1.31682	2.73579	4.33665	1.38207	4.25213	4.32088		239.644	-2.84329
239.975	2.26431	-4.42624	-2.79978	-0.305817	0.875152	4.67059	3.38516	1.62268	0.359813	-0.69767		239.975	0.403513	0.841244	0.151098	2.04763	4.25019	3.04198	-3.04953	3.8425	3.62266	1.94407	0.553038	-0.435788	-2.58987	-3.05297		239.975	-2.98231	-3.6087	1.95455	-1.97035	-0.867102	-1.06808	1.79914	0.0330566	0.791987	0.903606	-1.73567	1.73094	-1.31623	2.73963	4.33438	1.38257	4.24846	4.30795		239.975	-2.83043
240.306	2.2641	-4.43027	-2.80105	-0.31072	0.875933	4.66217	3.38059	1.61034	0.361254	-0.700231		240.306	0.404257	0.838492	0.152454	2.048	4.2493	3.03867	-3.05138	3.85327	3.62636	1.94148	0.543183	-0.435668	-2.58495	-3.0625		240.306	-2.98499	-3.60901	1.95091	-1.98197	-0.861744	-1.06898	1.79333	0.0142513	0.799398	0.909166	-1.73619	1.73618	-1.31522	2.74296	4.3385	1.3783	4.24992	4.30627		240.306	-2.83148
240.637	2.2657	-4.43134	-2.80201	-0.314926	0.872008	4.65906	3.37828	1.61498	0.36179	-0.70455		240.637	0.401873	0.838406	0.156325	2.04714	4.24714	3.03641	-3.05537	3.84875	3.62841	1.94362	0.531603	-0.426831	-2.58245	-3.07826		240.637	-2.98637	-3.5979	1.93771	-1.97252	-0.860168	-1.07032	1.79036	0.0117409	0.80257	0.919361	-1.73289	1.73593	-1.31387	2.74214	4.33787	1.39033	4.2382	4.30756		240.637	-2.83142
240.968	2.26753	-4.43348	-2.80249	-0.321151	0.872807	4.64993	3.37276	1.6106	0.365543	-0.702679		240.968	0.40164	0.833847	0.155583	2.04941	4.24716	3.02976	-3.05479	3.86046	3.62363	1.95399	0.519535	-0.437529	-2.58118	-3.08605		240.968	-2.99508	-3.57613	1.92293	-1.96907	-0.85821	-1.07231	1.78397	0.00431259	0.799491	0.920623	-1.73593	1.73812	-1.31074	2.74542	4.32729	1.39269	4.24044	4.30178		240.968	-2.82212
241.299	2.26786	-4.43687	-2.79956	-0.325238	0.869585	4.64588	3.38143	1.61187	0.364396	-0.70177		241.299	0.40071	0.830173	0.157764	2.04961	4.24652	3.03064	-3.05926	3.86782	3.61547	1.96299	0.520258	-0.442465	-2.58269	-3.05231		241.299	-2.99714	-3.56429	1.91839	-1.96935	-0.860896	-1.07444	1.7801	-0.00306521	0.798444	0.915718	-1.73814	1.73821	-1.30877	2.74718	4.33616	1.38837	4.23334	4.29602		241.299	-2.81836
241.63	2.26897	-4.44235	-2.79877	-0.326759	0.867969	4.64177	3.3842	1.61856	0.362678	-0.699154		241.63	0.400457	0.828261	0.15842	2.05326	4.24685	3.03096	-3.05502	3.86096	3.62017	1.96684	0.513265	-0.446075	-2.56752	-3.0778		241.63	-3.00045	-3.55146	1.90426	-1.95964	-0.850818	-1.07398	1.76949	-0.00475706	0.799839	0.915976	-1.73709	1.74542	-1.30631	2.74759	4.34068	1.38412	4.23213	4.28948		241.63	-2.81636
241.961	2.27231	-4.44423	-2.8025	-0.332117	0.87013	4.63589	3.38606	1.62324	0.361109	-0.698194		241.961	0.402475	0.828131	0.164471	2.05665	4.24406	3.02987	-3.0573	3.87074	3.62934	1.96681	0.50385	-0.442887	-2.56103	-3.09011		241.961	-2.99064	-3.55694	1.89405	-1.94731	-0.847452	-1.07274	1.76084	-0.0170599	0.799788	0.913504	-1.73454	1.74367	-1.30601	2.74511	4.36876	1.36277	4.23669	4.28106		241.961	-2.81018
242.292	2.27122	-4.44795	-2.80161	-0.333113	0.874319	4.62959	3.39104	1.62786	0.353627	-0.696734		242.292	0.403212	0.825844	0.168382	2.05592	4.2414	3.02919	-3.05504	3.87354	3.62166	1.97148	0.50031	-0.441919	-2.55343	-3.10474		242.292	-2.99663	-3.56099	1.88529	-1.9452	-0.852015	-1.07238	1.75327	-0.0178486	0.798842	0.915592	-1.7338	1.74471	-1.30475	2.74641	4.35903	1.34866	4.23602	4.28498		242.292	-2.811
242.623	2.27447	-4.45123	-2.80065	-0.334452	0.875343	4.62359	3.39553	1.6296	0.353798	-0.69494		242.623	0.403881	0.824117	0.174261	2.05637	4.24118	3.02861	-3.05465	3.87386	3.6097	1.97843	0.508419	-0.446018	-2.53924	-3.09939		242.623	-2.99996	-3.549	1.87783	-1.94273	-0.850677	-1.06926	1.75082	-0.017264	0.795348	0.914274	-1.73119	1.74739	-1.30388	2.74565	4.34865	1.34189	4.2466	4.29474		242.623	-2.81083
242.954	2.27475	-4.45087	-2.80072	-0.337115	0.876738	4.61781	3.38883	1.62818	0.356153	-0.69632		242.954	0.403309	0.822493	0.177226	2.05781	4.24216	3.02652	-3.05933	3.88198	3.60494	1.97591	0.51813	-0.452531	-2.53446	-3.10907		242.954	-2.99854	-3.5496	1.86879	-1.93849	-0.856545	-1.06989	1.73902	-0.018776	0.791294	0.921359	-1.7323	1.74843	-1.30136	2.7471	4.35959	1.32893	4.24974	4.30147		242.954	-2.81844
243.285	2.27654	-4.4504	-2.80138	-0.335105	0.881909	4.61381	3.39219	1.63265	0.364132	-0.696578		243.285	0.405168	0.818326	0.181339	2.05561	4.24311	3.02815	-3.06368	3.89478	3.60418	1.97633	0.516	-0.454264	-2.53104	-3.11603		243.285	-2.99807	-3.54828	1.87037	-1.93029	-0.85931	-1.07459	1.72517	-0.011839	0.793378	0.927324	-1.73338	1.75452	-1.29751	2.74741	4.37283	1.32621	4.25361	4.30451		243.285	-2.81655
243.616	2.28036	-4.45056	-2.7984	-0.334343	0.887081	4.61688	3.39244	1.63795	0.363568	-0.693446		243.616	0.405148	0.822243	0.186109	2.05273	4.24566	3.02862	-3.05962	3.88206	3.60479	1.97865	0.515308	-0.467915	-2.53394	-3.10567		243.616	-2.99784	-3.55454	1.8551	-1.92441	-0.86116	-1.07184	1.69698	0.00686239	0.797155	0.928401	-1.73692	1.75853	-1.29641	2.74768	4.35691	1.32576	4.25877	4.30407		243.616	-2.81812
243.947	2.2816	-4.44932	-2.79662	-0.331967	0.890397	4.6155	3.39323	1.64212	0.366338	-0.695164		243.947	0.406719	0.823198	0.190359	2.05425	4.24704	3.02357	-3.05764	3.89293	3.58322	1.97362	0.516679	-0.476238	-2.54217	-3.09238		243.947	-2.97783	-3.57503	1.85328	-1.91882	-0.857455	-1.06403	1.68553	0.00731894	0.799483	0.926648	-1.73848	1.76402	-1.29695	2.74877	4.38074	1.31541	4.27346	4.30714		243.947	-2.8248
244.278	2.27936	-4.45095	-2.79485	-0.328781	0.891788	4.61742	3.39213	1.63992	0.364638	-0.697031		244.278	0.406409	0.827247	0.19581	2.05472	4.25023	3.02234	-3.05744	3.89931	3.57477	1.97314	0.522129	-0.478974	-2.53948	-3.09738		244.278	-2.96826	-3.59162	1.85202	-1.91218	-0.854794	-1.05914	1.67453	0.013668	0.81156	0.933696	-1.73828	1.76714	-1.29776	2.74686	4.3994	1.30466	4.2703	4.32009		244.278	-2.83133
244.609	2.28116	-4.45015	-2.7943	-0.327437	0.897234	4.61593	3.39085	1.6396	0.368596	-0.695727		244.609	0.405645	0.830185	0.197716	2.05857	4.25572	3.02222	-3.05396	3.88939	3.57165	1.97146	0.521612	-0.487527	-2.55173	-3.11254		244.609	-2.96273	-3.60348	1.85313	-1.90912	-0.85735	-1.05837	1.66064	0.0327534	0.810977	0.933746	-1.73289	1.77032	-1.29699	2.74429	4.39094	1.29953	4.27772	4.32298		244.609	-2.83954
244.94	2.28392	-4.4499	-2.79023	-0.322826	0.901724	4.61235	3.39407	1.63019	0.372245	-0.69083		244.94	0.404061	0.83174	0.199243	2.05268	4.25722	3.02467	-3.04919	3.89459	3.56612	1.96495	0.542626	-0.485475	-2.55673	-3.11763		244.94	-2.96457	-3.61188	1.84708	-1.89746	-0.859649	-1.05186	1.66124	0.0398087	0.811474	0.935629	-1.7308	1.76871	-1.29468	2.74571	4.39194	1.30434	4.27314	4.32785		244.94	-2.84588
245.271	2.28327	-4.45058	-2.78429	-0.32029	0.902874	4.61461	3.39365	1.63484	0.370545	-0.689986		245.271	0.400747	0.830676	0.193782	2.0408	4.26187	3.02451	-3.05228	3.89413	3.54861	1.96358	0.549766	-0.483796	-2.55901	-3.11729		245.271	-2.96877	-3.60825	1.82948	-1.87688	-0.868116	-1.04859	1.66255	0.0408878	0.816025	0.934885	-1.72794	1.77038	-1.29464	2.74673	4.37822	1.31498	4.2716	4.34022		245.271	-2.84606
245.602	2.28278	-4.44991	-2.78349	-0.318947	0.90782	4.61505	3.39725	1.63457	0.378099	-0.690235		245.602	0.400887	0.836403	0.191061	2.0366	4.2614	3.02036	-3.0445	3.89774	3.54695	1.95361	0.550745	-0.498657	-2.55377	-3.10993		245.602	-2.9595	-3.60515	1.82097	-1.87019	-0.867599	-1.05143	1.66522	0.0417885	0.816375	0.936006	-1.72964	1.7725	-1.2913	2.74404	4.37043	1.33146	4.27459	4.34603		245.602	-2.83724
245.933	2.28286	-4.45127	-2.7839	-0.314628	0.911462	4.61751	3.40002	1.63398	0.381453	-0.691637		245.933	0.397961	0.838492	0.185238	2.0307	4.26628	3.02533	-3.04035	3.89569	3.5405	1.95147	0.538795	-0.511451	-2.57054	-3.10253		245.933	-2.95148	-3.61312	1.81052	-1.8502	-0.862894	-1.04527	1.66644	0.0400604	0.814544	0.93576	-1.73072	1.77486	-1.28913	2.74398	4.37299	1.34053	4.27796	4.33945		245.933	-2.84956
246.264	2.28172	-4.45496	-2.78448	-0.309973	0.911591	4.61718	3.40699	1.6282	0.385927	-0.688104		246.264	0.39767	0.838118	0.180097	2.02266	4.26363	3.01783	-3.0333	3.88129	3.5474	1.92978	0.530826	-0.521733	-2.58211	-3.08384		246.264	-2.95035	-3.62886	1.81058	-1.85827	-0.857228	-1.04266	1.66611	0.0477147	0.819277	0.928455	-1.72733	1.77755	-1.28933	2.74209	4.36625	1.35091	4.27423	4.33715		246.264	-2.84715
246.595	2.28338	-4.45833	-2.78372	-0.305422	0.916296	4.61987	3.40724	1.62568	0.376285	-0.679632		246.595	0.397548	0.836564	0.176813	2.01829	4.26425	3.01889	-3.03743	3.87198	3.53984	1.92735	0.53169	-0.527257	-2.58565	-3.07463		246.595	-2.95001	-3.63265	1.7903	-1.85789	-0.859425	-1.04061	1.65939	0.0585266	0.817494	0.917617	-1.72459	1.77673	-1.28901	2.74336	4.35769	1.34958	4.27685	4.33453		246.595	-2.86184
246.926	2.28115	-4.46083	-2.78339	-0.298818	0.914894	4.61928	3.40806	1.62543	0.382947	-0.679204		246.926	0.400053	0.830187	0.172449	2.01421	4.26166	3.01879	-3.04577	3.88401	3.5147	1.93828	0.523812	-0.532442	-2.58725	-3.0679		246.926	-2.94835	-3.63609	1.7825	-1.85876	-0.862069	-1.04324	1.66709	0.0601608	0.807067	0.911111	-1.72526	1.77794	-1.28907	2.74254	4.36314	1.34766	4.28232	4.33567		246.926	-2.86357
247.257	2.27717	-4.46388	-2.78041	-0.293817	0.918433	4.62147	3.40668	1.61775	0.379976	-0.673492		247.257	0.399939	0.826899	0.172922	2.00464	4.26244	3.02162	-3.04673	3.88408	3.5161	1.93885	0.526673	-0.530449	-2.58434	-3.06641		247.257	-2.95751	-3.62468	1.77463	-1.87086	-0.865438	-1.04799	1.67514	0.0688215	0.806573	0.901287	-1.71878	1.77913	-1.28806	2.7421	4.36804	1.35393	4.27995	4.33336		247.257	-2.84991
247.588	2.27919	-4.46529	-2.78004	-0.289546	0.922495	4.62308	3.40946	1.62255	0.38338	-0.675342		247.588	0.400239	0.821345	0.172568	1.99646	4.2595	3.01598	-3.05254	3.88589	3.51251	1.93534	0.523285	-0.528311	-2.5909	-3.0576		247.588	-2.95744	-3.61959	1.75837	-1.87083	-0.873967	-1.05477	1.68399	0.0461345	0.793786	0.890648	-1.7181	1.78357	-1.28767	2.73708	4.36785	1.36121	4.28003	4.32124		247.588	-2.84966
247.919	2.27705	-4.46788	-2.77889	-0.285912	0.923048	4.62991	3.41548	1.62529	0.381326	-0.671361		247.919	0.401093	0.81679	0.166441	1.98553	4.25204	3.0168	-3.05317	3.89533	3.50774	1.93213	0.523195	-0.516127	-2.5875	-3.04734		247.919	-2.9456	-3.63653	1.76437	-1.87136	-0.869561	-1.05509	1.68774	0.059752	0.795873	0.892084	-1.71981	1.78111	-1.2877	2.73559	4.36769	1.36774	4.27596	4.31701		247.919	-2.84032
248.25	2.2772	-4.46878	-2.78048	-0.283856	0.925474	4.64079	3.41243	1.63331	0.37697	-0.669316		248.25	0.40291	0.811511	0.163731	1.98208	4.24799	3.01554	-3.05726	3.88882	3.49637	1.93822	0.508876	-0.522773	-2.59168	-3.03004		248.25	-2.937	-3.64436	1.76375	-1.88972	-0.869267	-1.05202	1.69752	0.0571411	0.790028	0.888863	-1.72032	1.78054	-1.2912	2.72948	4.36316	1.36314	4.28282	4.31401		248.25	-2.84469
248.581	2.27837	-4.46922	-2.7797	-0.278933	0.928843	4.64943	3.4111	1.62675	0.383016	-0.66947		248.581	0.403879	0.809717	0.16484	1.98332	4.2459	3.01641	-3.05449	3.88694	3.48779	1.93994	0.505529	-0.529061	-2.5936	-3.01783		248.581	-2.93727	-3.64565	1.7531	-1.89716	-0.859705	-1.05369	1.69942	0.0588	0.789312	0.888468	-1.72171	1.77879	-1.29198	2.72916	4.3469	1.34634	4.28688	4.30634		248.581	-2.84244
248.912	2.28371	-4.46934	-2.779	-0.276329	0.92856	4.66591	3.40538	1.62749	0.380909	-0.664686		248.912	0.403215	0.804399	0.165174	1.98096	4.24156	3.01979	-3.05801	3.87327	3.4903	1.94036	0.496951	-0.532349	-2.59871	-3.01696		248.912	-2.94672	-3.63935	1.74982	-1.90474	-0.852918	-1.04668	1.72992	0.000924522	0.79009	0.886859	-1.72396	1.77695	-1.29227	2.73024	4.35153	1.32812	4.29702	4.29788		248.912	-2.8578
249.243	2.28687	-4.46891	-2.77455	-0.271375	0.929547	4.66978	3.39815	1.6331	0.382578	-0.663741		249.243	0.407189	0.800862	0.162218	1.98108	4.23657	3.01533	-3.05825	3.88185	3.50516	1.93257	0.495652	-0.540427	-2.60934	-3.00527		249.243	-2.95624	-3.62912	1.74973	-1.92385	-0.853423	-1.05652	1.76362	-0.0383615	0.795017	0.885641	-1.71954	1.77455	-1.2926	2.72968	4.34057	1.31824	4.30326	4.30623		249.243	-2.85108
249.574	2.28955	-4.46697	-2.77132	-0.269211	0.928764	4.67286	3.39824	1.63929	0.380759	-0.665004		249.574	0.409959	0.795351	0.156872	1.98078	4.23441	3.01886	-3.06526	3.89332	3.49454	1.96897	0.488179	-0.553715	-2.60908	-2.9983		249.574	-2.96682	-3.6034	1.75112	-1.92492	-0.857643	-1.05714	1.7673	-0.0437884	0.796336	0.891182	-1.71985	1.77667	-1.29262	2.73214	4.32766	1.30482	4.31002	4.29768		249.574	-2.86141
249.905	2.2941	-4.4652	-2.7684	-0.266668	0.925474	4.67958	3.39841	1.64151	0.385759	-0.670355		249.905	0.406026	0.797322	0.149828	1.98106	4.23178	3.01828	-3.06437	3.89882	3.48981	1.96885	0.489103	-0.558239	-2.61367	-2.99247		249.905	-2.97767	-3.58567	1.74463	-1.93476	-0.859633	-1.05637	1.76808	-0.0473043	0.801196	0.896472	-1.7206	1.77433	-1.2917	2.73137	4.31981	1.29667	4.31469	4.29837		249.905	-2.83565
250.236	2.30097	-4.46518	-2.76666	-0.268821	0.923853	4.68365	3.39949	1.64522	0.382131	-0.669772		250.236	0.405438	0.801003	0.148573	1.98019	4.2303	3.01284	-3.06383	3.8934	3.49726	1.97028	0.492644	-0.554811	-2.60604	-3.00338		250.236	-3	-3.56003	1.72747	-1.91593	-0.860124	-1.05602	1.77781	-0.0496612	0.800828	0.895118	-1.717	1.76909	-1.29123	2.7295	4.30621	1.29688	4.31093	4.29621		250.236	-2.83293
250.567	2.30908	-4.46476	-2.76435	-0.26775	0.920208	4.6865	3.40245	1.65109	0.380882	-0.666926		250.567	0.402508	0.805139	0.143985	1.98296	4.22792	3.01288	-3.06172	3.87972	3.49489	1.97325	0.488826	-0.555811	-2.60637	-3.00118		250.567	-3.00867	-3.54757	1.72245	-1.90878	-0.858675	-1.05788	1.77736	-0.0484069	0.804884	0.914483	-1.71941	1.76545	-1.29095	2.72875	4.28624	1.27692	4.31831	4.29749		250.567	-2.83632
250.898	2.31352	-4.4635	-2.76074	-0.263909	0.915127	4.69538	3.40371	1.64849	0.374824	-0.6643		250.898	0.398927	0.805954	0.141088	1.98136	4.22558	3.01964	-3.06331	3.87321	3.4683	1.98625	0.49401	-0.550889	-2.60432	-3.00225		250.898	-3.00532	-3.55532	1.73384	-1.91933	-0.851762	-1.05607	1.78064	-0.0416224	0.808756	0.917995	-1.71925	1.76446	-1.28974	2.72973	4.28491	1.28231	4.33586	4.3088		250.898	-2.83909
251.229	2.31806	-4.46007	-2.75875	-0.260643	0.91422	4.69213	3.39654	1.64629	0.37445	-0.666324		251.229	0.396845	0.810246	0.142188	1.98124	4.22727	3.01711	-3.06168	3.8659	3.44977	1.99625	0.485267	-0.560919	-2.60603	-3.00049		251.229	-3.00556	-3.53879	1.704	-1.90939	-0.850027	-1.05189	1.78159	-0.0372879	0.806423	0.919357	-1.71845	1.76596	-1.28807	2.73168	4.29476	1.28058	4.3423	4.32075		251.229	-2.83059
251.56	2.32632	-4.46033	-2.75475	-0.257608	0.909547	4.6943	3.39342	1.64391	0.377583	-0.664044		251.56	0.397217	0.806803	0.142081	1.98321	4.23184	3.0098	-3.06321	3.86517	3.44705	1.9972	0.488092	-0.563948	-2.60873	-3.0109		251.56	-3.0184	-3.5265	1.69376	-1.89954	-0.851207	-1.05308	1.78207	-0.0312553	0.812366	0.924194	-1.71636	1.76879	-1.28464	2.73369	4.30234	1.28851	4.3421	4.33028		251.56	-2.82522
251.891	2.33305	-4.46067	-2.7516	-0.253829	0.905457	4.69903	3.38822	1.6474	0.378263	-0.663641		251.891	0.39453	0.807009	0.142713	1.97817	4.23311	3.00556	-3.06537	3.87074	3.46242	1.99756	0.478702	-0.567596	-2.61278	-3.00673		251.891	-3.00325	-3.55004	1.68978	-1.91046	-0.858079	-1.04923	1.77847	-0.0191522	0.821547	0.93018	-1.71886	1.77451	-1.28551	2.73209	4.30619	1.2902	4.33699	4.33817		251.891	-2.82384
252.222	2.34016	-4.45916	-2.74807	-0.248433	0.89768	4.6947	3.38947	1.64898	0.383964	-0.666578		252.222	0.392139	0.804052	0.142569	1.97651	4.23283	3.00488	-3.06453	3.87721	3.4635	2.00031	0.478643	-0.569422	-2.60899	-3.01593		252.222	-3.00507	-3.54344	1.69861	-1.93187	-0.866281	-1.05433	1.77669	-0.00915097	0.824046	0.935431	-1.71776	1.77727	-1.28671	2.73193	4.31076	1.30006	4.33528	4.35138		252.222	-2.83247
252.553	2.34734	-4.45965	-2.74569	-0.244775	0.897296	4.70182	3.39029	1.65016	0.38562	-0.666982		252.553	0.390388	0.803203	0.142755	1.96974	4.23613	3.00235	-3.06839	3.87407	3.46981	1.99636	0.481033	-0.56221	-2.60499	-3.02		252.553	-3.00068	-3.54248	1.67846	-1.92601	-0.865	-1.04429	1.77736	0.0187783	0.828682	0.939385	-1.71791	1.77837	-1.28666	2.73152	4.3366	1.31358	4.33337	4.36334		252.553	-2.8291
252.884	2.35203	-4.45919	-2.74213	-0.243754	0.897293	4.71199	3.38676	1.6551	0.386198	-0.66731		252.884	0.387923	0.805191	0.151665	1.97557	4.23734	3.00141	-3.0667	3.87425	3.48774	1.97623	0.488944	-0.554336	-2.61	-3.02291		252.884	-2.99678	-3.5508	1.67587	-1.92755	-0.864053	-1.04074	1.77446	0.0380967	0.829844	0.943639	-1.71361	1.77411	-1.2899	2.73135	4.34566	1.32098	4.33841	4.37545		252.884	-2.83162
253.215	2.355	-4.4589	-2.73962	-0.243711	0.896791	4.71939	3.37967	1.65842	0.390532	-0.663301		253.215	0.388689	0.805839	0.159742	1.98019	4.24165	3.00131	-3.06948	3.87759	3.50321	1.95531	0.498308	-0.55795	-2.6113	-3.03575		253.215	-2.98186	-3.57435	1.69424	-1.95993	-0.868641	-1.03735	1.77647	0.0438109	0.835969	0.952925	-1.71103	1.77602	-1.29231	2.73262	4.35045	1.33694	4.33714	4.38842		253.215	-2.84008
253.546	2.35602	-4.45584	-2.73736	-0.237805	0.897387	4.72601	3.37662	1.66255	0.394794	-0.66569		253.546	0.388137	0.800729	0.168017	1.99056	4.24227	2.99948	-3.0738	3.87949	3.5148	1.927	0.514498	-0.548423	-2.62248	-3.02697		253.546	-2.96261	-3.62055	1.71039	-1.96129	-0.86684	-1.0289	1.76148	0.073659	0.842576	0.970579	-1.71599	1.78019	-1.29648	2.73276	4.3637	1.33595	4.34082	4.40538		253.546	-2.82939
253.877	2.35865	-4.45415	-2.73561	-0.237627	0.900833	4.73494	3.3703	1.66647	0.403443	-0.666582		253.877	0.390739	0.791926	0.16578	1.99083	4.24048	2.99024	-3.07541	3.87294	3.52683	1.9058	0.517897	-0.545966	-2.61805	-3.03605		253.877	-2.95038	-3.641	1.7038	-1.94557	-0.869682	-1.02431	1.7715	0.0634262	0.839592	0.96379	-1.71612	1.77637	-1.29756	2.7327	4.36702	1.32358	4.33888	4.41549		253.877	-2.82555
254.208	2.36272	-4.4524	-2.73519	-0.240403	0.903296	4.73766	3.36608	1.67292	0.409475	-0.669778		254.208	0.390169	0.79321	0.166932	1.99843	4.24042	2.9786	-3.07169	3.87806	3.54839	1.86879	0.506591	-0.549239	-2.61808	-3.03884		254.208	-2.95256	-3.64033	1.73162	-1.96508	-0.875557	-1.01872	1.77112	0.0773648	0.847826	0.965352	-1.70943	1.77863	-1.2993	2.73344	4.38317	1.31448	4.32576	4.42328		254.208	-2.81478
254.539	2.36647	-4.45057	-2.73352	-0.244212	0.904392	4.74187	3.36632	1.67082	0.411049	-0.670435		254.539	0.392548	0.785948	0.170094	2.00364	4.24029	2.97065	-3.07477	3.87304	3.55263	1.86152	0.512263	-0.550861	-2.61659	-3.04094		254.539	-2.96203	-3.63468	1.73859	-1.96009	-0.882836	-1.02005	1.76595	0.0886362	0.853964	0.973264	-1.71041	1.77805	-1.29981	2.73308	4.40136	1.32197	4.32451	4.42614		254.539	-2.81719
254.87	2.36728	-4.44821	-2.73235	-0.248912	0.909932	4.74271	3.36672	1.66695	0.414694	-0.675557		254.87	0.390316	0.787017	0.162956	2.00189	4.23738	2.96418	-3.06801	3.86701	3.55328	1.85972	0.521266	-0.547088	-2.61505	-3.04943		254.87	-2.96046	-3.64292	1.73616	-1.95832	-0.880702	-1.01718	1.77511	0.0611402	0.853547	0.972428	-1.71459	1.7766	-1.30178	2.73462	4.37543	1.32015	4.32184	4.43026		254.87	-2.81662
255.201	2.36739	-4.44568	-2.73177	-0.254805	0.916625	4.73491	3.36756	1.66435	0.421336	-0.678645		255.201	0.393884	0.78357	0.162399	2.00792	4.2364	2.9637	-3.06689	3.86609	3.55512	1.85049	0.51455	-0.55742	-2.61168	-3.07568		255.201	-2.98091	-3.62796	1.75376	-1.96138	-0.883292	-1.01531	1.77971	0.0545509	0.847007	0.981732	-1.71295	1.77392	-1.29999	2.73671	4.3776	1.31276	4.32307	4.43542		255.201	-2.81356
255.532	2.36757	-4.4424	-2.73034	-0.259412	0.923819	4.73251	3.36179	1.65668	0.419961	-0.677224		255.532	0.397851	0.781671	0.156479	2.0138	4.24074	2.96259	-3.06233	3.86309	3.54431	1.83675	0.532209	-0.544739	-2.63319	-3.05138		255.532	-2.99675	-3.61384	1.75715	-1.95699	-0.886343	-1.01129	1.77089	0.0708742	0.838949	0.976213	-1.71149	1.7762	-1.29801	2.7364	4.3768	1.30698	4.31844	4.43686		255.532	-2.80132
255.863	2.36827	-4.43566	-2.72929	-0.262262	0.927994	4.72941	3.35944	1.64676	0.424537	-0.676361		255.863	0.39809	0.783914	0.157328	2.02107	4.24096	2.9606	-3.06412	3.8614	3.54308	1.82784	0.528361	-0.542993	-2.63838	-3.04822		255.863	-3.00535	-3.60266	1.78768	-1.97592	-0.894394	-1.01306	1.76772	0.0483441	0.83557	0.979988	-1.71533	1.7749	-1.30119	2.73797	4.33962	1.29635	4.31277	4.45218		255.863	-2.79623
256.194	2.3744	-4.4323	-2.72737	-0.265885	0.934204	4.73085	3.36093	1.63648	0.429864	-0.674776		256.194	0.401275	0.789628	0.151033	2.01057	4.24191	2.94981	-3.062	3.86557	3.53542	1.83644	0.539491	-0.538995	-2.64156	-3.04409		256.194	-3.01491	-3.59442	1.80069	-1.97252	-0.899639	-1.01882	1.77306	0.00551571	0.824819	0.973321	-1.7187	1.78024	-1.30016	2.73841	4.35352	1.30002	4.30294	4.46118		256.194	-2.79372
256.525	2.3801	-4.42745	-2.72831	-0.268026	0.937997	4.72417	3.36216	1.63378	0.429472	-0.672789		256.525	0.401711	0.787836	0.144994	2.00275	4.24146	2.94914	-3.05964	3.86324	3.53849	1.84349	0.546935	-0.535565	-2.65187	-3.01561		256.525	-3.0027	-3.61266	1.79887	-1.96818	-0.900105	-1.01764	1.76542	-0.00237554	0.817538	0.959016	-1.71876	1.78585	-1.30115	2.73811	4.34695	1.28626	4.29059	4.46541		256.525	-2.79494
256.856	2.38248	-4.42293	-2.72753	-0.271528	0.942393	4.71794	3.36643	1.62685	0.434277	-0.670951		256.856	0.399734	0.793827	0.137676	1.99834	4.23856	2.94943	-3.05461	3.86429	3.54142	1.8552	0.556528	-0.52698	-2.65159	-3.01573		256.856	-2.99886	-3.60657	1.79695	-1.99616	-0.898896	-1.02369	1.76518	-0.0140586	0.823529	0.95456	-1.71758	1.78769	-1.30253	2.73633	4.33707	1.28923	4.28222	4.46744		256.856	-2.79059
257.187	2.38808	-4.41774	-2.72726	-0.274635	0.942511	4.7101	3.36817	1.62408	0.431761	-0.671748		257.187	0.399021	0.800008	0.142019	1.99467	4.23874	2.94823	-3.06119	3.87503	3.55327	1.85546	0.573594	-0.524511	-2.66303	-3.00165		257.187	-3.00438	-3.5887	1.79821	-2.00601	-0.897645	-1.02354	1.74984	0.00162779	0.830002	0.969669	-1.71685	1.79319	-1.3038	2.73551	4.3617	1.29572	4.27099	4.4702		257.187	-2.7894
257.518	2.39249	-4.41347	-2.72638	-0.274621	0.946672	4.69956	3.37153	1.62374	0.43349	-0.670039		257.518	0.403004	0.800928	0.139619	1.98762	4.23966	2.95634	-3.06624	3.87806	3.55433	1.87249	0.590644	-0.526278	-2.67489	-2.98936		257.518	-3.01232	-3.58007	1.7983	-2.01925	-0.895229	-1.02935	1.75773	-0.027083	0.835081	0.96415	-1.72235	1.79298	-1.30671	2.73618	4.34807	1.31461	4.26887	4.47002		257.518	-2.79403
257.849	2.39528	-4.41267	-2.72643	-0.274564	0.947112	4.69375	3.37701	1.6279	0.43633	-0.668156		257.849	0.402922	0.802465	0.13933	1.98152	4.23783	2.96388	-3.06746	3.89479	3.55095	1.87875	0.579552	-0.523035	-2.68628	-2.97634		257.849	-3.01329	-3.5674	1.80863	-2.02963	-0.898494	-1.03818	1.75298	-0.0323705	0.836381	0.962092	-1.72332	1.79016	-1.30938	2.73696	4.33663	1.31634	4.26202	4.47891		257.849	-2.79004
258.18	2.39712	-4.40947	-2.72416	-0.273998	0.94526	4.69131	3.3873	1.64346	0.434382	-0.664195		258.18	0.406672	0.801942	0.146461	1.97808	4.23603	2.96407	-3.07647	3.89767	3.54646	1.87981	0.576018	-0.527589	-2.69356	-2.96293		258.18	-3.02347	-3.54693	1.83459	-2.0417	-0.908431	-1.05121	1.7277	-0.0119065	0.836252	0.955481	-1.7232	1.78421	-1.31001	2.73683	4.34553	1.30059	4.24214	4.47459		258.18	-2.79364
258.511	2.39927	-4.40612	-2.72173	-0.272061	0.944779	4.69959	3.39477	1.65019	0.427746	-0.662252		258.511	0.408065	0.803319	0.143055	1.97259	4.23561	2.95973	-3.0783	3.88351	3.55215	1.87431	0.588214	-0.513057	-2.69345	-2.94585		258.511	-3.01209	-3.56858	1.84133	-2.06056	-0.91215	-1.05608	1.71168	-0.00996756	0.835072	0.949679	-1.72536	1.78073	-1.31285	2.73724	4.35827	1.31003	4.23198	4.47748		258.511	-2.79043
258.842	2.40153	-4.40579	-2.71893	-0.268684	0.944953	4.70198	3.40275	1.65642	0.429635	-0.660772		258.842	0.406694	0.804425	0.150684	1.9665	4.23266	2.9518	-3.08432	3.88092	3.55544	1.88305	0.584314	-0.513106	-2.69499	-2.93651		258.842	-3.01068	-3.56056	1.83297	-2.05376	-0.905256	-1.05029	1.70517	-0.00912344	0.833079	0.937316	-1.72653	1.77308	-1.31326	2.73672	4.34923	1.31579	4.23289	4.47646		258.842	-2.78984
259.173	2.40385	-4.40561	-2.71425	-0.266721	0.946343	4.71011	3.40405	1.66207	0.434105	-0.661446		259.173	0.407236	0.800022	0.152944	1.96676	4.22835	2.95064	-3.09014	3.87782	3.54647	1.90635	0.593501	-0.507595	-2.69889	-2.9354		259.173	-3.02587	-3.54886	1.83058	-2.05773	-0.900613	-1.05207	1.69055	0.0117403	0.82877	0.942975	-1.72323	1.76847	-1.31514	2.732	4.34773	1.31469	4.22737	4.4649		259.173	-2.78894
259.504	2.40534	-4.40711	-2.71271	-0.26539	0.946664	4.7134	3.40149	1.66587	0.436548	-0.66362		259.504	0.404516	0.800617	0.149129	1.96901	4.22424	2.95572	-3.09839	3.87132	3.54721	1.90786	0.589855	-0.510894	-2.69556	-2.93247		259.504	-3.02452	-3.55197	1.82897	-2.06364	-0.901884	-1.0461	1.66676	0.0425915	0.827727	0.938756	-1.72372	1.76618	-1.31552	2.73088	4.32979	1.31114	4.2308	4.46302		259.504	-2.78798
259.835	2.40432	-4.40716	-2.71092	-0.265202	0.950128	4.72517	3.39736	1.66251	0.43798	-0.666827		259.835	0.406363	0.798534	0.149615	1.96987	4.21713	2.94839	-3.09955	3.8696	3.54642	1.9004	0.578118	-0.51862	-2.69046	-2.92558		259.835	-3.05037	-3.51064	1.82478	-2.0611	-0.893193	-1.04905	1.65312	0.0546755	0.826665	0.939108	-1.723	1.75627	-1.3156	2.72963	4.33415	1.30901	4.23188	4.46478		259.835	-2.78827
260.166	2.40854	-4.41078	-2.70869	-0.265119	0.951679	4.73748	3.40107	1.6632	0.434374	-0.666479		260.166	0.406015	0.795882	0.14759	1.96341	4.21595	2.95051	-3.10508	3.85752	3.54761	1.8907	0.566204	-0.53302	-2.69124	-2.9175		260.166	-3.04844	-3.50907	1.84663	-2.06311	-0.893921	-1.04857	1.62616	0.0940322	0.819885	0.938813	-1.72405	1.75042	-1.31323	2.73152	4.32535	1.3054	4.22531	4.46494		260.166	-2.79035
260.497	2.40517	-4.41212	-2.70739	-0.263818	0.956468	4.74631	3.39874	1.65693	0.435865	-0.6682		260.497	0.407228	0.795228	0.143928	1.96436	4.21536	2.9506	-3.10651	3.8668	3.53705	1.89452	0.556777	-0.532813	-2.69002	-2.91795		260.497	-3.05625	-3.5014	1.84444	-2.07416	-0.895289	-1.04603	1.60665	0.13757	0.813722	0.922305	-1.72357	1.74716	-1.3125	2.73196	4.29446	1.30806	4.22343	4.47014		260.497	-2.79365
260.828	2.40109	-4.41559	-2.70406	-0.263908	0.96248	4.76068	3.39646	1.65522	0.44175	-0.66564		260.828	0.406206	0.795468	0.143572	1.96754	4.21791	2.94422	-3.11013	3.8645	3.53193	1.89581	0.547158	-0.539008	-2.68495	-2.92492		260.828	-3.04525	-3.52423	1.88781	-2.08854	-0.894712	-1.04137	1.58301	0.15961	0.798842	0.91251	-1.71715	1.74112	-1.30945	2.73005	4.30458	1.29917	4.22542	4.47152		260.828	-2.78839
261.159	2.39902	-4.41691	-2.70048	-0.262242	0.964881	4.76345	3.39302	1.64715	0.445406	-0.666917		261.159	0.404478	0.799055	0.144119	1.96303	4.21314	2.94307	-3.11462	3.861	3.53351	1.88911	0.555784	-0.549372	-2.68227	-2.91995		261.159	-3.04067	-3.5291	1.85887	-2.09088	-0.892035	-1.03454	1.58252	0.172103	0.796524	0.916254	-1.71515	1.74286	-1.3103	2.72691	4.26267	1.30079	4.22251	4.4628		261.159	-2.79991
261.49	2.40029	-4.42	-2.70069	-0.261887	0.969909	4.76446	3.38873	1.63847	0.448666	-0.665352		261.49	0.398701	0.801549	0.144102	1.96443	4.21261	2.94135	-3.11295	3.8648	3.53611	1.87287	0.55859	-0.544834	-2.67627	-2.91334		261.49	-3.02879	-3.54682	1.82896	-2.07621	-0.888794	-1.0217	1.59093	0.165659	0.79509	0.921362	-1.71242	1.74632	-1.30875	2.72704	4.26396	1.31108	4.23857	4.45873		261.49	-2.79544
261.821	2.40393	-4.42158	-2.6995	-0.262556	0.9748	4.76233	3.37831	1.63195	0.44881	-0.661153		261.821	0.39687	0.801338	0.143605	1.96126	4.21004	2.93949	-3.11652	3.87742	3.54084	1.86368	0.558962	-0.558024	-2.66743	-2.92981		261.821	-3.03203	-3.53746	1.78039	-2.05748	-0.888751	-1.01873	1.58944	0.187986	0.795745	0.919791	-1.70851	1.74604	-1.30635	2.72395	4.22104	1.31103	4.24508	4.45896		261.821	-2.7991
262.152	2.40466	-4.42229	-2.70065	-0.265158	0.975063	4.75665	3.37093	1.62432	0.449209	-0.662738		262.152	0.397611	0.80139	0.143648	1.96023	4.21139	2.94388	-3.12173	3.88226	3.55756	1.85148	0.554117	-0.573309	-2.65236	-2.93835		262.152	-3.04346	-3.52278	1.7913	-2.06877	-0.89039	-1.01989	1.61109	0.196597	0.801174	0.924723	-1.70808	1.74735	-1.30669	2.72257	4.21928	1.30731	4.24538	4.45626		262.152	-2.79469
262.483	2.40329	-4.42198	-2.7012	-0.268572	0.973622	4.74342	3.37264	1.62194	0.448383	-0.662979		262.483	0.393956	0.807868	0.141316	1.95538	4.21294	2.94419	-3.12549	3.88778	3.56981	1.82571	0.549014	-0.582998	-2.64846	-2.94516		262.483	-3.04148	-3.53159	1.81304	-2.08052	-0.889667	-1.01266	1.61479	0.189539	0.798717	0.914539	-1.70907	1.74481	-1.30533	2.72241	4.21574	1.31539	4.23721	4.4597		262.483	-2.79025
262.814	2.40234	-4.42064	-2.70159	-0.269862	0.973924	4.73175	3.37443	1.61977	0.446008	-0.66048		262.814	0.398276	0.803008	0.151069	1.95653	4.21417	2.94303	-3.12595	3.8784	3.5805	1.80878	0.545573	-0.586374	-2.65783	-2.94121		262.814	-3.04719	-3.52743	1.82136	-2.07754	-0.882199	-1.00864	1.62468	0.186366	0.807037	0.924262	-1.70846	1.74053	-1.30399	2.72015	4.17833	1.31414	4.23621	4.45223		262.814	-2.78227
263.145	2.40456	-4.42136	-2.699	-0.272153	0.971926	4.71871	3.37644	1.62179	0.445258	-0.660391		263.145	0.39698	0.80251	0.149738	1.96032	4.2224	2.94491	-3.12976	3.87256	3.58491	1.81184	0.535641	-0.581613	-2.65786	-2.93609		263.145	-3.04043	-3.55565	1.82301	-2.07175	-0.889119	-1.00197	1.63169	0.198251	0.80393	0.924519	-1.70657	1.74179	-1.30566	2.71742	4.20118	1.31857	4.234	4.44811		263.145	-2.77748
263.476	2.40488	-4.41646	-2.69457	-0.272188	0.973757	4.70546	3.37228	1.62264	0.445441	-0.658289		263.476	0.39755	0.803131	0.152306	1.96577	4.22687	2.94127	-3.12965	3.87674	3.57795	1.82829	0.546347	-0.570948	-2.65616	-2.94458		263.476	-3.04584	-3.55232	1.86639	-2.10765	-0.891403	-0.999105	1.64473	0.196518	0.796888	0.92043	-1.70768	1.74209	-1.30658	2.7138	4.21457	1.33134	4.22335	4.4441		263.476	-2.77123
263.807	2.40825	-4.41386	-2.69412	-0.271463	0.969295	4.70118	3.37565	1.62596	0.451854	-0.654539		263.807	0.395307	0.80438	0.149424	1.96452	4.22277	2.94187	-3.1304	3.85854	3.57758	1.82531	0.551591	-0.567963	-2.65362	-2.95116		263.807	-3.03524	-3.56689	1.88159	-2.11321	-0.889916	-1.00295	1.67155	0.170427	0.799985	0.927069	-1.70497	1.73781	-1.30684	2.70965	4.22828	1.31625	4.21949	4.43721		263.807	-2.77258
264.138	2.41488	-4.41031	-2.69552	-0.269017	0.962334	4.6904	3.37859	1.62404	0.44977	-0.655426		264.138	0.395212	0.803559	0.148944	1.965	4.21866	2.94348	-3.13684	3.85141	3.57723	1.81318	0.557854	-0.552061	-2.6441	-2.96053		264.138	-3.02075	-3.5993	1.90604	-2.11287	-0.897323	-1.00523	1.69493	0.156424	0.804529	0.929993	-1.70985	1.73457	-1.30891	2.7084	4.23052	1.30769	4.21079	4.43244		264.138	-2.76722
264.469	2.42163	-4.4064	-2.69521	-0.268975	0.96285	4.6933	3.38737	1.62979	0.450937	-0.654744		264.469	0.395003	0.801722	0.147085	1.97319	4.22147	2.9497	-3.13785	3.82601	3.58399	1.80864	0.552529	-0.546793	-2.63914	-2.96635		264.469	-3.02185	-3.60715	1.9705	-2.1369	-0.899853	-1.00443	1.71216	0.163881	0.804988	0.924689	-1.70944	1.73073	-1.30818	2.7082	4.24805	1.30431	4.20737	4.43615		264.469	-2.77824
264.8	2.42441	-4.40022	-2.69328	-0.269309	0.962457	4.69373	3.3955	1.63287	0.450185	-0.655377		264.8	0.396911	0.801778	0.147513	1.97587	4.22085	2.95422	-3.1395	3.81673	3.58071	1.81911	0.549629	-0.550484	-2.63115	-2.97062		264.8	-3.02556	-3.60494	1.9705	-2.14411	-0.902796	-1.00713	1.73292	0.182986	0.801732	0.92034	-1.70933	1.732	-1.31057	2.70684	4.29723	1.29139	4.20397	4.43309		264.8	-2.77976
265.131	2.42722	-4.39702	-2.69324	-0.268434	0.957507	4.69341	3.40542	1.63598	0.456702	-0.658463		265.131	0.396828	0.800976	0.145708	1.97845	4.21689	2.95603	-3.14541	3.80136	3.57694	1.8215	0.554423	-0.55275	-2.64296	-2.96208		265.131	-3.01931	-3.62061	1.99094	-2.14416	-0.907037	-1.00893	1.74722	0.164814	0.800747	0.917798	-1.71129	1.7296	-1.31153	2.70566	4.28101	1.29939	4.19647	4.43158		265.131	-2.76683
265.462	2.43319	-4.39502	-2.69026	-0.268784	0.951884	4.69578	3.40614	1.63524	0.461574	-0.658193		265.462	0.396904	0.79698	0.144225	1.98219	4.21305	2.95033	-3.14409	3.79398	3.56014	1.8246	0.55514	-0.542019	-2.65322	-2.9549		265.462	-3.01029	-3.64029	1.99403	-2.13986	-0.915851	-1.01701	1.75459	0.116879	0.796886	0.913319	-1.7113	1.72875	-1.31247	2.7045	4.33393	1.30215	4.19579	4.43084		265.462	-2.76684
265.793	2.4389	-4.39444	-2.68953	-0.27068	0.947127	4.70452	3.40308	1.63083	0.461872	-0.655188		265.793	0.39869	0.790401	0.142611	1.98004	4.21193	2.95067	-3.14682	3.78536	3.54059	1.82956	0.551437	-0.542276	-2.65147	-2.95807		265.793	-3.00386	-3.63958	2.02037	-2.16469	-0.93089	-1.03286	1.76971	0.112135	0.797793	0.918254	-1.71282	1.72603	-1.31393	2.70407	4.36591	1.29159	4.20041	4.42719		265.793	-2.77175
266.124	2.44218	-4.39013	-2.68601	-0.272526	0.946026	4.70697	3.40427	1.62583	0.463565	-0.659263		266.124	0.392441	0.787059	0.135978	1.97885	4.21312	2.9526	-3.14989	3.79075	3.52149	1.84896	0.535718	-0.533058	-2.63665	-2.98656		266.124	-3.00849	-3.63931	2.01922	-2.18102	-0.943771	-1.0407	1.79014	0.0936832	0.80003	0.921463	-1.71596	1.72929	-1.31445	2.70252	4.36487	1.28682	4.20253	4.43954		266.124	-2.78333
266.455	2.44533	-4.3876	-2.68107	-0.271938	0.94559	4.7176	3.40612	1.62729	0.464955	-0.659083		266.455	0.390372	0.786421	0.134689	1.97862	4.20791	2.95458	-3.14968	3.78615	3.50018	1.85923	0.532559	-0.53276	-2.63392	-3.00514		266.455	-3.00741	-3.65169	1.97741	-2.18835	-0.950196	-1.04723	1.82208	0.0675808	0.799878	0.919444	-1.72095	1.73837	-1.31479	2.69966	4.33989	1.28382	4.20801	4.44942		266.455	-2.78896
266.786	2.44807	-4.38713	-2.6819	-0.269754	0.939698	4.72836	3.40445	1.62598	0.466768	-0.657975		266.786	0.390031	0.780813	0.131331	1.98009	4.2044	2.9541	-3.1449	3.78399	3.48123	1.87183	0.525351	-0.545047	-2.63794	-3.01125		266.786	-3.00732	-3.65636	2.01526	-2.19086	-0.956358	-1.05259	1.82374	0.06894	0.806456	0.922976	-1.72068	1.7426	-1.31403	2.70147	4.33423	1.27782	4.22083	4.45784		266.786	-2.79774
267.117	2.4509	-4.3881	-2.67948	-0.273991	0.938985	4.7359	3.40645	1.62906	0.463121	-0.659237		267.117	0.386856	0.777082	0.128798	1.98079	4.20425	2.95881	-3.14512	3.7825	3.48769	1.86686	0.51494	-0.547173	-2.62939	-3.04647		267.117	-3.00462	-3.6636	1.99978	-2.19813	-0.956217	-1.05256	1.82801	0.0639432	0.808789	0.919976	-1.72364	1.74858	-1.31571	2.70377	4.31774	1.26974	4.2294	4.46616		267.117	-2.79423
267.448	2.45186	-4.38941	-2.67979	-0.278026	0.935507	4.74397	3.40336	1.6329	0.459933	-0.654303		267.448	0.382909	0.771783	0.116273	1.97997	4.20345	2.95912	-3.14555	3.78538	3.49295	1.88282	0.505441	-0.548838	-2.63263	-3.06382		267.448	-3.02529	-3.63444	1.98469	-2.18979	-0.955216	-1.05961	1.83868	0.051078	0.805784	0.920993	-1.72407	1.75356	-1.31541	2.70227	4.28691	1.28466	4.24419	4.47591		267.448	-2.79272
267.779	2.45073	-4.39092	-2.68121	-0.277499	0.929307	4.74769	3.39941	1.63189	0.462945	-0.652019		267.779	0.379516	0.772759	0.105331	1.97555	4.19855	2.95377	-3.14617	3.79741	3.49201	1.89017	0.492362	-0.547705	-2.62923	-3.06773		267.779	-3.03264	-3.63385	1.9882	-2.1641	-0.960267	-1.06162	1.8402	0.0242535	0.803516	0.920208	-1.72928	1.76568	-1.31716	2.70347	4.27993	1.27457	4.25179	4.48289		267.779	-2.78068
268.11	2.45265	-4.39191	-2.68137	-0.278004	0.92254	4.75029	3.39217	1.6268	0.46642	-0.652698		268.11	0.37668	0.773037	0.0915493	1.96696	4.19936	2.94889	-3.14329	3.78549	3.48586	1.90322	0.481662	-0.553427	-2.6274	-3.11366		268.11	-3.03789	-3.63118	2.00488	-2.16282	-0.961146	-1.06535	1.82827	0.0528679	0.804048	0.915342	-1.73296	1.76388	-1.3191	2.70065	4.25515	1.28981	4.26038	4.49557		268.11	-2.78283
268.441	2.4522	-4.39334	-2.68187	-0.277877	0.915668	4.75225	3.3803	1.62533	0.475111	-0.655634		268.441	0.371773	0.770148	0.0828514	1.96125	4.20554	2.94577	-3.14056	3.78589	3.49803	1.89683	0.483207	-0.546891	-2.61815	-3.1167		268.441	-3.04137	-3.63799	2.0386	-2.16878	-0.958878	-1.0696	1.83454	0.066935	0.80525	0.923135	-1.73385	1.76793	-1.32295	2.69961	4.28762	1.28542	4.26781	4.50237		268.441	-2.78868
268.772	2.45298	-4.39463	-2.68316	-0.28208	0.913866	4.76058	3.38099	1.62589	0.480392	-0.651884		268.772	0.36762	0.77129	0.0686037	1.95405	4.20501	2.94232	-3.13914	3.77818	3.50995	1.90332	0.490589	-0.551732	-2.60951	-3.12531		268.772	-3.03316	-3.63716	2.06319	-2.17239	-0.954067	-1.06384	1.83988	0.0872334	0.804712	0.930897	-1.72571	1.76982	-1.3219	2.70224	4.29166	1.29997	4.2755	4.51371		268.772	-2.79261
269.103	2.45177	-4.39773	-2.68414	-0.282415	0.911804	4.76295	3.38438	1.62932	0.479671	-0.656697		269.103	0.363101	0.775461	0.0534426	1.95387	4.2071	2.94957	-3.13674	3.77073	3.52305	1.90614	0.482897	-0.556544	-2.60832	-3.13199		269.103	-3.04554	-3.63026	2.06189	-2.17139	-0.94871	-1.05731	1.8412	0.0700409	0.795843	0.924581	-1.72055	1.77564	-1.32131	2.70154	4.24553	1.32816	4.2744	4.51612		269.103	-2.80037
269.434	2.45463	-4.40116	-2.68781	-0.280682	0.903381	4.76351	3.38155	1.62636	0.482917	-0.651411		269.434	0.360556	0.776433	0.0419397	1.95183	4.20487	2.94729	-3.13829	3.76546	3.51999	1.90566	0.484007	-0.549082	-2.61292	-3.12307		269.434	-3.02972	-3.65232	2.03018	-2.16022	-0.943247	-1.06604	1.82699	0.102162	0.786638	0.922787	-1.7145	1.77746	-1.32235	2.70196	4.27697	1.32875	4.27437	4.50165		269.434	-2.79531
269.765	2.4557	-4.40295	-2.69319	-0.283955	0.89728	4.75795	3.38242	1.62128	0.483327	-0.652199		269.765	0.358213	0.77926	0.0317608	1.94073	4.20402	2.94364	-3.14292	3.76968	3.53482	1.90354	0.481604	-0.549252	-2.61421	-3.11283		269.765	-3.03239	-3.66036	2.04642	-2.17245	-0.940241	-1.06683	1.82402	0.102566	0.785701	0.930784	-1.71215	1.76988	-1.32033	2.70234	4.28296	1.37574	4.28229	4.50033		269.765	-2.79581
270.096	2.45484	-4.40415	-2.69489	-0.287989	0.897767	4.75596	3.37915	1.61984	0.485614	-0.654567		270.096	0.354225	0.780742	0.024614	1.9393	4.20838	2.94609	-3.15058	3.7659	3.54335	1.89636	0.478435	-0.54112	-2.60862	-3.11288		270.096	-3.02627	-3.66103	2.01584	-2.17031	-0.93942	-1.07281	1.84536	0.0950538	0.773287	0.919215	-1.71316	1.76843	-1.31809	2.70355	4.31845	1.40317	4.28917	4.50521		270.096	-2.80208
270.427	2.45617	-4.402	-2.69817	-0.28741	0.894217	4.7545	3.37704	1.61791	0.492582	-0.654263		270.427	0.355542	0.783627	0.0175551	1.93755	4.21062	2.94375	-3.15216	3.76709	3.53163	1.89949	0.472186	-0.534942	-2.6155	-3.07917		270.427	-3.02977	-3.65843	2.03158	-2.18025	-0.942003	-1.07694	1.84999	0.0833059	0.766547	0.924003	-1.71555	1.76298	-1.31293	2.70735	4.32013	1.41812	4.29235	4.49936		270.427	-2.8092
270.758	2.45644	-4.39642	-2.6987	-0.287771	0.89229	4.7551	3.3752	1.61188	0.49888	-0.656607		270.758	0.353847	0.791058	0.0169463	1.9348	4.21138	2.94791	-3.1505	3.76627	3.52581	1.89615	0.46503	-0.53087	-2.62007	-3.07707		270.758	-3.02321	-3.66727	2.05457	-2.16675	-0.942561	-1.07528	1.84286	0.0916584	0.757822	0.916393	-1.71922	1.76491	-1.31194	2.71176	4.32331	1.43118	4.29807	4.49418		270.758	-2.81459
271.089	2.45695	-4.39361	-2.69674	-0.293721	0.888473	4.75898	3.36548	1.60839	0.498368	-0.66055		271.089	0.356398	0.796678	0.011325	1.93186	4.21309	2.9455	-3.15894	3.77048	3.53547	1.88825	0.468475	-0.53392	-2.61955	-3.08112		271.089	-3.01777	-3.67964	2.05359	-2.16716	-0.938405	-1.07861	1.82626	0.128407	0.759141	0.917351	-1.71872	1.76377	-1.31318	2.71435	4.33662	1.44248	4.29706	4.49467		271.089	-2.8152
271.42	2.45474	-4.39226	-2.69584	-0.295878	0.884534	4.7638	3.36182	1.60621	0.496355	-0.662199		271.42	0.357828	0.801375	0.00202362	1.93012	4.21386	2.94801	-3.16841	3.77854	3.55175	1.8747	0.482973	-0.5238	-2.62551	-3.05333		271.42	-3.01048	-3.68016	2.05262	-2.16672	-0.936412	-1.07279	1.83566	0.120604	0.756389	0.92001	-1.71954	1.76539	-1.31572	2.71549	4.34922	1.44032	4.29361	4.48766		271.42	-2.82087
271.751	2.45609	-4.39047	-2.69452	-0.297528	0.882757	4.76729	3.37051	1.60436	0.489682	-0.656806		271.751	0.358522	0.802158	-0.00583364	1.92993	4.21181	2.94866	-3.16946	3.78205	3.55703	1.86995	0.480578	-0.493024	-2.63032	-3.0616		271.751	-3.01131	-3.66887	2.05283	-2.15803	-0.937727	-1.07443	1.83994	0.127667	0.758489	0.91676	-1.71546	1.76967	-1.31366	2.71737	4.32776	1.46816	4.29087	4.48132		271.751	-2.83505
272.082	2.45364	-4.38766	-2.69491	-0.300691	0.878481	4.76845	3.37196	1.60565	0.487448	-0.661831		272.082	0.358847	0.803226	-0.00885556	1.93179	4.21352	2.95482	-3.17459	3.79491	3.55049	1.866	0.483819	-0.483694	-2.65576	-3.02582		272.082	-3.0212	-3.65246	1.95212	-2.17865	-0.942764	-1.076	1.84419	0.126425	0.753348	0.901964	-1.71675	1.76725	-1.31651	2.71376	4.33408	1.49056	4.28419	4.46551		272.082	-2.83675
272.413	2.45728	-4.3872	-2.69534	-0.299209	0.876341	4.77461	3.3665	1.60159	0.489451	-0.663451		272.413	0.359874	0.80655	-0.00327881	1.93674	4.21019	2.9422	-3.17786	3.80108	3.55539	1.85761	0.486232	-0.476537	-2.65406	-3.02513		272.413	-3.02015	-3.64322	1.95949	-2.16605	-0.949831	-1.0775	1.84397	0.167851	0.75449	0.896842	-1.7159	1.76414	-1.31674	2.71379	4.33262	1.48385	4.28232	4.46297		272.413	-2.84273
272.744	2.45653	-4.38749	-2.696	-0.303924	0.872791	4.7772	3.36115	1.60048	0.484684	-0.66463		272.744	0.359219	0.812978	0.000844349	1.93814	4.21234	2.94413	-3.17752	3.8021	3.58839	1.83638	0.49117	-0.485823	-2.65349	-3.02062		272.744	-3.03124	-3.61901	2.00701	-2.15301	-0.953414	-1.06484	1.85105	0.166107	0.755365	0.8925	-1.7213	1.76104	-1.31827	2.71591	4.33582	1.47873	4.28156	4.46778		272.744	-2.85117
273.075	2.4555	-4.3875	-2.69509	-0.304023	0.871072	4.7762	3.35735	1.60107	0.485856	-0.664416		273.075	0.354563	0.81687	0.00364319	1.94555	4.21413	2.94982	-3.1783	3.80077	3.59872	1.8268	0.490244	-0.485053	-2.65764	-3.02695		273.075	-3.02771	-3.61765	2.11746	-2.13301	-0.961357	-1.05778	1.85253	0.182235	0.757157	0.887167	-1.72239	1.76424	-1.31932	2.7171	4.33583	1.46583	4.27832	4.46017		273.075	-2.85339
273.406	2.45434	-4.38774	-2.69833	-0.305835	0.865074	4.7777	3.35438	1.59672	0.483215	-0.664632		273.406	0.352669	0.824393	0.00865293	1.94399	4.20889	2.95719	-3.18178	3.8002	3.61748	1.82835	0.488438	-0.487485	-2.66274	-3.02952		273.406	-3.03537	-3.60669	2.14675	-2.13192	-0.963924	-1.05101	1.83342	0.212171	0.755626	0.888769	-1.72384	1.76766	-1.32321	2.71699	4.32433	1.45793	4.25783	4.44875		273.406	-2.84599
273.737	2.45535	-4.38901	-2.69947	-0.311575	0.85716	4.77983	3.35233	1.59259	0.476724	-0.668495		273.737	0.352316	0.824666	0.00654083	1.94386	4.21091	2.95877	-3.18482	3.79665	3.6123	1.83063	0.499053	-0.484674	-2.67133	-3.04153		273.737	-3.04303	-3.60489	2.18247	-2.10975	-0.967687	-1.03567	1.82265	0.23388	0.756519	0.888126	-1.72003	1.77484	-1.32789	2.71588	4.3248	1.45404	4.24904	4.44278		273.737	-2.84602
274.068	2.45661	-4.39405	-2.69971	-0.31618	0.84917	4.77755	3.34819	1.58853	0.47019	-0.670644		274.068	0.353694	0.823501	0.0132881	1.94476	4.21368	2.95744	-3.18313	3.79244	3.62467	1.84001	0.515976	-0.491856	-2.67778	-3.03083		274.068	-3.03811	-3.60908	2.14812	-2.11048	-0.969517	-1.02981	1.82629	0.243103	0.761885	0.887727	-1.71789	1.78016	-1.33015	2.71303	4.30933	1.42882	4.23577	4.44252		274.068	-2.84503
274.399	2.45676	-4.39605	-2.70063	-0.318592	0.84606	4.7694	3.34731	1.58757	0.46448	-0.673438		274.399	0.354367	0.818467	0.0207495	1.95316	4.2166	2.96273	-3.17337	3.78699	3.61077	1.85029	0.529185	-0.482446	-2.69017	-3.02394		274.399	-3.03303	-3.61414	2.18172	-2.08167	-0.970773	-1.03004	1.82772	0.246312	0.760255	0.88507	-1.71183	1.78007	-1.3317	2.71243	4.30505	1.42994	4.23442	4.43844		274.399	-2.84228
274.73	2.46119	-4.39774	-2.70457	-0.322623	0.842731	4.76514	3.34893	1.58974	0.457673	-0.679688		274.73	0.351109	0.817418	0.0299918	1.96214	4.21532	2.96716	-3.16919	3.79141	3.59338	1.86209	0.520462	-0.485775	-2.67473	-3.05436		274.73	-3.03357	-3.6252	2.19358	-2.05073	-0.97813	-1.02971	1.82379	0.227109	0.756179	0.879974	-1.7109	1.77829	-1.33148	2.7106	4.31727	1.42566	4.22535	4.42522		274.73	-2.83048
275.061	2.45993	-4.39874	-2.70886	-0.327147	0.842884	4.76317	3.33596	1.58992	0.455253	-0.684239		275.061	0.349592	0.822221	0.0418658	1.96576	4.21149	2.97007	-3.17317	3.79103	3.5914	1.86219	0.530713	-0.480224	-2.67133	-3.0555		275.061	-3.02692	-3.63717	2.19238	-2.07776	-0.977689	-1.02738	1.79275	0.249889	0.751814	0.878239	-1.71213	1.77241	-1.33168	2.70827	4.32882	1.39903	4.2218	4.42109		275.061	-2.82411
275.392	2.46172	-4.40025	-2.71113	-0.330622	0.844467	4.7586	3.3278	1.59232	0.448872	-0.686364		275.392	0.350201	0.827562	0.0415712	1.96853	4.20948	2.9737	-3.17543	3.7991	3.58652	1.86884	0.517463	-0.483637	-2.67759	-3.0432		275.392	-3.01487	-3.67105	2.20205	-2.06879	-0.982354	-1.02103	1.77592	0.250394	0.750411	0.889	-1.71296	1.77351	-1.33167	2.70798	4.33676	1.37203	4.22726	4.41336		275.392	-2.82148
275.723	2.46063	-4.40069	-2.71497	-0.336494	0.841753	4.7511	3.3288	1.59797	0.44391	-0.684558		275.723	0.350316	0.826675	0.0365411	1.96459	4.20754	2.98165	-3.17357	3.79954	3.59029	1.86165	0.51876	-0.4807	-2.68092	-3.03648		275.723	-3.0121	-3.68994	2.20069	-2.05212	-0.975434	-1.02312	1.78114	0.200667	0.748313	0.888483	-1.71601	1.77123	-1.33255	2.71256	4.3588	1.36421	4.2239	4.41554		275.723	-2.80887
276.054	2.46308	-4.40088	-2.71389	-0.339518	0.842446	4.75025	3.33071	1.60109	0.442605	-0.690185		276.054	0.351887	0.826839	0.035101	1.96102	4.20282	2.97624	-3.1829	3.80679	3.57222	1.87205	0.513928	-0.472582	-2.68324	-3.03329		276.054	-3.00169	-3.71175	2.22094	-2.05797	-0.977239	-1.02512	1.7768	0.151891	0.749951	0.890027	-1.71763	1.77225	-1.33049	2.71153	4.37698	1.37205	4.22445	4.42197		276.054	-2.80835
276.385	2.46401	-4.39932	-2.71555	-0.342653	0.837318	4.74425	3.32968	1.60594	0.441633	-0.69417		276.385	0.355293	0.825317	0.0365194	1.95946	4.20027	2.97238	-3.18583	3.80385	3.57202	1.86516	0.510677	-0.468473	-2.693	-3.02203		276.385	-3.00151	-3.72587	2.2491	-2.04984	-0.975479	-1.03129	1.79081	0.0427088	0.744626	0.889835	-1.71548	1.76985	-1.32939	2.71284	4.37238	1.3778	4.21897	4.42201		276.385	-2.79444
276.716	2.46806	-4.39693	-2.7152	-0.347334	0.835956	4.73765	3.32594	1.61381	0.442405	-0.699798		276.716	0.357078	0.824791	0.0310397	1.95898	4.1981	2.96724	-3.19091	3.80998	3.56269	1.85813	0.517627	-0.466043	-2.69426	-3.00863		276.716	-2.99789	-3.73909	2.22739	-2.0334	-0.978096	-1.0364	1.81598	0.00468493	0.750658	0.88418	-1.71596	1.76611	-1.32371	2.71049	4.37765	1.37472	4.22913	4.42857		276.716	-2.79323
277.047	2.46644	-4.39335	-2.71512	-0.345955	0.837602	4.72691	3.31981	1.61287	0.445286	-0.702784		277.047	0.355786	0.826858	0.03305	1.95453	4.18833	2.96679	-3.19458	3.81093	3.57358	1.84972	0.50916	-0.471149	-2.68656	-3.0066		277.047	-2.99959	-3.7314	2.228	-2.03328	-0.984128	-1.04707	1.81283	0.0110861	0.752402	0.882732	-1.71637	1.75831	-1.32082	2.71122	4.36649	1.36085	4.23525	4.43606		277.047	-2.7891
277.378	2.46878	-4.39004	-2.71478	-0.346282	0.840654	4.71702	3.32452	1.61899	0.444875	-0.705877		277.378	0.355986	0.82866	0.0280559	1.95579	4.18219	2.9682	-3.19305	3.79976	3.56503	1.84485	0.515101	-0.461039	-2.69062	-3.00993		277.378	-3.003	-3.72024	2.2566	-2.06157	-0.991419	-1.05215	1.8077	0.00816835	0.750208	0.883707	-1.7161	1.74965	-1.3177	2.71033	4.38161	1.33788	4.24124	4.43509		277.378	-2.78725
277.709	2.46844	-4.38875	-2.71646	-0.35022	0.838712	4.71155	3.32784	1.6234	0.451746	-0.70917		277.709	0.355686	0.826966	0.0255526	1.95118	4.17827	2.95634	-3.19644	3.79814	3.55935	1.85261	0.500867	-0.466414	-2.69324	-3.00717		277.709	-2.99531	-3.70059	2.17376	-2.06605	-0.994805	-1.05071	1.79359	0.019901	0.75642	0.892973	-1.71962	1.74788	-1.31343	2.70871	4.38538	1.32327	4.24717	4.44017		277.709	-2.78606
278.04	2.46918	-4.38733	-2.71591	-0.351458	0.839318	4.70557	3.32448	1.62588	0.460064	-0.710887		278.04	0.360433	0.823395	0.0239303	1.94795	4.17774	2.95148	-3.20064	3.80439	3.56999	1.83629	0.498534	-0.457877	-2.70204	-2.99512		278.04	-3.00234	-3.69319	2.1476	-2.08919	-0.983687	-1.05253	1.77977	0.0358794	0.768596	0.907922	-1.71635	1.75233	-1.31036	2.70892	4.37468	1.32469	4.26065	4.45583		278.04	-2.78349
278.371	2.47217	-4.38377	-2.71807	-0.353994	0.837831	4.69795	3.32738	1.62863	0.460154	-0.715726		278.371	0.362127	0.822263	0.0197143	1.94355	4.17617	2.95047	-3.19747	3.80422	3.52854	1.88794	0.481586	-0.478522	-2.71215	-2.98141		278.371	-3.00669	-3.68889	2.14545	-2.09719	-0.978126	-1.04968	1.81223	0.0136258	0.777861	0.914537	-1.71382	1.75514	-1.31136	2.70981	4.35901	1.33397	4.26153	4.46301		278.371	-2.78814
278.702	2.46842	-4.38106	-2.71856	-0.354965	0.832643	4.68607	3.32567	1.62692	0.4635	-0.716047		278.702	0.363548	0.819301	0.0155621	1.93955	4.17702	2.94849	-3.1934	3.79214	3.52148	1.89262	0.479943	-0.484904	-2.71118	-2.98446		278.702	-3.00681	-3.66887	2.14819	-2.0999	-0.970719	-1.05387	1.81255	0.0101382	0.78113	0.915082	-1.71154	1.75654	-1.31141	2.71261	4.34915	1.34722	4.266	4.47251		278.702	-2.79537
279.033	2.4697	-4.37642	-2.71838	-0.357877	0.828807	4.68278	3.32368	1.62501	0.467831	-0.723608		279.033	0.365138	0.814492	0.015537	1.94014	4.1739	2.94276	-3.19388	3.78673	3.48523	1.91861	0.482238	-0.495079	-2.72266	-2.95008		279.033	-3.00881	-3.6551	2.17187	-2.10732	-0.96886	-1.05669	1.82135	-0.00633618	0.782714	0.91296	-1.70769	1.75691	-1.31356	2.70789	4.33401	1.35728	4.27367	4.47698		279.033	-2.79968
279.364	2.46624	-4.37363	-2.72112	-0.359638	0.823843	4.67832	3.3212	1.62524	0.469146	-0.720809		279.364	0.368358	0.810108	0.0124727	1.94376	4.17113	2.94534	-3.1885	3.77638	3.44948	1.93704	0.477077	-0.505853	-2.73201	-2.94954		279.364	-3.01085	-3.6387	2.10418	-2.10529	-0.963119	-1.05844	1.82846	-0.0165729	0.786864	0.914594	-1.70431	1.76175	-1.31636	2.70727	4.32108	1.35307	4.26966	4.47918		279.364	-2.79822
279.695	2.46304	-4.37132	-2.72452	-0.361571	0.821717	4.68429	3.31538	1.62021	0.464783	-0.720019		279.695	0.37103	0.802204	0.00874301	1.94613	4.1703	2.94738	-3.17981	3.77293	3.43876	1.94144	0.478744	-0.494477	-2.73965	-2.94611		279.695	-3.00739	-3.62628	2.08451	-2.12956	-0.948168	-1.05762	1.81903	-0.00122175	0.790632	0.912652	-1.70638	1.75857	-1.31817	2.70691	4.33848	1.37429	4.27113	4.48846		279.695	-2.79956
280.026	2.46256	-4.37174	-2.72698	-0.360541	0.81722	4.69	3.32036	1.62059	0.461144	-0.719369		280.026	0.374523	0.796847	0.009845	1.94834	4.1702	2.94703	-3.17885	3.7724	3.43082	1.9434	0.474507	-0.494166	-2.75152	-2.941		280.026	-3.0155	-3.60029	2.09397	-2.13757	-0.938022	-1.05415	1.80698	0.00887509	0.795229	0.91768	-1.70516	1.75927	-1.32074	2.70834	4.34979	1.39041	4.267	4.47718		280.026	-2.79887
280.357	2.46272	-4.37177	-2.72842	-0.364489	0.816369	4.69482	3.31733	1.61781	0.458961	-0.717774		280.357	0.376579	0.789811	0.0088417	1.95782	4.17281	2.94555	-3.17403	3.77246	3.38807	1.96572	0.475034	-0.492478	-2.7552	-2.9315		280.357	-3.00951	-3.62175	2.0811	-2.13298	-0.925234	-1.04815	1.80873	0.00316333	0.797226	0.916618	-1.70571	1.75958	-1.3211	2.70561	4.35397	1.3758	4.26816	4.4811		280.357	-2.80088
280.688	2.45975	-4.37021	-2.7327	-0.365439	0.812758	4.70776	3.31154	1.61176	0.455787	-0.71832		280.688	0.379541	0.781256	0.00779047	1.95469	4.17415	2.9499	-3.17574	3.78271	3.39762	1.9627	0.467487	-0.49424	-2.74624	-2.93151		280.688	-3.00433	-3.63923	2.10967	-2.09563	-0.910938	-1.04171	1.8112	0.00422185	0.789644	0.912089	-1.70655	1.76406	-1.32279	2.70509	4.35407	1.39661	4.26698	4.47857		280.688	-2.80293
281.019	2.46006	-4.36911	-2.73383	-0.364609	0.8101	4.71172	3.308	1.61439	0.450207	-0.712658		281.019	0.382917	0.776388	0.00430064	1.9571	4.17041	2.95724	-3.1809	3.78818	3.37374	1.97534	0.465979	-0.497065	-2.74286	-2.9359		281.019	-3.01342	-3.64314	2.13103	-2.07875	-0.913818	-1.05275	1.80963	0.00439357	0.791509	0.907931	-1.71334	1.76058	-1.32159	2.70785	4.37543	1.39644	4.27113	4.47561		281.019	-2.79536
281.35	2.46201	-4.36807	-2.73521	-0.365033	0.807514	4.70955	3.30587	1.61108	0.449845	-0.70699		281.35	0.380006	0.771846	0.00416342	1.95408	4.16898	2.96347	-3.18672	3.78079	3.36926	1.97923	0.462256	-0.50492	-2.74374	-2.93034		281.35	-3.00951	-3.663	2.1169	-2.09031	-0.911882	-1.05368	1.80404	0.00104813	0.776414	0.899492	-1.71814	1.75098	-1.32123	2.70732	4.37217	1.38402	4.26614	4.46854		281.35	-2.81619
281.681	2.46342	-4.36744	-2.7344	-0.362014	0.80162	4.71155	3.30259	1.60575	0.451334	-0.699842		281.681	0.382417	0.766498	0.00179997	1.95791	4.1721	2.9672	-3.18517	3.77552	3.4009	1.96933	0.466727	-0.501406	-2.73332	-2.92696		281.681	-3.00969	-3.66647	2.1084	-2.08442	-0.907921	-1.06091	1.79168	0.0120037	0.774482	0.89648	-1.71796	1.75083	-1.32118	2.71062	4.38701	1.38131	4.27294	4.47505		281.681	-2.81019
282.012	2.46834	-4.3641	-2.73673	-0.361783	0.802993	4.71417	3.30207	1.60205	0.449619	-0.695001		282.012	0.38293	0.759936	0.00887288	1.96075	4.16631	2.96655	-3.18868	3.77004	3.41682	1.96242	0.471789	-0.504984	-2.72965	-2.92418		282.012	-3.00319	-3.67826	2.07441	-2.10037	-0.900987	-1.06516	1.79115	-0.00407369	0.773999	0.898878	-1.72401	1.74743	-1.31982	2.70969	4.41062	1.37471	4.27635	4.47355		282.012	-2.80384
282.343	2.47039	-4.36169	-2.73818	-0.362423	0.803232	4.70908	3.29718	1.60654	0.450712	-0.68623		282.343	0.383781	0.757119	0.0123992	1.95872	4.16745	2.9682	-3.18982	3.77219	3.43486	1.95482	0.470181	-0.500742	-2.71647	-2.92955		282.343	-3.00189	-3.6781	2.09503	-2.09222	-0.900158	-1.06845	1.78402	0.00865309	0.775079	0.905765	-1.72574	1.74959	-1.3178	2.71325	4.42968	1.36605	4.27554	4.47291		282.343	-2.82068
282.674	2.47578	-4.35936	-2.73787	-0.364306	0.801256	4.70238	3.30016	1.60599	0.454032	-0.686842		282.674	0.384135	0.756088	0.0127053	1.95676	4.16418	2.97274	-3.18811	3.76923	3.48607	1.94536	0.472949	-0.492643	-2.71637	-2.91975		282.674	-2.99119	-3.69134	2.12243	-2.0809	-0.897543	-1.07172	1.7536	0.0180712	0.769622	0.902999	-1.72454	1.75032	-1.31673	2.71712	4.41194	1.35038	4.28736	4.47407		282.674	-2.82185
283.005	2.48044	-4.35652	-2.73507	-0.368865	0.801145	4.69724	3.29908	1.61154	0.460885	-0.683087		283.005	0.385105	0.759904	0.0127786	1.95157	4.15688	2.97276	-3.19506	3.76633	3.47785	1.96458	0.466048	-0.500132	-2.70859	-2.91109		283.005	-2.98676	-3.70303	2.12744	-2.06543	-0.900339	-1.07451	1.75334	0.00423826	0.777458	0.914442	-1.72031	1.75524	-1.31553	2.7223	4.40479	1.349	4.29434	4.48216		283.005	-2.82078
283.336	2.48552	-4.35288	-2.73714	-0.371462	0.798814	4.68561	3.30145	1.61149	0.46106	-0.677532		283.336	0.385371	0.761373	0.0147111	1.94521	4.15158	2.97806	-3.19965	3.7653	3.48264	1.96215	0.46075	-0.500057	-2.70811	-2.90757		283.336	-2.98211	-3.72302	2.20071	-2.03521	-0.901684	-1.07626	1.75486	0.0093138	0.772585	0.918828	-1.72259	1.76141	-1.31296	2.72678	4.41282	1.34869	4.30755	4.49393		283.336	-2.82621
283.667	2.48847	-4.35038	-2.73719	-0.374462	0.79533	4.68189	3.29745	1.61068	0.467211	-0.671815		283.667	0.386854	0.766909	0.0155465	1.93289	4.14999	2.98024	-3.21062	3.7682	3.48342	1.9667	0.47021	-0.499828	-2.71165	-2.92385		283.667	-2.98182	-3.72229	2.19257	-2.03454	-0.89838	-1.07263	1.76499	0.00203824	0.77705	0.92572	-1.71878	1.76809	-1.3114	2.72882	4.42692	1.34747	4.30634	4.49819		283.667	-2.8334
283.998	2.49213	-4.34944	-2.73536	-0.378363	0.793692	4.66639	3.29941	1.61903	0.46993	-0.663256		283.998	0.385294	0.770081	0.0132041	1.92234	4.14659	2.98051	-3.21953	3.76339	3.49187	1.9746	0.45865	-0.508296	-2.71199	-2.92765		283.998	-2.97903	-3.72746	2.1892	-2.04911	-0.898489	-1.07266	1.76892	-0.0141657	0.778923	0.925357	-1.72004	1.76747	-1.30899	2.7307	4.41224	1.33861	4.30741	4.50555		283.998	-2.82398
284.329	2.49509	-4.34564	-2.73654	-0.38046	0.792586	4.65518	3.297	1.61918	0.474024	-0.664685		284.329	0.382413	0.772198	0.0135127	1.91667	4.14601	2.97904	-3.22899	3.75721	3.49754	1.97163	0.457762	-0.513957	-2.70782	-2.92842		284.329	-2.97172	-3.7354	2.22033	-2.06594	-0.892663	-1.06452	1.77194	-0.0233511	0.774451	0.921329	-1.71582	1.76899	-1.30622	2.73137	4.40325	1.34065	4.31399	4.51178		284.329	-2.843
284.66	2.4946	-4.34313	-2.73806	-0.383097	0.790634	4.64966	3.29593	1.62127	0.474923	-0.664476		284.66	0.387548	0.777203	0.0183614	1.9137	4.14087	2.97677	-3.23166	3.74937	3.52003	1.97794	0.457111	-0.516683	-2.70693	-2.92623		284.66	-2.9697	-3.74306	2.31161	-2.08728	-0.893043	-1.0619	1.78841	-0.025053	0.778337	0.921601	-1.71439	1.76832	-1.30432	2.7339	4.38133	1.36622	4.31605	4.53157		284.66	-2.82754
284.991	2.49253	-4.33851	-2.73924	-0.387287	0.785252	4.64309	3.29691	1.62605	0.472911	-0.66879		284.991	0.387959	0.783904	0.016845	1.91122	4.13924	2.9781	-3.23883	3.74878	3.53492	1.98288	0.466729	-0.505383	-2.70508	-2.92554		284.991	-2.96967	-3.74694	2.38982	-2.07781	-0.895062	-1.0608	1.77687	-0.0236469	0.783051	0.928525	-1.71385	1.767	-1.30188	2.73429	4.37056	1.37006	4.32138	4.53234		284.991	-2.83454
285.322	2.49067	-4.33824	-2.73978	-0.3874	0.777592	4.64073	3.29947	1.62893	0.474366	-0.668348		285.322	0.38714	0.789848	0.015748	1.90313	4.14248	2.98201	-3.24169	3.73729	3.53983	1.98348	0.47894	-0.494496	-2.70316	-2.91674		285.322	-2.96683	-3.73643	2.36629	-2.04793	-0.900757	-1.05642	1.77847	-0.0176064	0.779582	0.924876	-1.71358	1.77292	-1.30023	2.73492	4.34672	1.38255	4.32653	4.54836		285.322	-2.83283
285.653	2.48764	-4.33828	-2.74057	-0.389704	0.773846	4.64042	3.30622	1.6241	0.47131	-0.66932		285.653	0.387751	0.790373	0.0195401	1.90143	4.14071	2.98675	-3.24941	3.73149	3.54457	1.98572	0.487704	-0.490448	-2.70245	-2.92664		285.653	-2.97045	-3.74132	2.31965	-2.05719	-0.896042	-1.05618	1.78891	-0.0156547	0.779632	0.916836	-1.71739	1.77199	-1.29962	2.73578	4.33987	1.37903	4.32927	4.5517		285.653	-2.81792
285.984	2.48671	-4.33702	-2.74365	-0.386341	0.770972	4.64528	3.30622	1.6192	0.469931	-0.667264		285.984	0.384253	0.790649	0.0226517	1.89723	4.14225	2.98088	-3.25783	3.72392	3.52727	1.99274	0.511548	-0.497977	-2.69936	-2.93956		285.984	-2.97731	-3.73844	2.29027	-2.04326	-0.886942	-1.05113	1.8088	-0.0163383	0.78321	0.918304	-1.71841	1.76947	-1.29796	2.73595	4.32295	1.3862	4.32981	4.55219		285.984	-2.81053
286.315	2.49017	-4.33753	-2.74792	-0.384084	0.769372	4.63986	3.30956	1.62141	0.466282	-0.669791		286.315	0.383944	0.788467	0.0219029	1.89877	4.1461	2.98211	-3.25799	3.72015	3.54301	1.98613	0.524604	-0.492878	-2.69497	-2.94373		286.315	-2.98556	-3.74128	2.30229	-2.04697	-0.883254	-1.05022	1.81706	-0.0111368	0.78143	0.909336	-1.72283	1.7627	-1.2981	2.73253	4.33233	1.37918	4.32839	4.54835		286.315	-2.80835
286.646	2.48846	-4.33547	-2.751	-0.384513	0.769523	4.64585	3.30946	1.61933	0.469065	-0.667689		286.646	0.383522	0.786763	0.0215972	1.89435	4.14745	2.98189	-3.26155	3.7142	3.54528	1.99416	0.526669	-0.504412	-2.69151	-2.95463		286.646	-2.98573	-3.72562	2.25849	-2.03897	-0.88484	-1.04777	1.8297	-0.0171351	0.775257	0.903077	-1.72792	1.75779	-1.29983	2.73022	4.29763	1.37837	4.33295	4.56045		286.646	-2.80592
286.977	2.49056	-4.33389	-2.75218	-0.383246	0.771022	4.64764	3.3143	1.63083	0.471285	-0.673341		286.977	0.384091	0.781244	0.0280467	1.89277	4.1501	2.98117	-3.26355	3.70945	3.54827	1.98493	0.505678	-0.500244	-2.68563	-2.94836		286.977	-2.99382	-3.7212	2.26895	-2.04742	-0.886466	-1.05383	1.82972	-0.0161683	0.774535	0.900612	-1.73044	1.75782	-1.29972	2.73052	4.2789	1.3916	4.332	4.56228		286.977	-2.79823
287.308	2.48826	-4.3331	-2.75511	-0.384038	0.77032	4.65984	3.31786	1.62677	0.467753	-0.678835		287.308	0.383252	0.783258	0.0355264	1.90119	4.1476	2.97755	-3.26408	3.70732	3.53417	1.99511	0.528708	-0.483295	-2.68734	-2.94887		287.308	-2.99177	-3.72611	2.28443	-2.0512	-0.885123	-1.06115	1.83195	-0.0221029	0.771465	0.896547	-1.729	1.76071	-1.29998	2.73003	4.24052	1.40332	4.32851	4.57234		287.308	-2.80225
287.639	2.48812	-4.33418	-2.75956	-0.38613	0.767695	4.67254	3.32038	1.62296	0.468251	-0.678449		287.639	0.382554	0.785088	0.0402918	1.89264	4.1509	2.98744	-3.25559	3.70382	3.52265	1.99776	0.541499	-0.467412	-2.68979	-2.9446		287.639	-3.00039	-3.72503	2.23417	-2.06932	-0.889602	-1.06763	1.82536	-0.0212546	0.772821	0.902731	-1.72479	1.76319	-1.30087	2.72895	4.27581	1.39197	4.32608	4.58007		287.639	-2.79923
287.97	2.48611	-4.33369	-2.76197	-0.386733	0.766514	4.68977	3.32032	1.62178	0.464839	-0.678928		287.97	0.379109	0.781392	0.0421773	1.88965	4.15182	2.99457	-3.25737	3.70253	3.50677	1.99242	0.538485	-0.458376	-2.69097	-2.95368		287.97	-3.00399	-3.72098	2.21126	-2.06959	-0.894068	-1.07366	1.82287	-0.0294168	0.76645	0.891165	-1.71811	1.77114	-1.30109	2.72942	4.26285	1.39326	4.33334	4.57105		287.97	-2.80035
288.301	2.48734	-4.33582	-2.76596	-0.390377	0.769176	4.7089	3.32069	1.61723	0.468799	-0.683555		288.301	0.376428	0.780625	0.0473818	1.8808	4.15163	2.9949	-3.2549	3.69879	3.4998	1.98783	0.528208	-0.474964	-2.70526	-2.94044		288.301	-3.00496	-3.71776	2.21716	-2.09161	-0.901138	-1.07354	1.84077	-0.036399	0.754438	0.873654	-1.71523	1.7776	-1.30017	2.72903	4.23793	1.39004	4.33696	4.57119		288.301	-2.80344
288.632	2.48713	-4.33364	-2.76724	-0.392296	0.771447	4.72091	3.32194	1.61957	0.465083	-0.682113		288.632	0.373933	0.783246	0.0528466	1.88291	4.14649	3.00038	-3.25926	3.71026	3.48526	1.98769	0.509101	-0.473725	-2.7026	-2.94856		288.632	-3.01023	-3.7415	2.17973	-2.12116	-0.901396	-1.0813	1.82064	-0.0256634	0.752641	0.873317	-1.71277	1.77497	-1.29974	2.72996	4.2124	1.40072	4.33714	4.56926		288.632	-2.80109
288.963	2.48978	-4.33277	-2.76853	-0.394263	0.768933	4.73239	3.32889	1.62051	0.466758	-0.683691		288.963	0.370893	0.785668	0.0511018	1.88388	4.14329	3.00039	-3.25133	3.71343	3.47104	1.98847	0.493236	-0.477683	-2.70664	-2.94036		288.963	-3.00351	-3.74058	2.20417	-2.11874	-0.909803	-1.08838	1.82059	-0.0338176	0.757196	0.886082	-1.71126	1.78099	-1.29836	2.73216	4.21915	1.39113	4.33018	4.57213		288.963	-2.80438
289.294	2.48877	-4.33234	-2.771	-0.396793	0.771032	4.74114	3.33113	1.62836	0.45711	-0.679462		289.294	0.371115	0.786182	0.0513351	1.87762	4.13872	3.0045	-3.24423	3.71676	3.45912	1.99306	0.480555	-0.479706	-2.71411	-2.92959		289.294	-3.00528	-3.73979	2.17592	-2.12594	-0.918126	-1.09005	1.8253	-0.0365706	0.756138	0.880105	-1.71326	1.78486	-1.30017	2.73154	4.21978	1.39127	4.3348	4.57132		289.294	-2.80477
289.625	2.4868	-4.32959	-2.76997	-0.401009	0.764661	4.7621	3.33436	1.6308	0.451166	-0.677264		289.625	0.370496	0.789084	0.0562599	1.86918	4.13648	3.00589	-3.23837	3.71395	3.45649	1.99756	0.477231	-0.494413	-2.7259	-2.92235		289.625	-3.00273	-3.74554	2.14604	-2.12171	-0.92854	-1.09689	1.83002	-0.0324653	0.754619	0.881017	-1.7118	1.79104	-1.29889	2.73404	4.24516	1.37459	4.33007	4.56985		289.625	-2.80825
289.956	2.48628	-4.32947	-2.76819	-0.405079	0.757389	4.7685	3.33403	1.63004	0.444117	-0.673971		289.956	0.369659	0.790882	0.0574222	1.86282	4.13475	3.00784	-3.22608	3.7095	3.44722	2.00386	0.483266	-0.49489	-2.72657	-2.90809		289.956	-3.01521	-3.76202	2.12155	-2.12446	-0.929182	-1.10882	1.83829	-0.0295087	0.757352	0.887096	-1.71041	1.79236	-1.29744	2.736	4.2366	1.36431	4.32382	4.56464		289.956	-2.80401
290.287	2.48276	-4.32834	-2.76971	-0.411674	0.748989	4.77174	3.33305	1.62793	0.431941	-0.667947		290.287	0.366022	0.798828	0.051348	1.86295	4.12778	3.0122	-3.21213	3.70323	3.45356	2.00923	0.498638	-0.500878	-2.7386	-2.90636		290.287	-3.01008	-3.77529	2.10162	-2.11645	-0.93526	-1.11451	1.82654	-0.00561866	0.752485	0.885427	-1.70737	1.79253	-1.29848	2.73808	4.22286	1.36305	4.32995	4.56506		290.287	-2.81392
290.618	2.48224	-4.32368	-2.77079	-0.416545	0.745945	4.77374	3.32814	1.63039	0.440569	-0.66964		290.618	0.366727	0.801162	0.0460669	1.85983	4.12243	3.01262	-3.20641	3.6981	3.45424	2.00403	0.482114	-0.51741	-2.7298	-2.90094		290.618	-3.00503	-3.764	2.13914	-2.10162	-0.937648	-1.11497	1.81705	0.00713833	0.755904	0.888682	-1.70907	1.79342	-1.29921	2.73883	4.21644	1.36787	4.33598	4.56161		290.618	-2.81025
290.949	2.48308	-4.3185	-2.76881	-0.418781	0.74531	4.77337	3.3291	1.63679	0.440623	-0.67115		290.949	0.367082	0.802016	0.039505	1.86589	4.11516	3.01613	-3.20634	3.69894	3.45704	2.00022	0.473412	-0.514312	-2.73147	-2.9076		290.949	-3.00376	-3.76872	2.15972	-2.09242	-0.934973	-1.11211	1.83105	0.0108308	0.761479	0.885103	-1.71008	1.78922	-1.30079	2.74294	4.20501	1.3701	4.3299	4.56424		290.949	-2.81538
291.28	2.48451	-4.31395	-2.77025	-0.425323	0.747005	4.77204	3.32667	1.63981	0.433555	-0.667865		291.28	0.369145	0.806397	0.0277783	1.87018	4.11233	3.00763	-3.19822	3.69706	3.47196	1.99379	0.471854	-0.530267	-2.73086	-2.90411		291.28	-2.99921	-3.77246	2.18056	-2.09436	-0.938212	-1.10454	1.86091	-0.00679655	0.768869	0.898649	-1.71342	1.79187	-1.30184	2.74038	4.20884	1.35715	4.32618	4.56767		291.28	-2.81576
291.611	2.48255	-4.31212	-2.7688	-0.426608	0.747073	4.76723	3.33033	1.64376	0.425451	-0.665755		291.611	0.36821	0.808113	0.020361	1.87803	4.10639	3.00523	-3.1934	3.68824	3.46835	1.98839	0.470538	-0.522507	-2.71089	-2.92079		291.611	-2.99945	-3.75954	2.19339	-2.08455	-0.938235	-1.09706	1.87522	-0.00981682	0.776906	0.910762	-1.71879	1.78774	-1.30273	2.73896	4.19009	1.35502	4.32434	4.56578		291.611	-2.81434
291.942	2.48334	-4.31319	-2.76892	-0.428418	0.749981	4.76124	3.32573	1.64256	0.426603	-0.668485		291.942	0.3697	0.810665	0.0114849	1.87486	4.10717	3.00271	-3.18896	3.68006	3.47412	1.98882	0.485103	-0.525403	-2.71432	-2.9211		291.942	-2.99242	-3.75326	2.19857	-2.09683	-0.942109	-1.09055	1.91012	-0.0501834	0.783529	0.912754	-1.72302	1.78363	-1.30189	2.73948	4.19557	1.34199	4.32116	4.57141		291.942	-2.81364
292.273	2.4793	-4.3122	-2.76739	-0.429106	0.754077	4.7592	3.32466	1.64787	0.422599	-0.666238		292.273	0.369342	0.815163	0.00792234	1.87881	4.10658	3.00044	-3.18662	3.67798	3.48946	1.98654	0.498629	-0.522035	-2.70071	-2.93808		292.273	-2.99157	-3.74905	2.18336	-2.10329	-0.949839	-1.07951	1.91269	-0.0582456	0.785419	0.912229	-1.7193	1.78358	-1.29997	2.73617	4.19061	1.36248	4.32556	4.57581		292.273	-2.81228
292.604	2.47581	-4.31475	-2.76751	-0.431196	0.751139	4.75453	3.32072	1.65191	0.419656	-0.664341		292.604	0.368634	0.817517	0.000460334	1.8842	4.10883	2.99902	-3.17764	3.67329	3.52225	1.97239	0.496503	-0.518122	-2.69561	-2.93853		292.604	-2.9889	-3.74127	2.17757	-2.10098	-0.954594	-1.08159	1.92511	-0.0747629	0.789479	0.913432	-1.71848	1.78184	-1.30209	2.73679	4.18329	1.36405	4.31989	4.57647		292.604	-2.8148
292.935	2.47061	-4.31612	-2.76902	-0.43186	0.752126	4.73984	3.32177	1.64822	0.424113	-0.665703		292.935	0.365498	0.820106	-0.0137255	1.88723	4.10494	3.0014	-3.17894	3.6719	3.52777	1.95725	0.510865	-0.521278	-2.68096	-2.96167		292.935	-2.99539	-3.72306	2.1667	-2.11646	-0.954685	-1.07484	1.9397	-0.109076	0.787438	0.914048	-1.71909	1.78152	-1.30242	2.73586	4.17214	1.37455	4.33999	4.5831		292.935	-2.80429
293.266	2.4637	-4.31429	-2.77142	-0.431762	0.754346	4.73871	3.32643	1.65219	0.419697	-0.668561		293.266	0.364439	0.820775	-0.0212594	1.89655	4.10363	3.00219	-3.17977	3.67639	3.53733	1.92101	0.525263	-0.518697	-2.66261	-2.98072		293.266	-2.98425	-3.71558	2.16736	-2.11469	-0.957791	-1.06987	1.94998	-0.103769	0.792371	0.920376	-1.71244	1.78209	-1.30427	2.73182	4.18781	1.39112	4.35258	4.57849		293.266	-2.8134
293.597	2.45868	-4.31419	-2.76968	-0.430869	0.754944	4.73545	3.33131	1.65047	0.419127	-0.670006		293.597	0.364959	0.814239	-0.0313054	1.89704	4.10169	3.00123	-3.18225	3.67742	3.51258	1.92084	0.518481	-0.523042	-2.6517	-2.9978		293.597	-2.98178	-3.69706	2.1607	-2.11715	-0.955696	-1.06425	1.9544	-0.147656	0.795634	0.92361	-1.71259	1.77808	-1.30341	2.72905	4.19175	1.38508	4.35	4.57054		293.597	-2.79266
293.928	2.45569	-4.32022	-2.77089	-0.431002	0.752424	4.72947	3.33418	1.64663	0.413617	-0.666901		293.928	0.357842	0.812618	-0.0317311	1.89918	4.10303	3.0076	-3.17923	3.67123	3.50118	1.93112	0.542305	-0.521926	-2.63437	-3.02311		293.928	-2.97841	-3.70143	2.14373	-2.13056	-0.954173	-1.0612	1.94517	-0.133487	0.792967	0.917064	-1.70948	1.77752	-1.30262	2.72844	4.21071	1.36662	4.35251	4.56263		293.928	-2.79448
294.259	2.45169	-4.32698	-2.77107	-0.433722	0.748162	4.72216	3.33132	1.64011	0.408523	-0.665313		294.259	0.356013	0.81499	-0.0345649	1.89782	4.10045	3.00212	-3.18423	3.66322	3.50195	1.9207	0.535356	-0.530937	-2.62259	-3.04079		294.259	-2.97115	-3.69434	2.13912	-2.14675	-0.956732	-1.05442	1.92457	-0.110452	0.78959	0.921309	-1.71017	1.77885	-1.30213	2.72473	4.23358	1.34485	4.35814	4.56128		294.259	-2.78285
294.59	2.44742	-4.33132	-2.76971	-0.431921	0.743835	4.7179	3.34214	1.63955	0.416335	-0.669259		294.59	0.350799	0.812663	-0.0357474	1.89337	4.09781	3.0051	-3.1803	3.66024	3.49915	1.91707	0.539246	-0.525636	-2.62295	-3.05242		294.59	-2.97238	-3.67797	2.1235	-2.15129	-0.947953	-1.05233	1.92949	-0.111509	0.791461	0.920597	-1.7154	1.77312	-1.30187	2.7276	4.2334	1.34548	4.36422	4.56366		294.59	-2.78456
294.921	2.44427	-4.33335	-2.76925	-0.432775	0.740226	4.71663	3.34425	1.63082	0.418616	-0.671045		294.921	0.350944	0.80878	-0.0347124	1.89181	4.09527	3.00173	-3.18102	3.65188	3.5134	1.90222	0.545233	-0.538972	-2.62434	-3.06533		294.921	-2.96682	-3.68208	2.09648	-2.15636	-0.944284	-1.05714	1.90617	-0.0967547	0.783463	0.914369	-1.71418	1.77053	-1.3035	2.72934	4.26008	1.32078	4.36537	4.56754		294.921	-2.77847
295.252	2.44251	-4.33642	-2.76994	-0.436998	0.733403	4.71856	3.34648	1.62	0.418424	-0.664203		295.252	0.344293	0.804377	-0.0420188	1.89554	4.08958	2.98822	-3.1841	3.65188	3.52968	1.87866	0.537508	-0.539113	-2.62141	-3.06845		295.252	-2.96266	-3.69748	2.08765	-2.16665	-0.9373	-1.06423	1.8859	-0.0646785	0.785119	0.917038	-1.71299	1.77105	-1.30336	2.72944	4.25333	1.32421	4.3658	4.56673		295.252	-2.78435
295.583	2.43938	-4.33786	-2.77055	-0.440105	0.730439	4.70923	3.33989	1.6093	0.420057	-0.67004		295.583	0.341686	0.800714	-0.0457288	1.89092	4.08228	2.99162	-3.19329	3.65114	3.52837	1.88462	0.529077	-0.545399	-2.62386	-3.06864		295.583	-2.95788	-3.70299	2.07734	-2.1694	-0.921672	-1.06714	1.86955	-0.0253009	0.781344	0.912293	-1.71346	1.76811	-1.30378	2.72946	4.25541	1.31833	4.37116	4.55782		295.583	-2.77249
295.914	2.44276	-4.33663	-2.76955	-0.443293	0.734664	4.70005	3.33885	1.60314	0.427366	-0.674035		295.914	0.33873	0.795282	-0.0456492	1.88935	4.07735	2.99375	-3.20422	3.65472	3.50887	1.8795	0.535351	-0.547295	-2.62143	-3.07612		295.914	-2.94849	-3.7213	2.06131	-2.18517	-0.915819	-1.06463	1.85465	-0.0142299	0.774704	0.908899	-1.71421	1.76449	-1.30117	2.72646	4.2808	1.30332	4.37636	4.56564		295.914	-2.77105
296.245	2.44354	-4.33667	-2.76719	-0.445359	0.737636	4.70107	3.34109	1.6032	0.434461	-0.673896		296.245	0.333859	0.794172	-0.0453453	1.88812	4.07618	2.99117	-3.20586	3.65236	3.50903	1.87828	0.546219	-0.53428	-2.62965	-3.06348		296.245	-2.94846	-3.72407	2.05929	-2.1883	-0.902682	-1.05717	1.8372	0.0113759	0.776066	0.913843	-1.71592	1.76434	-1.30119	2.7238	4.26072	1.31776	4.36997	4.56919		296.245	-2.78297
296.576	2.44321	-4.34061	-2.76641	-0.448736	0.740518	4.6884	3.33699	1.59874	0.438441	-0.675662		296.576	0.32847	0.791599	-0.0501667	1.8903	4.07128	2.98914	-3.2111	3.64317	3.49104	1.88987	0.544649	-0.535184	-2.63984	-3.06121		296.576	-2.9419	-3.72234	2.0451	-2.1868	-0.892809	-1.05087	1.83578	-0.0158538	0.780389	0.916645	-1.72694	1.76534	-1.30281	2.72774	4.25371	1.32097	4.37398	4.57295		296.576	-2.77619
296.907	2.44292	-4.34182	-2.76843	-0.45037	0.74883	4.6754	3.33552	1.59725	0.438369	-0.679136		296.907	0.326714	0.793382	-0.0489342	1.88616	4.06969	2.98504	-3.20496	3.6438	3.50317	1.87789	0.554349	-0.534192	-2.64302	-3.06041		296.907	-2.94368	-3.73177	2.05243	-2.18334	-0.88871	-1.04669	1.83448	0.00470618	0.772972	0.911948	-1.73344	1.772	-1.30181	2.73024	4.23399	1.33931	4.36969	4.57601		296.907	-2.7816
297.238	2.4419	-4.33902	-2.76851	-0.449607	0.757183	4.66784	3.33786	1.59884	0.444228	-0.68039		297.238	0.324013	0.788864	-0.0467048	1.88387	4.06526	2.98217	-3.20573	3.64828	3.50165	1.86218	0.553988	-0.536778	-2.65174	-3.0466		297.238	-2.94139	-3.72884	2.04434	-2.18097	-0.891723	-1.04266	1.82314	-0.00356593	0.775151	0.920132	-1.73863	1.77108	-1.30159	2.733	4.257	1.32755	4.37379	4.56879		297.238	-2.77844
297.569	2.44041	-4.33542	-2.76937	-0.448017	0.765321	4.66452	3.34317	1.60648	0.451082	-0.681141		297.569	0.319919	0.78427	-0.040072	1.88245	4.06441	2.98024	-3.19627	3.64078	3.50538	1.86153	0.575706	-0.523248	-2.66218	-3.03112		297.569	-2.94176	-3.72617	2.05284	-2.1736	-0.886119	-1.03969	1.8362	0.0135789	0.77077	0.910772	-1.7481	1.77525	-1.30082	2.73498	4.25177	1.34585	4.36378	4.55751		297.569	-2.77477
297.9	2.43955	-4.33602	-2.76849	-0.449737	0.769735	4.65681	3.33786	1.60639	0.44742	-0.680932		297.9	0.320337	0.78568	-0.040214	1.87921	4.06156	2.98201	-3.21553	3.64704	3.49958	1.88356	0.603962	-0.521123	-2.67535	-3.01628		297.9	-2.94018	-3.72882	2.04973	-2.16146	-0.881041	-1.03928	1.83728	0.00733099	0.763147	0.910332	-1.74218	1.78109	-1.30159	2.73658	4.24033	1.35348	4.36375	4.55079		297.9	-2.76396
298.231	2.43879	-4.33593	-2.76863	-0.451769	0.772739	4.65368	3.3378	1.60988	0.447388	-0.680174		298.231	0.319351	0.785181	-0.0410502	1.87753	4.06358	2.9877	-3.2191	3.64774	3.48712	1.90713	0.612007	-0.512858	-2.68731	-3.00986		298.231	-2.94343	-3.72496	2.07434	-2.16379	-0.878404	-1.03838	1.85077	0.00473546	0.763642	0.909732	-1.74348	1.78847	-1.30059	2.74085	4.27016	1.37581	4.35873	4.54914		298.231	-2.76492
298.562	2.4355	-4.3334	-2.76504	-0.452917	0.77849	4.64734	3.33653	1.62139	0.446081	-0.691092		298.562	0.320827	0.78258	-0.0376523	1.87983	4.06763	3.00095	-3.20984	3.64326	3.48795	1.91692	0.627125	-0.510829	-2.69712	-3.01484		298.562	-2.94493	-3.70542	2.07946	-2.15352	-0.871919	-1.02804	1.85736	0.011072	0.757561	0.910494	-1.74806	1.79131	-1.29872	2.74157	4.25118	1.39372	4.35353	4.55227		298.562	-2.76611
298.893	2.43967	-4.33239	-2.76561	-0.454198	0.776767	4.64303	3.33856	1.62462	0.449703	-0.693215		298.893	0.320574	0.781688	-0.0315693	1.88163	4.07251	3.00282	-3.20923	3.6435	3.52864	1.90366	0.639431	-0.511607	-2.69971	-3.00701		298.893	-2.95353	-3.6887	2.08913	-2.16101	-0.871062	-1.02609	1.86776	0.0032047	0.761285	0.917658	-1.75125	1.80055	-1.2973	2.7461	4.27353	1.42619	4.34882	4.5584		298.893	-2.79028
299.224	2.43808	-4.33349	-2.76426	-0.45323	0.768733	4.63669	3.33761	1.62835	0.452224	-0.693549		299.224	0.320097	0.784227	-0.0299053	1.88371	4.07411	3.00625	-3.20686	3.63996	3.57165	1.89357	0.655545	-0.506408	-2.69851	-3.00833		299.224	-2.94665	-3.68154	2.10035	-2.13824	-0.85854	-1.02832	1.86431	0.0175445	0.76494	0.919186	-1.7477	1.8094	-1.2976	2.75028	4.2938	1.45524	4.34711	4.55571		299.224	-2.79494
299.555	2.43961	-4.3317	-2.76573	-0.455262	0.766241	4.63263	3.33228	1.62803	0.444001	-0.693136		299.555	0.321281	0.782553	-0.0261187	1.89513	4.07191	3.00736	-3.20877	3.64216	3.56874	1.89556	0.669526	-0.507532	-2.70024	-3.02215		299.555	-2.941	-3.68576	2.10632	-2.13594	-0.848129	-1.03588	1.87705	0.00855468	0.769799	0.923394	-1.7496	1.8123	-1.29522	2.75453	4.30432	1.50452	4.34979	4.54925		299.555	-2.79123
299.886	2.43872	-4.33107	-2.76432	-0.449972	0.762296	4.63154	3.33017	1.63039	0.442108	-0.691053		299.886	0.321587	0.784823	-0.020143	1.90053	4.07184	3.01072	-3.20595	3.64667	3.55924	1.90471	0.66281	-0.516235	-2.70356	-3.02799		299.886	-2.94538	-3.68436	2.13358	-2.13699	-0.84634	-1.04541	1.88628	0.0191133	0.774012	0.918031	-1.74557	1.80746	-1.29504	2.75581	4.30677	1.53685	4.34727	4.54741		299.886	-2.80479
300.217	2.43915	-4.33074	-2.76169	-0.44673	0.759786	4.64027	3.32945	1.62986	0.44609	-0.694175		300.217	0.322595	0.783774	-0.0142163	1.90868	4.0701	3.01196	-3.21659	3.63661	3.57047	1.90067	0.646422	-0.516179	-2.69043	-3.02463		300.217	-2.9362	-3.69005	2.15578	-2.14042	-0.838017	-1.05599	1.89891	0.00819788	0.782454	0.919262	-1.74061	1.80672	-1.29678	2.75134	4.38496	1.65998	4.34861	4.54421		300.217	-2.80056
300.548	2.43977	-4.33026	-2.76078	-0.444163	0.754277	4.64551	3.33035	1.62815	0.442108	-0.694173		300.548	0.323415	0.787483	-0.0196795	1.91325	4.07043	3.01106	-3.2167	3.62802	3.60342	1.86166	0.630902	-0.520273	-2.68972	-3.02611		300.548	-2.93254	-3.68386	2.16119	-2.14447	-0.831696	-1.0609	1.90244	0.00637904	0.785155	0.913363	-1.73746	1.80237	-1.29618	2.74886	4.37994	1.56455	4.34696	4.54937		300.548	-2.81034
300.879	2.43756	-4.33065	-2.75991	-0.441038	0.751291	4.64733	3.32527	1.62561	0.436926	-0.697473		300.879	0.321745	0.788052	-0.0281658	1.91514	4.06875	3.01169	-3.22017	3.63384	3.63713	1.83482	0.625414	-0.520957	-2.68691	-3.03791		300.879	-2.9301	-3.69062	2.15285	-2.14231	-0.818598	-1.07035	1.92128	-0.00743083	0.79264	0.913434	-1.73737	1.80322	-1.29433	2.74886	4.34737	1.56455	4.35858	4.56003		300.879	-2.826
301.21	2.4372	-4.33168	-2.76236	-0.43862	0.745071	4.65137	3.31836	1.62297	0.435688	-0.697856		301.21	0.320873	0.789796	-0.03077	1.91889	4.06657	3.01428	-3.20738	3.62703	3.63249	1.82727	0.622545	-0.519625	-2.67944	-3.04616		301.21	-2.93075	-3.69034	2.15926	-2.14533	-0.81659	-1.07858	1.92513	-0.00875145	0.800223	0.913153	-1.73783	1.80073	-1.29304	2.74726	4.34961	1.56455	4.35996	4.55597		301.21	-2.84998
301.541	2.43673	-4.33264	-2.76279	-0.436762	0.739165	4.64743	3.31383	1.62279	0.430285	-0.698156		301.541	0.318835	0.793552	-0.0345045	1.92056	4.06242	3.01162	-3.21123	3.63055	3.63989	1.80812	0.625228	-0.523324	-2.67682	-3.05403		301.541	-2.92883	-3.68302	2.1639	-2.16312	-0.809991	-1.08587	1.9118	-0.0167487	0.803653	0.913711	-1.73215	1.80122	-1.29187	2.74495	4.4103	1.63151	4.37201	4.54977		301.541	-2.8192
301.872	2.43987	-4.33438	-2.76448	-0.435528	0.734084	4.64638	3.31203	1.62133	0.439121	-0.698112		301.872	0.316033	0.800108	-0.0365492	1.91678	4.05848	3.00972	-3.21562	3.62775	3.63226	1.80631	0.602993	-0.531703	-2.67537	-3.06297		301.872	-2.92084	-3.68699	2.16631	-2.15866	-0.809907	-1.09947	1.91742	-0.0133241	0.803076	0.910163	-1.72843	1.80122	-1.29392	2.74464	4.41046	1.61356	4.38776	4.53428		301.872	-2.88364
302.203	2.43364	-4.3336	-2.762	-0.433611	0.72937	4.65727	3.31644	1.62414	0.429362	-0.698209		302.203	0.31525	0.804215	-0.0401373	1.91183	4.05448	3.01257	-3.21185	3.62177	3.61111	1.81129	0.579486	-0.526708	-2.67834	-3.07668		302.203	-2.91128	-3.69079	2.1767	-2.16831	-0.800848	-1.10262	1.93089	-0.0250002	0.805353	0.906093	-1.72871	1.80395	-1.29519	2.74292	4.43198	1.62855	4.38935	4.52683		302.203	-2.85273
302.534	2.43036	-4.33261	-2.76343	-0.43168	0.729911	4.67252	3.31294	1.62192	0.421786	-0.702095		302.534	0.314113	0.806102	-0.0446617	1.91259	4.05271	3.01445	-3.21406	3.62118	3.58717	1.8354	0.565921	-0.530616	-2.67957	-3.08704		302.534	-2.92203	-3.68909	2.17826	-2.17739	-0.803429	-1.10564	1.92939	-0.0279173	0.800755	0.894063	-1.72691	1.7993	-1.29565	2.74147	4.44425	1.53678	4.38627	4.51942		302.534	-2.86373
302.865	2.42905	-4.33209	-2.76379	-0.427763	0.725099	4.68102	3.31183	1.62009	0.428028	-0.704468		302.865	0.314541	0.808078	-0.0408878	1.9035	4.05386	3.01464	-3.21912	3.62472	3.57982	1.847	0.549577	-0.532471	-2.67782	-3.08931		302.865	-2.92888	-3.68755	2.17419	-2.18667	-0.808473	-1.11059	1.92674	-0.0266916	0.791413	0.875482	-1.72317	1.79904	-1.29511	2.74049	4.49266	1.60659	4.3904	4.51338		302.865	-2.86566
303.196	2.4304	-4.33264	-2.76646	-0.431085	0.723789	4.69005	3.31576	1.62027	0.433113	-0.703996		303.196	0.311955	0.809283	-0.0424301	1.89584	4.05541	3.0166	-3.22544	3.63284	3.59252	1.86597	0.551437	-0.517383	-2.6794	-3.07741		303.196	-2.93087	-3.68756	2.18038	-2.1762	-0.806475	-1.10952	1.91107	-0.0165277	0.783896	0.868632	-1.72224	1.79435	-1.2916	2.73924	4.46502	1.4365	4.39945	4.50856		303.196	-2.8645
303.527	2.43172	-4.33541	-2.76722	-0.430294	0.717488	4.69374	3.31817	1.62466	0.434009	-0.704074		303.527	0.307113	0.814573	-0.0465058	1.89132	4.05774	3.01975	-3.22418	3.63799	3.60079	1.85001	0.549903	-0.517216	-2.68839	-3.0819		303.527	-2.94615	-3.66646	2.16379	-2.19753	-0.809171	-1.10125	1.90178	-0.0145136	0.791638	0.873196	-1.7248	1.79597	-1.2885	2.74356	4.46139	1.42642	4.41223	4.5065		303.527	-2.91451
303.858	2.43386	-4.33498	-2.7681	-0.430042	0.712584	4.70224	3.30916	1.62863	0.437824	-0.702343		303.858	0.30482	0.815231	-0.0462684	1.89123	4.06218	3.02415	-3.23625	3.65048	3.59133	1.85621	0.545213	-0.514096	-2.68139	-3.07692		303.858	-2.95546	-3.65871	2.16306	-2.20461	-0.809422	-1.09556	1.9017	-0.00407065	0.78614	0.876743	-1.7266	1.7974	-1.288	2.74936	4.46227	1.40094	4.42753	4.49957		303.858	-2.93608
304.189	2.43845	-4.33249	-2.76566	-0.433529	0.708089	4.71267	3.30862	1.62725	0.437296	-0.698407		304.189	0.301516	0.820941	-0.0511916	1.8932	4.05953	3.02373	-3.23692	3.64499	3.58528	1.85256	0.543437	-0.51402	-2.6794	-3.08885		304.189	-2.96015	-3.66153	2.18305	-2.19853	-0.809657	-1.08955	1.89516	0.00636897	0.788517	0.880648	-1.72293	1.79472	-1.28705	2.75295	4.44395	1.43406	4.42746	4.48677		304.189	-2.91583
304.52	2.44165	-4.32692	-2.76387	-0.435895	0.704213	4.72123	3.31588	1.64003	0.439827	-0.698311		304.52	0.295221	0.82229	-0.0500451	1.89501	4.06169	3.02062	-3.2336	3.63509	3.57651	1.85729	0.539483	-0.516551	-2.68007	-3.09036		304.52	-2.96266	-3.65443	2.21197	-2.20272	-0.811253	-1.08534	1.89389	0.0105718	0.785727	0.888654	-1.7239	1.78756	-1.28609	2.75373	4.46565	1.44611	4.43363	4.49262		304.52	-2.92505
304.851	2.4457	-4.32368	-2.76348	-0.436017	0.699579	4.73701	3.31635	1.64862	0.448867	-0.697837		304.851	0.292425	0.82164	-0.0547086	1.89558	4.06351	3.02954	-3.22979	3.63037	3.58116	1.87046	0.529723	-0.518475	-2.6752	-3.09501		304.851	-2.96686	-3.6561	2.22464	-2.19786	-0.817019	-1.08553	1.89347	0.0112789	0.786038	0.884297	-1.72519	1.78493	-1.28345	2.75227	4.42761	1.43485	4.4356	4.49045		304.851	-2.94549
305.182	2.45113	-4.31935	-2.76181	-0.434466	0.696745	4.75319	3.31567	1.66113	0.446967	-0.698099		305.182	0.289065	0.821502	-0.056323	1.89685	4.06743	3.03494	-3.22963	3.63111	3.59795	1.84254	0.547008	-0.5122	-2.68431	-3.08279		305.182	-2.96937	-3.66344	2.25205	-2.20205	-0.816423	-1.08251	1.90497	0.00755396	0.796221	0.898784	-1.72114	1.77749	-1.28192	2.75276	4.41628	1.42809	4.4359	4.49088		305.182	-2.93592
305.513	2.45919	-4.31598	-2.7623	-0.434479	0.688838	4.75671	3.31355	1.67213	0.449188	-0.700764		305.513	0.284062	0.822642	-0.0652595	1.89621	4.07396	3.03115	-3.23353	3.63073	3.59923	1.84939	0.556615	-0.514936	-2.68267	-3.08415		305.513	-2.98099	-3.65297	2.26427	-2.18974	-0.824242	-1.08214	1.89228	0.00174563	0.794105	0.891814	-1.7196	1.77137	-1.27942	2.75163	4.40651	1.39408	4.4452	4.4891		305.513	-2.96363
305.844	2.4637	-4.31283	-2.76135	-0.437007	0.687032	4.761	3.31199	1.68204	0.452809	-0.701912		305.844	0.281926	0.821491	-0.0722155	1.89618	4.07714	3.0337	-3.22956	3.62749	3.61599	1.85016	0.556417	-0.51664	-2.69209	-3.07978		305.844	-2.97635	-3.661	2.26626	-2.18992	-0.823938	-1.08366	1.8955	-0.0142566	0.800419	0.903748	-1.72143	1.77175	-1.27693	2.75483	4.34766	1.41866	4.45224	4.49827		305.844	-2.96968
306.175	2.4674	-4.31047	-2.7598	-0.439129	0.683684	4.76774	3.30864	1.68535	0.451741	-0.704684		306.175	0.277062	0.818711	-0.0779234	1.90133	4.07752	3.02903	-3.23061	3.61823	3.62898	1.83354	0.558207	-0.506198	-2.69694	-3.0793		306.175	-2.96999	-3.65926	2.25266	-2.19022	-0.824572	-1.0859	1.90463	-0.0207037	0.808185	0.916638	-1.72153	1.77185	-1.2754	2.75457	4.36043	1.43316	4.45536	4.50039		306.175	-2.98827
306.506	2.4736	-4.30805	-2.75737	-0.438072	0.682071	4.7739	3.30842	1.69325	0.447448	-0.707095		306.506	0.273493	0.816261	-0.0816761	1.90604	4.08066	3.02331	-3.22459	3.6	3.65687	1.791	0.550205	-0.508576	-2.69632	-3.14183		306.506	-2.97689	-3.64847	2.23937	-2.22041	-0.824497	-1.08611	1.89828	-0.0386453	0.814504	0.92851	-1.7185	1.77206	-1.27527	2.75534	4.37319	1.43322	4.45019	4.50356		306.506	-2.98867
306.837	2.47312	-4.30647	-2.75633	-0.440501	0.681777	4.77741	3.30673	1.69871	0.449242	-0.711773		306.837	0.273694	0.815766	-0.0879491	1.90929	4.07595	3.02833	-3.23135	3.59633	3.64935	1.79293	0.54369	-0.504081	-2.69619	-3.1461		306.837	-2.97801	-3.63705	2.25287	-2.20221	-0.820653	-1.08837	1.91488	-0.0320977	0.811985	0.930403	-1.72025	1.7686	-1.27348	2.75627	4.38954	1.40389	4.44851	4.50546		306.837	-2.97552
307.168	2.48011	-4.30384	-2.75437	-0.448665	0.683015	4.77461	3.3114	1.70811	0.445727	-0.717604		307.168	0.274901	0.813361	-0.0900063	1.91113	4.07216	3.02951	-3.22485	3.5832	3.64871	1.8065	0.536175	-0.502682	-2.7051	-3.14913		307.168	-2.96849	-3.63862	2.26724	-2.17825	-0.821395	-1.0886	1.91461	-0.052804	0.817193	0.921941	-1.71866	1.76998	-1.27309	2.75199	4.39816	1.41896	4.44362	4.51114		307.168	-2.98093
307.499	2.48486	-4.30453	-2.75567	-0.452903	0.681897	4.77523	3.31741	1.71337	0.450318	-0.725109		307.499	0.275422	0.810879	-0.084716	1.91651	4.075	3.0312	-3.23142	3.58105	3.65842	1.82184	0.515587	-0.496006	-2.7249	-3.11274		307.499	-2.96664	-3.64277	2.27283	-2.17273	-0.819948	-1.09379	1.92065	-0.0885999	0.825616	0.92335	-1.71996	1.76881	-1.27502	2.74845	4.42086	1.38267	4.44508	4.51581		307.499	-2.99318
307.83	2.48888	-4.30687	-2.75434	-0.454925	0.680313	4.77449	3.32016	1.71774	0.452721	-0.72589		307.83	0.275668	0.811514	-0.0895251	1.92505	4.07279	3.03291	-3.23899	3.59161	3.67476	1.80641	0.492166	-0.475626	-2.72993	-3.10005		307.83	-2.96049	-3.64571	2.26013	-2.17597	-0.818453	-1.0912	1.92176	-0.114266	0.83019	0.919589	-1.7211	1.77523	-1.27437	2.74753	4.40438	1.38092	4.44932	4.50223		307.83	-2.98617
308.161	2.49494	-4.3053	-2.75273	-0.457785	0.678165	4.77272	3.32138	1.71376	0.45072	-0.722923		308.161	0.274466	0.806731	-0.0874298	1.92914	4.07452	3.03479	-3.23703	3.59796	3.68	1.79522	0.485276	-0.468377	-2.75052	-3.08838		308.161	-2.96341	-3.65576	2.26365	-2.15899	-0.812187	-1.09253	1.92552	-0.103927	0.82843	0.917542	-1.72491	1.77791	-1.27567	2.74887	4.40372	1.36661	4.45699	4.49927		308.161	-2.9919
308.492	2.49713	-4.30712	-2.75067	-0.463361	0.674437	4.77094	3.325	1.70963	0.451129	-0.726201		308.492	0.274967	0.804936	-0.0883389	1.93087	4.06816	3.03107	-3.24602	3.59144	3.67598	1.79806	0.48057	-0.46237	-2.73601	-3.08625		308.492	-2.96865	-3.65243	2.24416	-2.16026	-0.809129	-1.09243	1.92541	-0.10647	0.81772	0.908022	-1.72413	1.78025	-1.27475	2.74973	4.42355	1.35664	4.45105	4.51647		308.492	-2.99252
308.823	2.50318	-4.30879	-2.74855	-0.470637	0.672657	4.77223	3.32909	1.70475	0.459598	-0.727892		308.823	0.275636	0.797885	-0.0804134	1.93829	4.0608	3.02993	-3.2424	3.58794	3.67502	1.7938	0.479054	-0.456797	-2.74049	-3.07664		308.823	-2.96317	-3.66317	2.23329	-2.16908	-0.802629	-1.09224	1.94436	-0.0943129	0.809025	0.90826	-1.72886	1.7823	-1.27494	2.75039	4.42293	1.37167	4.45428	4.52016		308.823	-2.98776
309.154	2.50781	-4.30863	-2.74727	-0.480161	0.669981	4.77704	3.3302	1.70152	0.457198	-0.728239		309.154	0.273357	0.796661	-0.0786422	1.9359	4.05938	3.02773	-3.24823	3.5843	3.67075	1.79199	0.483236	-0.460883	-2.74955	-3.08356		309.154	-2.95922	-3.67613	2.25422	-2.15183	-0.804104	-1.09619	1.95233	-0.0599569	0.801889	0.901578	-1.73139	1.78211	-1.2743	2.74837	4.42588	1.34707	4.45371	4.5096		309.154	-2.98459
309.485	2.51348	-4.30759	-2.74797	-0.483859	0.661749	4.77939	3.33112	1.70081	0.462485	-0.735423		309.485	0.276425	0.797525	-0.0809445	1.93564	4.05723	3.03	-3.24483	3.59192	3.67304	1.79436	0.48479	-0.471369	-2.74414	-3.08959		309.485	-2.95948	-3.67032	2.29271	-2.13842	-0.803312	-1.08825	1.95412	-0.0486626	0.793893	0.898717	-1.73406	1.79195	-1.27812	2.7479	4.41244	1.34522	4.45734	4.50228		309.485	-2.96611
309.816	2.51855	-4.30587	-2.74796	-0.489409	0.654208	4.77686	3.32944	1.69457	0.463087	-0.732889		309.816	0.277519	0.79955	-0.0817177	1.93445	4.05202	3.03563	-3.25093	3.59266	3.68457	1.7888	0.483761	-0.489526	-2.73858	-3.08267		309.816	-2.94546	-3.69602	2.28707	-2.1299	-0.808535	-1.08009	1.97766	-0.0265563	0.787193	0.897123	-1.73745	1.80109	-1.28172	2.74841	4.41582	1.35022	4.45865	4.49783		309.816	-2.96389
310.147	2.52498	-4.30401	-2.74676	-0.4928	0.648434	4.77628	3.3281	1.68892	0.465186	-0.73294		310.147	0.278862	0.796999	-0.0837866	1.93848	4.05184	3.0329	-3.25317	3.59036	3.69851	1.77673	0.482101	-0.487635	-2.73913	-3.08236		310.147	-2.93916	-3.70501	2.27605	-2.12866	-0.808375	-1.07511	1.9762	-0.00938463	0.785224	0.882878	-1.74073	1.80608	-1.28437	2.74652	4.41581	1.35514	4.45183	4.49178		310.147	-2.96658
310.478	2.52479	-4.3063	-2.74736	-0.492719	0.641394	4.77799	3.32325	1.68416	0.46776	-0.732993		310.478	0.279117	0.802474	-0.0871881	1.94613	4.0514	3.03035	-3.25609	3.59215	3.70617	1.7753	0.483148	-0.480391	-2.72821	-3.09558		310.478	-2.93578	-3.70303	2.26645	-2.13863	-0.810587	-1.07486	1.98703	0.0188212	0.783653	0.893152	-1.74329	1.80961	-1.28228	2.74642	4.42331	1.36937	4.44217	4.49672		310.478	-2.96423
310.809	2.52552	-4.3035	-2.74779	-0.493039	0.639014	4.77332	3.31639	1.6805	0.464802	-0.73444		310.809	0.278946	0.800785	-0.092562	1.94099	4.0493	3.02695	-3.25762	3.59338	3.69817	1.77958	0.508864	-0.469742	-2.71498	-3.12208		310.809	-2.93825	-3.70364	2.26137	-2.14043	-0.812341	-1.06313	1.96461	0.0259124	0.775221	0.895641	-1.74278	1.81148	-1.28362	2.74895	4.4456	1.36681	4.43356	4.49337		310.809	-2.94289
311.14	2.526	-4.30119	-2.74896	-0.492206	0.639415	4.77059	3.31183	1.67682	0.465241	-0.734656		311.14	0.279862	0.802384	-0.0873843	1.94123	4.05268	3.03475	-3.25695	3.58471	3.70278	1.7692	0.522706	-0.483169	-2.72504	-3.12945		311.14	-2.9436	-3.70065	2.2774	-2.12111	-0.809244	-1.05897	1.96237	0.0220252	0.775143	0.897667	-1.74173	1.81247	-1.28473	2.75147	4.42977	1.37769	4.42607	4.49389		311.14	-2.92273
311.471	2.5255	-4.30018	-2.74802	-0.490946	0.639946	4.77061	3.30351	1.67159	0.46522	-0.73289		311.471	0.282508	0.807268	-0.0877521	1.93742	4.0523	3.03193	-3.26771	3.58083	3.70782	1.76807	0.532416	-0.470375	-2.71818	-3.12632		311.471	-2.94109	-3.69846	2.29032	-2.11335	-0.804492	-1.04687	1.96144	0.0209754	0.768231	0.903267	-1.74198	1.81893	-1.28399	2.75399	4.42614	1.39794	4.41358	4.49527		311.471	-2.90162
311.802	2.52625	-4.29605	-2.74945	-0.485394	0.640501	4.76615	3.29269	1.66101	0.468146	-0.734136		311.802	0.282983	0.808653	-0.0911243	1.93606	4.05377	3.03454	-3.26365	3.58135	3.69934	1.7744	0.538212	-0.464505	-2.71624	-3.12962		311.802	-2.93904	-3.70007	2.30027	-2.10331	-0.803012	-1.03709	1.93878	0.0148648	0.771175	0.905728	-1.74585	1.82011	-1.28582	2.75399	4.42043	1.3887	4.40602	4.48642		311.802	-2.9011
312.133	2.52083	-4.29293	-2.75069	-0.47825	0.642635	4.76159	3.28136	1.65617	0.464542	-0.732245		312.133	0.285831	0.812873	-0.0917407	1.93198	4.05405	3.03569	-3.2674	3.58126	3.68683	1.78407	0.540254	-0.466962	-2.71221	-3.12302		312.133	-2.94338	-3.689	2.28161	-2.09285	-0.801647	-1.02908	1.9181	0.0144957	0.778475	0.915915	-1.74622	1.82432	-1.28649	2.75928	4.40954	1.36584	4.40266	4.49192		312.133	-2.89907
312.464	2.51808	-4.29194	-2.75019	-0.468217	0.644783	4.75384	3.27108	1.64958	0.471514	-0.72832		312.464	0.288822	0.812537	-0.0898828	1.93614	4.05474	3.03688	-3.26593	3.57599	3.67079	1.79354	0.535647	-0.468249	-2.70458	-3.12509		312.464	-2.95596	-3.66842	2.26979	-2.08714	-0.803976	-1.01827	1.88003	-0.00331861	0.78008	0.917208	-1.74742	1.82655	-1.28689	2.76432	4.39907	1.39369	4.38658	4.4998		312.464	-2.88986
312.795	2.51532	-4.29002	-2.7493	-0.459227	0.646408	4.74889	3.26891	1.64966	0.471933	-0.725658		312.795	0.284457	0.813992	-0.0898716	1.93665	4.0532	3.03668	-3.26967	3.57224	3.65699	1.80428	0.544374	-0.466149	-2.71064	-3.12699		312.795	-2.96032	-3.66666	2.26007	-2.081	-0.803387	-1.01265	1.87603	0.0056933	0.779578	0.921137	-1.74331	1.81962	-1.28448	2.76679	4.39369	1.38295	4.36803	4.50052		312.795	-2.8871
313.126	2.51431	-4.29035	-2.74622	-0.448861	0.648352	4.74285	3.26106	1.64686	0.473753	-0.720518		313.126	0.28371	0.81723	-0.0894553	1.93389	4.05674	3.03287	-3.27734	3.57851	3.63896	1.80853	0.565283	-0.462914	-2.71308	-3.13864		313.126	-2.96555	-3.64087	2.26185	-2.05667	-0.793211	-1.01448	1.87284	0.00508253	0.775906	0.923014	-1.74632	1.81454	-1.2835	2.77092	4.37928	1.37751	4.37461	4.50796		313.126	-2.87635
313.457	2.51686	-4.29236	-2.74639	-0.445231	0.648347	4.73707	3.25557	1.64987	0.473213	-0.71762		313.457	0.283032	0.817845	-0.0830006	1.93181	4.06099	3.03376	-3.2706	3.57399	3.6365	1.81025	0.563994	-0.457953	-2.70661	-3.13212		313.457	-2.96935	-3.64687	2.25753	-2.05996	-0.79267	-1.01334	1.87666	-8.90781e-05	0.779081	0.925937	-1.74681	1.8142	-1.28448	2.77596	4.3796	1.36848	4.37527	4.5075		313.457	-2.85117
313.788	2.5183	-4.29213	-2.74444	-0.438834	0.651239	4.73088	3.25525	1.64743	0.472714	-0.71422		313.788	0.282582	0.815742	-0.083002	1.92488	4.06258	3.03707	-3.27107	3.57224	3.61969	1.81806	0.56479	-0.460105	-2.72958	-3.12994		313.788	-2.97321	-3.63871	2.23988	-2.0639	-0.790949	-1.021	1.88159	-0.00831238	0.779087	0.927669	-1.74845	1.81716	-1.28641	2.7778	4.3703	1.36554	4.37822	4.52296		313.788	-2.84345
314.119	2.51943	-4.29472	-2.74303	-0.431721	0.649092	4.73299	3.24806	1.64908	0.4725	-0.712409		314.119	0.282954	0.817399	-0.08277	1.92701	4.06386	3.04102	-3.2713	3.56994	3.61838	1.81164	0.553293	-0.461906	-2.736	-3.1264		314.119	-2.97676	-3.60471	2.23162	-2.07044	-0.792849	-1.02705	1.88699	-0.00366241	0.775461	0.923513	-1.74831	1.81697	-1.28424	2.77971	4.35973	1.3696	4.38564	4.52427		314.119	-2.86532
314.45	2.52083	-4.30029	-2.7421	-0.428031	0.645429	4.7341	3.24981	1.65217	0.469563	-0.714501		314.45	0.281369	0.815327	-0.0934327	1.91843	4.0666	3.03788	-3.26829	3.57128	3.62698	1.81621	0.547745	-0.453507	-2.73087	-3.12739		314.45	-2.98468	-3.5888	2.21928	-2.06548	-0.802087	-1.0274	1.89036	0.00870505	0.772971	0.921061	-1.75142	1.82206	-1.28554	2.78078	4.35313	1.3577	4.38151	4.52927		314.45	-2.86965
314.781	2.5216	-4.30238	-2.74401	-0.42484	0.6438	4.73265	3.24808	1.6537	0.467778	-0.715226		314.781	0.280036	0.812547	-0.098073	1.92474	4.06848	3.04173	-3.26678	3.57082	3.62098	1.81167	0.54854	-0.460134	-2.7212	-3.14238		314.781	-2.98915	-3.56496	2.19984	-2.0659	-0.809417	-1.03087	1.90183	0.00795037	0.774318	0.921402	-1.75208	1.82541	-1.2866	2.78425	4.35775	1.35027	4.39362	4.51778		314.781	-2.87289
315.112	2.52174	-4.30611	-2.74543	-0.422151	0.641207	4.73487	3.24358	1.65987	0.469898	-0.711684		315.112	0.282638	0.810563	-0.104036	1.93022	4.07114	3.03507	-3.2619	3.56478	3.62693	1.81476	0.543864	-0.464284	-2.73213	-3.14128		315.112	-2.99205	-3.56268	2.19857	-2.07691	-0.810856	-1.03708	1.90206	0.0155499	0.772409	0.928042	-1.75079	1.82608	-1.28564	2.78689	4.34177	1.37497	4.40447	4.52001		315.112	-2.87192
315.443	2.52589	-4.30772	-2.74647	-0.422611	0.638005	4.73696	3.24403	1.65872	0.473435	-0.711044		315.443	0.283294	0.806567	-0.112059	1.93816	4.07183	3.03495	-3.26249	3.5613	3.61039	1.84197	0.54381	-0.478137	-2.72691	-3.16205		315.443	-2.98927	-3.56638	2.20843	-2.0705	-0.809838	-1.04158	1.90068	0.0128487	0.77231	0.932418	-1.75193	1.82654	-1.28454	2.7881	4.35959	1.38487	4.40305	4.51766		315.443	-2.88402
315.774	2.52833	-4.30965	-2.74809	-0.418504	0.631495	4.73536	3.25009	1.66517	0.47546	-0.71535		315.774	0.278737	0.80742	-0.118002	1.93306	4.07629	3.03682	-3.27055	3.5659	3.61552	1.83771	0.547939	-0.472517	-2.72584	-3.16939		315.774	-2.98047	-3.56887	2.20909	-2.08287	-0.809435	-1.04592	1.92064	0.0094756	0.770344	0.93088	-1.75646	1.82906	-1.28537	2.78892	4.3556	1.38217	4.41675	4.51431		315.774	-2.8927
316.105	2.53393	-4.31272	-2.74925	-0.420229	0.629274	4.72691	3.25386	1.67009	0.470754	-0.710307		316.105	0.279458	0.805206	-0.12459	1.93208	4.07933	3.03543	-3.26679	3.55883	3.60193	1.84856	0.541827	-0.470448	-2.71622	-3.16858		316.105	-2.98478	-3.55984	2.20092	-2.08411	-0.801412	-1.05094	1.9376	0.0155708	0.762376	0.927972	-1.76073	1.83065	-1.28524	2.78973	4.36542	1.39804	4.42886	4.53155		316.105	-2.88763
316.436	2.53386	-4.31327	-2.74903	-0.422292	0.627741	4.73366	3.25851	1.67385	0.469921	-0.714062		316.436	0.277437	0.803831	-0.131626	1.9369	4.08094	3.03992	-3.2593	3.55697	3.59685	1.88182	0.533746	-0.465516	-2.72134	-3.16418		316.436	-2.99197	-3.55036	2.20534	-2.09606	-0.800931	-1.04917	1.94048	0.0120321	0.765029	0.931653	-1.76138	1.83465	-1.28655	2.78908	4.37548	1.39254	4.41665	4.53475		316.436	-2.87697
316.767	2.53268	-4.31286	-2.7455	-0.418945	0.62952	4.73828	3.27032	1.67384	0.463975	-0.711285		316.767	0.275419	0.801512	-0.141573	1.93139	4.0781	3.04396	-3.25834	3.56295	3.58023	1.90686	0.53996	-0.467873	-2.7241	-3.17289		316.767	-2.99024	-3.55296	2.20446	-2.08594	-0.805152	-1.04757	1.93965	0.0190427	0.75799	0.935559	-1.76242	1.83429	-1.2884	2.78588	4.39393	1.40141	4.41	4.54052		316.767	-2.86374
317.098	2.53188	-4.31467	-2.7433	-0.416847	0.632511	4.74378	3.27521	1.67741	0.463445	-0.707662		317.098	0.269597	0.797478	-0.149107	1.93128	4.08143	3.04026	-3.25628	3.55969	3.5863	1.90123	0.538719	-0.467974	-2.71055	-3.18621		317.098	-2.99547	-3.5393	2.21514	-2.07263	-0.801561	-1.04789	1.92669	0.0359226	0.761595	0.939112	-1.76163	1.83549	-1.292	2.7839	4.38604	1.40287	4.40527	4.5385		317.098	-2.83988
317.429	2.53312	-4.31368	-2.74285	-0.412766	0.634961	4.74614	3.28028	1.67659	0.464333	-0.711506		317.429	0.266122	0.795876	-0.153425	1.92945	4.08088	3.04007	-3.26134	3.56078	3.58674	1.89727	0.532527	-0.475127	-2.70194	-3.19475		317.429	-2.99506	-3.54561	2.21101	-2.06436	-0.797072	-1.04748	1.91102	0.046651	0.761961	0.94237	-1.76703	1.83825	-1.29299	2.78478	4.38808	1.4275	4.39993	4.55476		317.429	-2.82388
317.76	2.5365	-4.31057	-2.74066	-0.407343	0.63828	4.74643	3.28702	1.68413	0.462997	-0.703842		317.76	0.264637	0.79558	-0.153431	1.92883	4.07793	3.03913	-3.26936	3.55784	3.57133	1.89897	0.526951	-0.486975	-2.69159	-3.21569		317.76	-2.99536	-3.54192	2.22187	-2.07019	-0.795355	-1.05541	1.90184	0.0536993	0.766178	0.946591	-1.76413	1.83549	-1.29473	2.78877	4.40296	1.44161	4.40279	4.55884		317.76	-2.82025
318.091	2.53439	-4.31067	-2.73864	-0.402192	0.638485	4.7392	3.2931	1.68939	0.465731	-0.70301		318.091	0.258672	0.796377	-0.151077	1.92863	4.07629	3.04133	-3.26634	3.55605	3.54798	1.93362	0.518631	-0.490157	-2.68731	-3.21847		318.091	-3.00833	-3.53666	2.2307	-2.06766	-0.801773	-1.05726	1.89876	0.0474795	0.770658	0.95018	-1.76825	1.83145	-1.29567	2.79045	4.4056	1.44039	4.3913	4.57984		318.091	-2.79823
318.422	2.53549	-4.30605	-2.73721	-0.399385	0.645048	4.74209	3.29936	1.69367	0.457269	-0.701827		318.422	0.253652	0.795455	-0.143479	1.93091	4.07614	3.05053	-3.27413	3.56166	3.54565	1.92795	0.514955	-0.49093	-2.66869	-3.22989		318.422	-3.01419	-3.52368	2.21704	-2.07109	-0.804219	-1.06176	1.88002	0.0496042	0.768395	0.942736	-1.76607	1.83615	-1.29803	2.79309	4.41061	1.44413	4.39266	4.58983		318.422	-2.80356
318.753	2.5383	-4.30514	-2.73537	-0.398297	0.650982	4.74285	3.30012	1.70128	0.456377	-0.701209		318.753	0.24432	0.796291	-0.134899	1.93087	4.07586	3.0534	-3.26347	3.56021	3.55615	1.93213	0.51379	-0.485082	-2.67259	-3.21716		318.753	-3.02563	-3.50608	2.2203	-2.11322	-0.808917	-1.05895	1.86188	0.0505961	0.767656	0.940995	-1.7664	1.834	-1.29848	2.79788	4.39087	1.43716	4.39134	4.58928		318.753	-2.80517
319.084	2.5403	-4.30299	-2.73389	-0.398062	0.657066	4.74586	3.30068	1.70116	0.450788	-0.69682		319.084	0.244265	0.793093	-0.12541	1.93703	4.07051	3.05611	-3.25687	3.56313	3.55798	1.9411	0.505499	-0.489415	-2.67549	-3.22472		319.084	-3.03699	-3.48128	2.21953	-2.117	-0.815192	-1.05117	1.85147	0.0474743	0.764749	0.942275	-1.75972	1.83561	-1.29585	2.79788	4.39646	1.46188	4.39445	4.59421		319.084	-2.80204
319.415	2.5366	-4.29935	-2.73212	-0.392043	0.662564	4.75156	3.30351	1.7005	0.452613	-0.694443		319.415	0.243386	0.792064	-0.114391	1.93749	4.06507	3.05881	-3.25831	3.56448	3.56919	1.93628	0.499037	-0.49536	-2.68625	-3.22488		319.415	-3.03752	-3.48714	2.23701	-2.12909	-0.829194	-1.04525	1.81559	0.0506575	0.77092	0.94298	-1.76043	1.83731	-1.29569	2.79909	4.36975	1.47831	4.38344	4.59535		319.415	-2.81443
319.746	2.53949	-4.29639	-2.73127	-0.388003	0.664718	4.75388	3.30399	1.70648	0.449402	-0.69727		319.746	0.244349	0.790116	-0.107344	1.93674	4.06143	3.05668	-3.26294	3.56128	3.57624	1.91854	0.496362	-0.512465	-2.68592	-3.2196		319.746	-3.03053	-3.49173	2.22025	-2.149	-0.834773	-1.04525	1.80517	0.0441172	0.76897	0.945632	-1.76423	1.83646	-1.29398	2.80296	4.37174	1.4861	4.39409	4.58937		319.746	-2.84442
320.077	2.5443	-4.29471	-2.73336	-0.386992	0.662119	4.75199	3.30121	1.7133	0.452069	-0.694646		320.077	0.241982	0.791424	-0.103774	1.94251	4.06262	3.05513	-3.27165	3.55358	3.57342	1.9038	0.490015	-0.524794	-2.68837	-3.21874		320.077	-3.026	-3.49583	2.21446	-2.15246	-0.835266	-1.0434	1.80245	0.0387638	0.775779	0.941047	-1.76265	1.8381	-1.29235	2.81059	4.36855	1.45343	4.39629	4.59307		320.077	-2.86101
320.408	2.55152	-4.28819	-2.73601	-0.386461	0.658112	4.75151	3.29984	1.71558	0.453094	-0.695086		320.408	0.24668	0.792591	-0.0940227	1.9449	4.05443	3.05454	-3.27445	3.55168	3.56294	1.90887	0.480653	-0.530434	-2.6924	-3.19361		320.408	-3.01587	-3.50067	2.214	-2.16061	-0.84598	-1.04135	1.79587	0.0268365	0.774689	0.936412	-1.76389	1.83357	-1.28941	2.81634	4.40296	1.46384	4.39553	4.59321		320.408	-2.86821
320.739	2.55382	-4.28385	-2.73561	-0.384866	0.657307	4.75382	3.29884	1.7228	0.455415	-0.689504		320.739	0.248157	0.795481	-0.0942309	1.94458	4.05301	3.06002	-3.26028	3.54409	3.55776	1.90968	0.479627	-0.535159	-2.69637	-3.19692		320.739	-3.01302	-3.51225	2.19478	-2.17485	-0.849456	-1.04241	1.79656	0.0322453	0.777278	0.94214	-1.76407	1.83155	-1.29095	2.8171	4.40109	1.47239	4.39675	4.58171		320.739	-2.88138
321.07	2.55272	-4.28206	-2.73768	-0.384316	0.658379	4.75901	3.29912	1.72087	0.457574	-0.686106		321.07	0.246678	0.797713	-0.0850161	1.95266	4.05056	3.06058	-3.26355	3.54692	3.56854	1.92983	0.48574	-0.532856	-2.7053	-3.16678		321.07	-3.00631	-3.51775	2.18994	-2.16887	-0.850043	-1.04261	1.79832	0.0254321	0.77322	0.936009	-1.76433	1.83269	-1.28929	2.81819	4.44164	1.47513	4.39934	4.58205		321.07	-2.89053
321.401	2.55628	-4.27672	-2.73611	-0.385833	0.656661	4.7671	3.29932	1.71988	0.457114	-0.680249		321.401	0.249722	0.796841	-0.0809768	1.96136	4.05018	3.05648	-3.26341	3.5483	3.56974	1.93547	0.485456	-0.528551	-2.71352	-3.14956		321.401	-3.00028	-3.52082	2.18817	-2.17855	-0.852429	-1.04448	1.80187	0.0401067	0.768044	0.931278	-1.76235	1.82994	-1.28769	2.82008	4.44009	1.49767	4.39662	4.5878		321.401	-2.90852
321.732	2.55701	-4.27447	-2.73675	-0.386557	0.654739	4.76975	3.29634	1.71245	0.466894	-0.678901		321.732	0.250017	0.801066	-0.0782384	1.97279	4.04855	3.05295	-3.26976	3.55867	3.57128	1.93761	0.47643	-0.520191	-2.73068	-3.14243		321.732	-2.98802	-3.53337	2.1832	-2.16928	-0.852087	-1.03953	1.80895	0.0418453	0.770725	0.929534	-1.76424	1.82498	-1.2864	2.81841	4.43825	1.49735	4.39953	4.59219		321.732	-2.90771
322.063	2.55752	-4.26941	-2.73822	-0.380826	0.652153	4.7696	3.29541	1.70435	0.469676	-0.674381		322.063	0.25234	0.803169	-0.0842451	1.97702	4.05312	3.05228	-3.28405	3.55817	3.58378	1.92804	0.47266	-0.502715	-2.7254	-3.13423		322.063	-2.98708	-3.54817	2.16789	-2.16409	-0.850188	-1.0442	1.80765	0.039268	0.768388	0.928234	-1.7629	1.82432	-1.2889	2.81404	4.46344	1.49195	4.39578	4.60407		322.063	-2.90495
322.394	2.55918	-4.26808	-2.73911	-0.378636	0.651001	4.76857	3.29007	1.70308	0.477999	-0.67744		322.394	0.257376	0.811198	-0.0885215	1.98529	4.05079	3.05126	-3.28807	3.55345	3.58194	1.92291	0.473061	-0.507766	-2.71793	-3.12946		322.394	-2.97839	-3.56214	2.1784	-2.14304	-0.846656	-1.05545	1.8023	0.0488891	0.774037	0.922257	-1.7649	1.8209	-1.29256	2.81578	4.4324	1.48185	4.3971	4.62813		322.394	-2.91857
322.725	2.55975	-4.26603	-2.73808	-0.381682	0.652009	4.76438	3.28031	1.68984	0.478194	-0.679001		322.725	0.259385	0.818535	-0.0961331	1.99329	4.05207	3.05134	-3.29124	3.55496	3.58131	1.91859	0.486834	-0.505063	-2.71351	-3.15433		322.725	-2.9751	-3.56287	2.17824	-2.13296	-0.845579	-1.05943	1.81747	0.0227918	0.776315	0.916379	-1.76424	1.82054	-1.29373	2.81547	4.42272	1.49841	4.41219	4.63015		322.725	-2.91132
323.056	2.55594	-4.26537	-2.73892	-0.38457	0.652769	4.7589	3.27975	1.68862	0.490081	-0.679349		323.056	0.261898	0.820213	-0.102	2.00441	4.05068	3.05426	-3.28627	3.55392	3.57619	1.92199	0.488174	-0.50049	-2.71498	-3.16323		323.056	-2.96935	-3.5722	2.2023	-2.10372	-0.843678	-1.05728	1.81605	0.0257915	0.774055	0.907707	-1.75987	1.81434	-1.29306	2.81482	4.42379	1.50851	4.40742	4.64391		323.056	-2.91688
323.387	2.5516	-4.26225	-2.73819	-0.385274	0.657301	4.75749	3.27879	1.68266	0.488656	-0.681308		323.387	0.264682	0.825422	-0.109737	2.01114	4.0512	3.05347	-3.27868	3.5543	3.59127	1.90833	0.484531	-0.491337	-2.71016	-3.14426		323.387	-2.96622	-3.58268	2.21311	-2.10377	-0.841618	-1.05992	1.82092	0.0400234	0.774638	0.903221	-1.7577	1.81792	-1.29629	2.81217	4.41648	1.5147	4.40884	4.64474		323.387	-2.90607
[truncated: 12 more rows]
[truncated: 129 more columns]
