# Supplementary material for: Unraveling the molecular interactions involved in phase separation of glucocorticoid receptor
Source: BMC Biol. 2020 Jun 2;18:59. doi: 10.1186/s12915-020-00788-2 (PMC7268505; doi:10.1186/s12915-020-00788-2)
Supplement: Supplementary file 16 — Additional file 16: Supplementary Table S4. Related to Fig. 4. Raw data. [file 12915_2020_788_MOESM16_ESM.xlsx]

## Sheet: Table S4
Supplementary Table S4
Related to Fig. 4
Raw data of Fig. 4a
Relative foci densities
S2	U2OS
0	0.556736
0	2.09747
0	0.270775
0	1.82728
0	1.87686
0.75483	1.0692
0	1.02224
0	0.846352
	0.777793
	0.475395
	0.286758
	1.17571
	0.717599
