# Supplementary material for: Unraveling the molecular interactions involved in phase separation of glucocorticoid receptor
Source: BMC Biol. 2020 Jun 2;18:59. doi: 10.1186/s12915-020-00788-2 (PMC7268505; doi:10.1186/s12915-020-00788-2)
Supplement: Supplementary file 17 — Additional file 17: Supplementary Table S5. Related to Fig. 6. Raw data. [file 12915_2020_788_MOESM17_ESM.xlsx]

## Sheet: Table S5
Supplementary Table S5
Related to Fig. 6
Raw data of Fig. 6a-b
Relative foci densities
GR	GR	GR407C	GR407C	GRN525	GRN525	GRtetra	GRtetra	GRmon	GRmon
Dex	Dex+NaCl	Dex	Dex+NaCl	Dex	Dex+NaCl	Dex	Dex+NaCl	Dex	Dex+NaCl
1.00263	2.51899	0.964896	1.11453	0.111839	1.16351	1.09009	3.56123	0.0566235	0.51544
1.18567	1.959	0.809273	0.767516	0.0935728	1.36961	1.6601	3.79287	0.26554	0.323678
0.418242	1.30637	0.991599	0.753175	0.268179	0.940418	1.24589	2.62312	0.0902091	0.536925
0.557144	1.2321	1.20202	0.622249	0.141559	1.03249	1.19919	3.39735	0.0813377	0.349791
1.22684	1.98083	0.953855	0.836211	0.048428	0.594005	1.12346	2.96352	0.0954854	0.686831
0.868261	1.90249	0.700609	1.06424	0.107723	0.217507	0.982869	2.75882	0.0400058	0.806373
0.302758	1.82405	0.794732	0.911422	0.16391	0.240199	1.553	3.3687	0.090366	0.695564
0.528071	1.78688	1.28938	0.710281	0.089225	0.520245	0.683932	2.98706	0.0925464	0.379906
1.00934	2.09537	1.3373	0.615444	0.0476959	0.733563	1.73339	3.05866	0.179128	0.552695
0.979873	1.67538	1.67276	0.885431	0.0616849	0.339253	1.66728	3.70011	0.13303	0.378835
0.688471	1.16835	1.60227	0.34375	0.176391	0.621816	1.64499	3.52325	0.101016	0.483646
0.556057	1.85329	0.997678	0.680665	0.153646	0.404834	1.13242	3.86533	0.138923	0.719463
0.877549	1.87395	1.21613	0.595997	0.103834	0.194204	1.33606		0.0744825	0.354386
0.631537	1.8686	1.01194	0.845056	0.131656	0.190307	1.70367		0.0972587	0.678156
1.04845	1.09744	1.02175	0.927421	0.0626452	0.106605	1.69041		0.165517	0.34457
0.858004		1.48163	1.29704	0.0532428	0.243269	1.67993		0.158402	0.222735
0.998274		1.4808	0.697145	0.0755431		1.63327		0.223957	0.3438
1.21528		1.63756	0.658503	0.118997		1.64278		0.158017	0.579011
0.995481		1.1012	1.05529	0.0477153		1.35745		0.309504
0.916039		1.0752	0.84399	0.065644		1.43851		0.108617
1.04671		1.08057	1.0673	0.0119579		1.35889		0.21436
1.20081		0.825521	0.792223	0.0499465				0.137083
0.95837		1.25854	0.703005	0.0277207				0.105978
0.897333		1.01425	0.583222	0.0438834				0.187179
0.689384		0.812411		0.0954676
0.82175		0.789943		0.124029
0.611165		0.936173		0.0903135
0.638747		1.19777
0.488399		1.26974
0.834225		1.03676
0.95671		1.14159
0.82915		1.34709
0.763487		1.34405
0.736617		0.749958
0.753821		1.36044
0.73979		1.30817
1.14172		1.24722
0.936156		1.2618
0.36392		0.723835
1.17112		0.811656
0.682992		1.18423
0.767379		1.05395
1.07605		0.9807
0.702391
0.649831
0.902469
1.06493
1.18186
1.159
0.966462
1.00282
0.972674
0.820294
0.297434
1.09854
1.11605
1.24866
0.150547
0.911237
0.891367
1.24403
1.05808
0.47221
1.55787
1.50951
0.6658
0.534353
0.794951
0.680944
1.59571
0.804023
0.825134
1.64396
1.68734
1.00924
0.282891
0.743447
0.808727
1.33699
1.26066
1.05311
1.15229
1.64241
0.912772
0.808782
0.792232
0.835959
1.30689
1.20041
1.06536
0.573448
0.940098
1.26563
1.3979
1.18468
0.535004
0.339923
1.22076
0.926276
1.11121
1.14569
1.25914
1.25168
0.924963
0.968501
1.29843
1.7286
0.559779
1.16783
1.40231
1.22991
1.18503
0.330429
0.781701
1.38842
1.5129
1.52766
0.488321
0.338281
0.444983
0.421886
1.47238
1.48981
1.3835
1.36371
1.57965
0.945235
1.12154
1.41004
0.725065
1.53502
1.10788
1.3038
1.38362
1.54417
1.46045
1.59586
0.881492
1.34459
1.46241
1.62771
1.23801
1.36414
0.934673
0.778349
1.71608
