# Supplementary material for: Unraveling the molecular interactions involved in phase separation of glucocorticoid receptor
Source: BMC Biol. 2020 Jun 2;18:59. doi: 10.1186/s12915-020-00788-2 (PMC7268505; doi:10.1186/s12915-020-00788-2)
Supplement: Supplementary file 18 — Additional file 18: Supplementary Table S6. Related to Supplementary Fig. S1. Raw data. [file 12915_2020_788_MOESM18_ESM.xlsx]

## Sheet: Table S6
Supplementary Table S6
Related to Additional File 2: Supplementary Fig. S1
Raw data of Additional File 2: Supplementary Fig. S1
Fluorescence intensity profiles of GR foci (1 pixel = 82 nm)
Focus 1
	123	121	152	132	127	123	126	139	126	127	124	144
	116	125	132	122	112	133	111	134	122	133	128	121
	112	111	107	124	129	119	112	121	126	129	114	129
	114	114	108	132	121	131	133	134	114	114	108	125
	118	129	104	122	119	142	153	157	162	130	114	114
	133	116	116	119	132	178	190	194	164	112	127	113
	149	139	108	108	133	187	220	216	172	128	127	117
	127	129	138	110	136	173	192	181	162	141	122	132
	119	124	117	109	108	133	143	140	152	132	142	128
	112	112	117	119	126	130	130	137	131	112	126	120
	126	120	126	135	110	121	121	138	120	125	121	114
	129	119	125	125	112	112	117	115	121	136	119	128
Focus 2
	111	130	107	115	134	119	132	134	165	157	158	145	146
	113	118	112	107	115	115	123	149	156	158	157	154	167
	121	110	110	121	123	133	145	126	152	160	166	163	157
	116	116	114	123	136	143	147	148	162	143	159	151	168
	127	138	138	149	151	163	200	168	150	158	136	146	147
	133	134	148	152	185	241	269	238	186	158	146	143	139
	145	143	170	170	218	285	290	267	179	153	126	128	137
	159	157	170	191	193	250	253	207	187	171	126	145	141
	175	173	169	151	167	190	192	183	173	161	154	141	143
	174	169	155	164	161	153	162	158	157	154	164	149	152
	183	184	187	157	153	165	153	165	155	182	172	149	142
	163	169	153	152	136	161	157	168	184	183	167	184	159
	156	161	161	154	149	142	143	133	168	184	164	177	171
Focus 3
	63	66	54	55	61	66	73	60	52	61	64	56	58
	60	58	66	64	58	66	56	59	63	69	59	53	67
	60	59	67	69	65	61	64	59	61	57	52	53	59
	67	62	57	65	65	63	69	64	53	64	52	73	49
	64	69	67	67	80	64	83	68	57	56	59	63	63
	66	60	70	79	62	78	83	75	67	65	55	66	58
	50	62	56	74	85	123	132	109	90	54	52	63	58
	55	63	69	65	94	136	146	116	75	53	61	58	51
	55	69	58	70	91	120	125	110	79	62	53	61	50
	49	61	57	59	72	82	66	67	52	54	50	68	74
	47	56	69	62	59	57	59	53	60	63	61	66	64
	53	54	66	65	53	59	59	52	53	55	68	66	73
	53	59	61	52	60	60	54	56	58	54	62	63	67
	66	52	59	60	69	64	55	64	59	61	49	62	67
Focus 4
	51	58	58	49	57	68	79	61	54	70	57	55
	53	59	50	68	62	58	62	70	67	69	64	60
	57	61	62	63	62	65	69	58	68	65	52	51
	48	52	62	72	71	68	65	87	67	50	55	47
	53	62	57	63	88	109	118	105	73	62	59	57
	47	61	52	79	100	145	153	120	79	58	56	57
	51	65	60	78	112	152	173	115	79	57	59	57
	60	67	64	59	77	98	102	101	76	54	66	64
	51	53	59	66	54	58	72	75	67	63	61	59
	42	60	58	61	57	54	51	70	61	61	76	57
	56	52	67	57	70	57	60	57	66	68	65	63
	60	46	47	63	69	59	63	55	52	58	58	62
Focus 5
	133	138	117	112	120	112	122	107	104	112	119	104
	138	137	117	127	121	122	121	117	116	126	116	111
	119	120	112	122	123	115	114	113	116	110	113	99
	108	113	111	119	111	125	125	138	117	105	111	97
	113	112	115	112	136	166	160	141	124	122	116	111
	90	114	126	152	185	196	182	166	141	115	117	103
	97	107	124	157	199	234	220	175	144	123	121	124
	113	113	123	149	158	198	178	150	135	133	119	117
	112	100	118	126	128	147	142	123	127	123	105	115
	118	111	118	125	114	112	114	112	99	112	104	106
	117	115	137	113	117	117	113	112	111	106	100	104
	129	119	118	107	115	114	114	106	117	98	113	97
	117	124	124	114	127	126	113	110	113	101	112	96
Focus 6
	88	102	96	104	101	110	108	107	108	114	121	124	118
	83	85	99	89	105	117	111	105	128	133	128	121	119
	98	93	100	97	102	109	112	107	129	117	121	102	102
	81	96	105	107	120	115	116	118	112	93	103	125	110
	104	109	95	114	109	122	137	128	133	114	103	96	94
	110	90	95	112	142	158	193	190	143	124	102	96	95
	105	99	103	110	142	179	234	232	173	123	104	122	108
	103	103	124	103	113	192	245	234	182	137	121	109	111
	100	94	93	114	120	137	178	172	156	123	124	118	111
	95	106	111	112	112	104	122	133	122	107	106	101	83
	93	98	101	116	108	105	111	108	122	129	114	99	104
	110	92	118	117	103	122	112	96	110	109	119	97	103
	117	100	104	114	117	108	97	97	109	108	104	97	109
	115	123	110	105	108	119	126	92	118	124	108	116	113
Focus 7
	47	55	52	71	87	81	75	74	82	75	79	74	64	84
	55	59	57	74	68	67	78	80	75	72	76	71	81	73
	73	59	66	79	73	86	77	76	82	75	70	86	68	59
	65	84	71	75	80	64	77	76	77	71	79	76	74	70
	64	74	81	71	73	77	82	101	85	80	66	74	69	67
	73	66	67	68	67	87	91	102	92	89	78	79	68	66
	67	66	75	67	72	101	130	140	120	91	72	69	74	67
	66	64	66	72	80	82	110	134	119	96	80	70	69	66
	66	74	74	65	77	94	94	91	104	79	81	67	72	62
	60	69	68	66	70	76	86	78	78	71	71	77	61	62
	60	78	72	76	75	83	64	74	77	68	69	62	71	67
	59	70	59	75	74	89	72	70	71	67	64	62	72	63
	70	67	63	67	70	73	78	78	73	74	77	63	58	61
	77	68	85	58	66	83	71	70	72	70	70	51	67	52
Focus 8
	58	57	49	46	42	45	45	59	55	43	45	46	44	51	50
	55	61	43	46	52	45	56	47	45	49	44	44	45	46	52
	41	42	50	53	51	55	49	49	46	50	46	53	52	41	47
	43	59	54	56	52	55	56	42	52	40	38	48	51	50	54
	45	47	40	49	49	44	49	49	50	48	41	44	56	52	58
	61	57	44	52	45	50	53	56	63	55	43	43	50	55	49
	53	54	47	46	62	64	90	82	67	57	40	53	55	48	54
	45	56	51	55	54	65	80	93	80	67	57	48	45	42	49
	56	55	57	53	58	65	61	73	55	54	48	45	41	46	50
	46	53	56	50	53	54	55	49	56	55	48	48	47	42	47
	51	51	58	47	59	51	56	65	54	50	51	54	43	50	43
	53	50	44	59	46	51	51	57	48	52	46	44	42	44	39
	50	47	45	45	57	46	43	52	47	48	48	50	52	48	46
	46	53	61	51	50	51	47	46	51	45	42	41	47	36	49
	54	49	45	59	48	54	45	64	51	45	41	44	45	48	43
