# Supplementary material for: Unraveling the molecular interactions involved in phase separation of glucocorticoid receptor
Source: BMC Biol. 2020 Jun 2;18:59. doi: 10.1186/s12915-020-00788-2 (PMC7268505; doi:10.1186/s12915-020-00788-2)
Supplement: Supplementary file 19 — Additional file 19: Supplementary Table S7. Related to Supplementary Fig. S3. Raw data. [file 12915_2020_788_MOESM19_ESM.xlsx]

## Sheet: Table S7
Supplementary Table S7
Related to Additional File 4: Supplementary Fig. S3
Raw data of Additional File 4: Supplementary Fig. S3a						Raw data of Additional File 4: Supplementary Fig. S3b						Raw data of Additional File 4: Supplementary Fig. S3c
Relative foci densities						GFP-GR nuclear intensities						Relative foci densities
Dex	Dex+1,7-HD					3617 cells	U2OS cells					Dex	Dex+NaCl
1	0.537209					8.958	7.944					0.867859	3.59343
1	0.697247					10.483	10.822					1.1821	3.42277
1	0.808651					10.618	12.193					0.95616	3.96774
1	0.48411					11.921	12.394					0.95351	3.4648
1	0.660194					12.868	12.956					1.28206	3.01836
1	0.586377					13.113	14.301					0.792426	2.39612
1	0.648717					13.728	16.383					0.805134
						13.828	16.527					1.16184
						14.567	17.791
						14.569	19.481
						15.436	25.768
						15.883	27.058
						16.982	29.31
						17.097	29.508
						17.714	31.524
						18.353	32.148
						18.574	32.854
						18.758	35.743
						19.071	37.015
						19.405	38.913
						19.984	39.339
						20.07	39.959
						20.821	41.422
						20.882	45.725
						21.335	45.946
						22.207	48.195
						22.821	50.371
						24.721	52.732
						24.894	54.519
						27.842	54.543
						28.163	58.915
						28.292	59.149
						28.93	62.733
						29.364	66.987
						31.925	68.211
						32.266	72.111
						32.561	79.402
						33.258	82.072
						34.044	84.465
						34.698	84.775
						35.272	84.943
						35.335	95.013
						37.373	95.902
						39.421	105.124
						39.611	107.717
						42.252	109.307
						44.249	121.705
						44.409	123.593
						44.48	123.64
						46.045	123.891
						48.331	124.569
						52.331	125.055
						55.596	127.247
						56.168	131.394
						57.489	137.098
						58.428	143.078
						58.644	153.341
						59.701	155.778
						60.39	159.217
						62.851	160.524
						66.019	193.697
						66.761	195.396
						70.178	196.401
						71.431	196.629
						72.383	199.632
						72.943	221.497
						78.004	241.824
						78.618	244.24
						78.955	244.295
						79.12	245.663
						79.873	250.019
						83.175	303.08
						83.342	306.8
						84.907	314.577
						85.103	316.543
						87.341	368.777
						89.013	371.039
						89.431	372.349
						89.737	394.804
						89.743	445.801
						91.58	476.89
						94.9	494.879
						95.133	515.207
						95.165	773.152
						95.443
						96.168
						97.798
						99.336
						101.266
						104.235
						108.199
						108.595
						109.912
						110.038
						112.734
						113.642
						114.332
						115.092
						117.237
						120.489
						120.788
						121.984
						124.615
						127.756
						131.706
						131.989
						133.404
						134.289
						138.238
						141.428
						147.511
						147.83
						151.85
						155.279
						177.287
						189.047
						208.068
