# Supplementary material for: Unraveling the molecular interactions involved in phase separation of glucocorticoid receptor
Source: BMC Biol. 2020 Jun 2;18:59. doi: 10.1186/s12915-020-00788-2 (PMC7268505; doi:10.1186/s12915-020-00788-2)
Supplement: Supplementary file 20 — Additional file 20: Supplementary Table S8. Related to Supplementary Fig. S4. Raw data. [file 12915_2020_788_MOESM20_ESM.xlsx]

## Sheet: Table S8
Supplementary Table S8
Related to Additional File 6: Supplementary Fig. S4
Raw data of Additional File 6: Supplementary Fig. S4b							Raw data of Additional File 6: Supplementary Fig. S4c
Changes in parameters after incubation in hyperosmotic medium							Circularity of dots
Volume		GFP-GR intensity					GFP-GR	GFP-GR	GFP
0.651163		1.30573					Dex+NaCl	NaCl	NaCl
0.73102		1.68571					1	0.192	0.561
0.688643		1.78					0.673	0.363	0.391
0.620598		1.61458					1	0.142	0.287
0.69505		1.60304					1	1	0.362
0.849412		1.51042					1	0.75	0.781
							1	0.325	0.607
							1	0.536	0.047
							1	0.304	0.647
							1	0.922	0.696
							0.878	0.538	0.126
							1	1	1
							1	0.878	0.686
							1	1	1
							0.976	0.287	0.564
							1	0.599	0.681
							1	0.39	0.499
							1	0.605	0.703
							0.922	1	0.278
							0.752	0.346	0.709
							1	1	0.611
							1	1	0.22
							0.838	0.68	0.835
							1	0.742	0.409
							0.944	0.746	0.837
							0.422	1	0.924
							1	0.756	0.887
							1	0.667	0.335
							0.73	0.769	0.526
							1	0.967	0.824
							0.933	0.399	0.769
							0.39	0.553	0.535
							0.361	0.27	0.549
							1	0.285	0.659
							0.727	0.598	0.993
							1	0.429	0.558
							0.687	0.811	0.177
							1	0.949	0.351
							1	1	1
							1	0.952	0.629
							0.736	0.382	0.944
							1	0.993	0.552
							1	1	0.993
							0.599	0.857	0.593
							0.965	0.943	1
							1	1	0.333
							1	0.982	0.59
							1	0.916	1
							1	0.887	0.86
							1	0.699	0.887
							0.985	1	1
							0.634	0.976	0.789
							0.753	0.838	0.811
							0.379	1	0.794
							1	0.958	0.987
							0.641	0.651	1
							1	1	0.338
							0.993	0.257	0.696
							0.528	1	1
							1	1	0.6
							0.884	0.871	0.351
							1	0.749	0.991
							0.943	0.447	0.862
							1	1	0.803
							1	1	0.494
							0.561	0.392	1
							0.53	1	0.216
							1	0.967	0.305
							0.719	1	1
							0.717	1	1
							1	0.943	0.936
							1	0.916	0.808
							1	0.241	0.571
							0.74	0.945	1
							1	1	0.66
							0.982	1	0.842
							1	0.841	0.647
							1	1	0.809
							0.916	0.37	0.806
							1	0.21	1
							1	1	0.564
							1	0.518	0.488
							1	1	0.284
							1	0.976	0.421
							1	0.857	0.887
							1	0.846	0.857
							1	0.686	0.958
							1	0.705	0.436
							1	1	0.3
							1	0.477	0.687
							1	0.753	1
							1	0.704	0.967
							0.436	0.113	1
							1	0.168	1
							0.976	0.74	1
							1	0.911	0.621
							0.681	0.483	0.352
							1	0.368	0.651
							0.811	0.363	0.924
							0.922	1	0.461
							1	0.866	0.512
							1	1	0.949
							0.976	0.75	0.735
							0.988	0.692	0.377
							0.845	0.192	1
							1	0.327	0.994
							0.482	1	0.619
							1	1	1
							1	0.944	0.227
							1	0.394	0.708
							1	0.811	0.878
							0.811	0.553	0.869
							0.774	0.876	0.943
							0.902	0.342	0.929
							0.734	0.509	0.236
							0.916	0.857	0.897
							1	1	0.625
							1	0.929	0.55
							1	0.088	0.296
							0.976	0.67	1
							0.981	0.596	0.35
							0.977	0.284	0.486
							0.532	0.906	0.645
							0.779	0.844	0.403
							1	1	0.911
							1	0.204	1
							1	0.502	1
							0.976	0.824	1
							0.595	0.846	0.944
							1	0.585	0.19
							0.976	0.302	0.634
							1	0.772	1
							1	0.175	0.347
							1	0.674	0.384
							1	0.526	1
							1	0.554	0.553
							0.991	1	0.887
							1	0.437	0.62
							1	0.132	0.905
							1	0.35	0.892
							1	0.27	0.34
							1	0.702	0.17
							0.608	0.629	0.417
							0.487	0.869	0.386
							1	0.686	0.453
							0.954	0.577	0.681
							0.518	1	0.157
							1	0.459	1
							0.956	0.445	0.441
							0.982	0.288	0.695
							1	0.394	0.216
							1	1	0.892
							0.976	0.802	0.994
							1	0.62	0.709
							1	0.556	0.845
							0.521	0.501	0.546
							1	1	0.967
							0.253	0.584	0.567
							1	0.898	0.713
							0.699	1	0.326
							0.767	0.797	0.967
							0.752	0.491	0.542
							0.965	0.489	0.736
							0.208	0.118	0.887
							1	0.953	0.707
							1	0.66	0.215
							0.527	0.159	0.976
							0.466	1	0.65
							1	0.52	0.552
							0.976	0.887	0.836
							1	0.865	0.693
							1	0.374	0.649
							1	0.117	0.262
							0.803	0.949	1
							1	0.475	1
							0.717	0.846	0.614
							1	1	0.408
							1	1	0.661
							1	0.635	0.772
							1	0.429	0.356
							0.794	0.457	0.809
							1	0.39	1
							1	0.354	0.666
							0.922	0.548	0.65
							1	0.288	0.662
							1	0.846	0.733
							1	0.682	0.932
							0.542	0.854	1
							0.675	0.162	0.603
							0.251	0.36	1
							1	0.592	1
							0.83	1	0.71
							1	0.121	0.521
							0.55	0.755	0.806
							0.522	1	0.765
							0.922	0.489	0.251
							0.426	0.909	0.544
							1	0.887	0.898
							0.578	0.423	0.914
							0.809	1	0.855
							0.354	0.394	0.255
							1	0.579	1
							0.916	1	0.103
							1		0.616
							1		0.532
							1		0.28
							0.713		0.864
							1		0.853
							0.829		0.781
							0.977		0.502
							0.923		0.131
							1		0.43
							0.925		0.305
							0.477		0.646
							1		0.047
							0.322		0.832
							1		0.895
							1		0.635
							0.911		0.454
							1		0.878
							0.717		0.582
							0.847		0.77
							1		1
							0.377		0.374
							0.725		0.421
							1		0.733
							0.637		0.571
							1		0.916
							0.416		0.936
							1		0.629
							0.702		1
							1		0.389
							0.592		0.663
							0.649		1
							0.911		0.736
							0.914		0.458
							1		0.434
							1		0.993
							0.996		0.911
							1		0.331
							1		0.524
							0.592		0.799
							0.411		0.906
							1		0.993
							0.697		0.534
							0.712		0.225
							1		0.994
							0.802		0.806
							0.579		0.191
							0.644		0.467
							0.645		0.224
							0.694		1
							0.949		1
							0.76		0.964
							0.806		0.342
							1		0.78
							0.898		0.701
							0.526		0.83
							1		0.602
							0.628		0.914
							1		1
							0.884		0.216
							1		1
							0.922		0.422
							0.733		0.449
							1		1
							1		0.357
							1		0.624
							1		1
							1		0.887
							1		0.295
							0.811		0.197
							1		0.414
							0.785		0.491
							1		0.351
							1		1
							0.297		0.34
							1		0.775
							1		0.976
							1		0.435
							1		0.726
							0.976		1
							0.539		0.635
							0.976		0.708
							1		0.784
							1		0.74
							0.65
							1
							0.922
							1
							1
							1
							1
							1
							1
							0.976
							0.391
							0.29
							0.922
							1
							0.976
							0.415
							0.558
							1
							1
							0.932
							0.88
							1
							1
							1
							0.542
							1
							0.6
							0.459
							0.68
							1
							1
							1
							0.793
							1
							0.686
							0.482
							1
							0.509
							1
							1
							1
							1
							1
							0.914
							0.421
							1
							0.887
							1
							0.976
							0.804
							1
							1
							1
							1
							1
							1
							0.741
							1
							1
							0.914
							0.601
							1
							0.63
							1
							1
							0.931
							0.78
							1
							1
							1
							0.914
							0.916
							0.649
							1
							0.838
							0.943
							0.451
							1
							1
							1
							0.878
							1
							1
							1
							0.967
							0.715
							0.994
							0.914
							1
							0.802
							1
							0.883
							0.965
							1
							1
							1
							1
							1
							0.916
							1
							0.943
							0.887
							1
							1
							0.629
							0.927
							1
							1
							1
							0.726
							1
							0.883
							1
							1
							1
							1
							1
							1
							1
							1
							0.898
							1
							0.895
							0.154
							0.743
							0.366
							0.629
							1
							1
							1
							0.967
							0.805
							0.609
							1
							0.922
							0.675
							0.786
							1
							1
							0.88
							0.574
							0.388
							1
							0.911
							1
							0.898
							0.846
							0.763
							1
							0.922
							0.589
							0.595
							1
							1
							0.858
							1
							1
							1
							0.958
							1
							1
							0.976
							1
							1
							1
							0.914
							0.897
							1
							0.868
							0.719
							1
							1
							0.811
							0.427
							0.868
							1
							1
							1
							1
							0.922
							1
							1
							0.673
							0.667
							1
							0.809
							1
							1
							0.715
							1
							0.842
							1
							0.782
							0.885
							0.838
							1
							0.503
							0.795
							0.824
							0.896
							0.347
							0.976
							0.836
							0.88
							1
							0.965
							1
							1
							1
							1
							1
							0.564
							0.547
							0.942
							0.845
							1
							0.809
							1
							1
							1
							0.577
							1
							0.871
							0.964
							1
							0.687
							0.543
							0.424
							0.976
							1
							1
							1
							0.907
							1
							0.645
							1
							1
							0.476
							1
							0.548
							0.611
							1
							1
							1
							0.964
							1
							0.993
							1
							0.78
							0.898
							0.785
							1
							0.887
							1
							0.669
							0.393
							1
							0.988
							1
							1
							1
							1
							1
							0.779
							1
							1
							0.763
							1
							0.993
							1
							0.988
							0.687
							0.561
							1
							1
							0.887
							0.869
							0.887
							0.646
							1
							1
							1
							1
							1
							1
							1
							0.725
							0.914
							1
							1
							1
							0.715
							0.541
							0.573
							0.742
							0.73
							1
							0.914
							1
							1
							0.472
							1
							0.853
							0.802
							1
							1
							0.725
							1
							0.911
							0.538
							0.217
							1
							0.923
							1
							1
							1
							0.331
							0.956
							0.432
							1
							0.916
							0.539
							1
							0.775
							0.486
							0.911
							0.896
							0.965
							1
							0.68
							0.692
							0.881
							0.965
							0.976
							0.786
							1
							0.914
							0.914
							0.914
							1
							0.702
							0.746
							0.781
							0.86
							0.465
							0.503
							0.674
							1
							1
							1
							0.627
							0.521
							1
							1
							0.965
							1
							1
							1
							0.727
							0.53
							0.544
							0.772
							0.994
							1
							0.916
							0.987
							1
							0.602
							0.568
							0.958
							1
							1
							1
							1
							1
							1
							0.434
							1
							0.397
							0.513
							1
							0.538
							0.575
							1
							1
