# Supplementary material for: Unraveling the molecular interactions involved in phase separation of glucocorticoid receptor
Source: BMC Biol. 2020 Jun 2;18:59. doi: 10.1186/s12915-020-00788-2 (PMC7268505; doi:10.1186/s12915-020-00788-2)
Supplement: Supplementary file 21 — Additional file 21: Supplementary Table S9. Related to Supplementary Fig. S6. Raw data. [file 12915_2020_788_MOESM21_ESM.xlsx]

## Sheet: Table S9
Supplementary Table S9
Related to Additional File 9: Supplementary Fig. S6
Raw data of Additional File 9: Supplementary Fig. S6
Med1 and GR intensities (relative to mean nuclear intensities) at Med1 foci
Veh			Dex			Dex + NaCl
Med1 intensities	GR intensities		Med1 intensities	GR intensities		Med1 intensities	GR intensities
2.18835	1.26328		0.961535	0.938672		1.82618	1.47018
1.23273	1.00417		1.25777	1.22368		1.11158	0.891239
2.5889	1.10523		1.29354	1.06655		1.75075	1.19756
1.29459	1.03964		1.24885	1.10804		1.56417	1.45441
1.51012	1.20952		1.14669	1.03799		1.40932	1.12023
1.29459	1.09126		1.351	1.27809		1.79441	1.122
1.35617	1.21381		1.2897	1.05227		1.36169	1.71059
0.95534	0.967614		1.31141	1.04547		1.72692	1.59616
1.60277	1.15791		1.19649	1.09716		1.44108	1.00132
1.2638	0.985892		1.35228	1.10804		1.23864	1.19389
1.47933	0.861176		1.22969	1.11757		1.38552	0.990175
3.79112	1.16543		1.04326	1.10668		1.85794	2.06556
1.10957	1.0547		1.23479	1.42093		2.36609	1.91009
1.66436	1.07727		1.3561	1.46515		1.77458	1.75815
1.57198	1.00417		1.26927	1.03934		1.52447	1.43579
1.25125	0.833431		1.1403	1.08424		1.67136	1.61382
1.07057	1.0143		1.25012	1.22027		2.14378	2.05224
1.40415	0.988254		1.22586	1.11961		1.71899	1.91675
1.09835	1.05481		1.2067	1.08627		2.09615	1.65663
1.8491	1.10112		1.33184	1.33591		1.84208	1.64304
0.903654	1.13873		1.16073	1.02506		1.8778	1.65826
1.30681	1.17057		1.33312	1.08764		1.80234	1.53976
1.23736	1.16623		1.29609	1.39577		1.71502	1.21713
3.10035	1.16333		1.23608	1.32843		2.09218	1.5206
1.33471	0.950632		1.27183	1.0373		1.48875	1.41799
1.33471	1.05915		1.2399	1.12505		1.06792	0.969789
1.40415	1.07362		1.33184	1.11417		2.08421	2.06501
1.58496	1.17346		0.981325	1.01384		1.39742	1.44123
1.39027	1.05626		1.33951	1.39441		1.92147	1.86157
1.16779	1.06639		1.33822	1.14613		1.584	1.27407
1.39027	1.16912		1.20031	1.35495		1.91353	1.58488
1.23736	1.09243		1.26799	1.16518		1.44108	1.65813
0.861987	0.733589		1.21564	1.1162		1.57607	1.46488
0.973223	1.02008		1.32035	1.44134		2.10408	1.97641
1.59885	1.21977		1.19904	1.0237		2.41771	1.9688
0.931431	1.05626		1.31141	1.32366		2.33036	1.93047
1.64052	1.06494		1.18372	1.08424		1.9413	1.85627
1.80731	1.00272		1.27948	1.49848		2.63606	2.41075
1.98811	1.07072		1.18244	1.10056		2.27876	1.82597
1.44595	1.11703		1.16073	0.940717		2.07232	2.1365
1.72397	1.17635		1.19266	1.22232		2.03659	1.3904
1.1539	0.943392		1.35993	1.16994		1.54034	1.28304
1.75175	1.09966		1.05475	1.03254		2.2192	1.60254
1.5015	0.824745		0.979406	0.965204		1.83014	1.41582
1.59885	1.21542		1.30192	1.25275		2.09218	2.2917
1.59885	1.14019		1.38456	1.09975		2.38595	1.70596
1.37638	0.967991		1.53614	1.06664		1.66739	1.25124
1.57107	1.15321		1.52926	1.24246		1.78251	2.48549
1.32082	1.1257		1.30192	1.14315		1.02823	1.26877
1.44595	1.08664		1.57055	1.1049		1.34186	1.0921
1.19342	1.1417		1.51544	0.994551		1.61576	1.27366
1.22998	1.10643		1.30192	1.16742		1.56814	1.62171
1.30978	1.2347		1.17793	1.12476		2.02866	1.72499
1.44606	1.14214		2.04588	1.37339		1.63166	1.51217
1.41282	1.06455		1.68078	1.27261		1.39742	0.807795
1.40285	1.13905		1.65325	1.0225		1.6237	1.47955
1.56241	1.2087		1.17105	1.0225		1.73088	1.22284
0.771242	0.833569		1.42591	0.902599		1.98896	1.89609
1.22666	1.1558		1.18899	0.968325		2.06042	1.77378
1.23995	1.10114		1.34098	1.01824		1.76265	1.82338
1.18346	1.09673		1.28731	1.27779		1.6118	1.61246
1.6422	1.28496		0.929761	0.82635		1.6118	1.41174
1.32306	0.946858		1.63593	1.28001		2.2351	2.10932
1.26987	1.22148		1.36777	1.18351		2.06042	1.84485
1.49593	1.22148		1.32303	1.06926		1.94526	3.03711
1.03719	1.03458		1.23365	1.09033		1.59593	1.63747
1.34634	1.15272		1.88623	1.38649		1.83411	1.88658
1.39621	1.01915		1.26945	0.991615		1.79838	1.61885
1.24662	1.14654		1.6628	1.08701		1.16321	1.54017
1.23781	1.08036		1.44823	1.32104		1.79838	1.51856
1.17839	1.09892		1.19792	1.16132		2.35419	2.14574
1.23118	1.20287		1.15319	1.1336		1.36566	0.93296
1.17839	1.12304		1.45716	0.977199		1.55624	2.08961
1.12887	1.06736		1.25159	1.08369		1.06396	0.790535
1.20147	1.14533		1.28731	1.00493		1.43712	1.46678
1.27411	1.21216		1.63593	1.32992		2.87423	1.68042
1.15198	1.14904		1.57342	1.21678		1.45302	1.72499
1.27411	1.08778		1.76112	1.36874		1.68722	1.85138
1.17839	1.12675		1.59128	1.10142		1.50858	2.18624
1.36488	1.06111		1.60914	1.3998		2.24303	1.41011
1.52131	1.08635		1.30517	1.14358		1.53637	1.10664
1.56392	1.0295		1.21579	1.19682		1.79838	1.48839
2.40282	1.07373		1.38563	0.984966		1.46888	1.29364
2.38145	1.14319		1.60021	1.19793		1.61576	1.66017
2.09712	1.16212		1.59128	1.16798		1.8738	1.34542
1.99047	1.1495		1.52868	1.3277		1.96513	1.82311
1.56392	1.11164		1.25159	0.987182		2.2351	2.18841
2.06865	1.33902		1.22472	1.0016		1.53241	1.9105
1.91939	1.12426		1.18899	0.850748		1.74678	1.58773
1.48573	1.08635		1.26052	1.19904		1.40139	1.05663
4.44299	1.08635		1.53818	1.22322		1.50858	1.25532
1.6279	0.991587		1.95766	1.78282		2.247	1.56476
1.6279	0.960039		1.45427	1.31308		0.952801	1.22053
2.36724	1.01057		1.47103	1.07917		1.61973	2.4734
1.55681	1.11164		1.54377	1.21042		1.30213	1.75421
1.20141	1.02319		1.49902	1.27414		1.50461	1.2155
1.24441	1.05787		1.65563	1.6709		1.25054	1.16956
1.27771	1.09602		1.28648	1.08462		1.60783	1.56273
1.28187	1.17581		1.54936	1.45578		1.75075	1.81469
1.16118	1.12031		1.45985	1.16222		1.76661	1.80123
1.66476	0.998907		1.42069	1.17638		1.10365	1.04426
1.28602	1.10295		1.54377	1.15651		1.37759	0.985554
1.41507	1.03359		1.44868	1.28613		1.54827	1.61151
1.19032	1.06827		1.17458	1.16331		1.54827	1.27733
1.32348	1.14459		1.30325	1.14289		1.40932	1.161
1.25692	1.22781		1.23614	1.02035		1.33579	1.29765
1.31932	0.998907		1.42069	1.14425		0.960098	0.899333
1.21527	0.964227		1.39834	1.25644		2.07849	2.4474
1.19778	1.1136		1.5997	1.60909		1.50277	1.88273
1.51208	1.09096		1.40203	1.19294		1.46973	1.56654
1.57156	1.10231		1.37685	1.0665		2.28199	2.31709
1.49511	1.15318		1.17569	1.02692		2.80899	3.4009
1.37615	1.16448		1.28886	0.958202		2.73421	3.35993
1.89434	1.00621		0.980762	1.06128		2.04718	2.25677
1.39312	1.18707		1.40831	1.03269		3.26295	3.63497
1.19778	1.05143		1.2574	0.987613		2.37417	2.49067
1.2487	1.13055		1.53403	1.13302		1.90282	2.4773
1.6565	1.14184		1.29514	1.25122		1.76889	1.48001
1.61399	1.09096		1.26368	1.16023		2.07675	2.19593
1.96231	0.994912		1.358	1.21548		1.45928	1.65007
1.67347	1.07402		1.26368	1.08409		1.38624	1.26811
1.47806	0.97792		1.38946	1.15254		2.16023	2.11626
1.32515	1.11925		1.26996	1.22703		2.86118	3.07152
1.28272	1.18142		1.57806	1.445		2.16718	1.7853
1.2497	1.04854		1.14423	1.03297		1.42971	1.50991
1.25651	1.16583		1.49629	1.1234		2.13414	1.6826
1.71493	1.02219		1.67866	1.49173		1.94629	2.76043
1.47842	1.07487		1.31575	1.51603		1.91672	2.00565
1.58548	1.12992		1.56668	1.49649		1.99499	1.75769
1.26429	1.09163		1.19368	1.00817		1.66801	1.63793
1.46285	1.13472		1.36318	1.03218		2.01587	1.81027
1.10565	1.027		1.52597	1.06701		2.13763	2.03502
1.41126	1.22329		1.39034	1.1569		1.4732	1.85863
1.24289	1.09163		1.34286	1.09419		1.03837	1.40932
1.20493	1.07965		1.26149	1.04889		2.28025	2.53568
1.22537	1.1826		1.34286	1.1289		2.7516	2.81811
1.0638	1.00065		1.34286	1.39695		2.59333	2.81846
1.33437	1.09881		1.40389	1.16302		1.62974	1.40211
			1.46493	1.06889		1.77236	2.24781
			1.18006	1.13572		1.60191	1.31418
			1.5192	1.17644		2.25937	2.98377
			1.28182	1.08089		1.85411	2.63663
			1.45138	1.16538		1.59148	1.37204
			0.902033	1.01429		1.46451	1.79884
			1.15296	1.04136		2.50288	2.11011
			1.48526	1.31105		2.11501	1.82505
			0.889706	1.11658		2.84727	2.74742
			1.4737	1.33192		1.57583	1.53981
			1.36419	1.11718		1.96368	2.24992
			1.17259	1.03399		2.72725	3.22856
			1.69269	2.61226		2.19849	1.5442
			1.3414	1.18043		1.67149	1.39296
			1.15887	0.924605		1.25752	1.20726
			1.3414	1.25255		2.41243	2.75005
			1.31856	1.2598		1.6767	1.91667
			1.23188	0.998533		2.63506	2.61447
			1.66534	1.47353		3.0299	3.31772
			1.42352	1.31419		1.98283	1.96186
			1.51476	1.30009		0.991406	0.997813
			1.40525	1.63145		0.843571	0.791708
			1.20905	1.16794		1.35318	1.45434
			1.32312	1.80066		1.85411	2.02939
			1.25471	1.11144		2.62115	2.83693
			1.35051	1.27712		1.89238	1.62052
			1.35051	1.06017		2.25937	2.22723
			1.39613	1.26343		1.34971	1.15696
			1.33224	1.01707		1.57234	2.14598
			1.28662	1.39315		1.7828	2.51124
			1.15887	1.1061		2.32548	2.94508
			1.25927	1.09764		2.09067	1.9645
			1.02201	1.14941		2.81422	2.69677
			1.25011	1.0086		2.0837	1.92704
			1.66074	1.42518		2.08718	1.91368
			1.25011	1.14337		2.4681	2.28474
			1.38246	1.19957		2.41591	2.95071
			1.19993	1.05393		2.62115	3.272
			1.47826	1.63347		0.878354	0.949453
			1.19082	1.09663		1.68714	2.05436
			1.3414	1.02875		1.36189	1.7336
			1.56282	1.12852		2.30982	2.56927
			1.36305	1.06225		2.31677	2.006
			1.23382	1.27171		1.11316	1.52978
			1.42174	1.15416		2.67681	2.87157
			1.41	1.02378		1.76715	2.22196
			1.23382	0.878448		2.32721	2.11064
			2.44406	1.28667		1.07838	1.25474
			1.51576	1.13919		2.06978	1.71197
			1.7978	1.37216		1.62279	1.45346
			1.56282	1.2247		1.37059	2.13033
			1.50402	1.00881		2.60028	2.11609
			1.56282	1.06011		1.70106	1.9791
			1.41	1.09218		2.41591	2.21
			1.66857	1.38712		2.7516	3.27411
			1.21024	1.1969		1.61756	1.68278
			1.32783	1.38285		1.61409	1.88906
			1.63325	1.38499		1.76018	1.73448
			1.50402	1.31874		2.29764	2.24675
			2.02104	1.70346		1.13403	1.39085
			1.62151	0.968203		1.18274	1.46823
			2.11506	1.78467		1.69409	2.42067
			1.90355	1.24607		1.33928	1.83226
			1.16328	0.972493		0.935757	1.06675
			2.15027	1.28667		1.53408	1.13357
			1.21024	1.13706		1.36015	1.8407
			1.68031	1.31659		2.58636	2.46147
			1.70379	1.00881		1.42103	1.68541
			1.68031	1.31231		1.58799	2.44178
			1.84475	1.09431		1.87846	2.09639
			1.34326	1.23408		1.07317	1.13955
			1.51415	1.41876		1.21926	1.35691
			1.51813	1.43096		1.32017	1.18178
			1.56382	1.4731		1.921	1.58957
			1.04321	1.25337		2.60533	3.23749
			1.23794	1.1884		1.76205	1.85653
			1.51813	1.52783		3.66419	3.87031
			1.35916	1.40025		2.54607	2.40095
			1.32736	1.03168		1.84825	1.3558
			1.53998	1.45341		1.49801	2.20142
			1.56781	1.85269		1.11273	0.991339
			1.25583	1.00766		1.11811	1.13705
			1.53998	1.54161		2.64306	2.51906
			1.42672	1.4983		3.02565	2.51312
			1.34326	1.35496		1.53033	2.55365
			1.39095	1.53846		1.54382	2.23637
			1.51017	1.4349		1.72701	2.09031
			1.37903	1.64084		1.29864	1.67867
			1.40685	1.60225		2.39789	2.29437
			1.22204	1.15454		1.73511	1.45084
			1.2459	1.12028		1.50339	1.39039
			1.38698	1.40301		2.46256	2.8283
			1.25384	1.20258		2.13654	2.22064
			1.29358	1.25613		1.52226	1.65107
			1.49228	1.62706		3.24389	2.92999
			1.48037	1.58178		1.67582	1.58747
			1.51415	1.3404		2.18235	2.08856
			1.22603	1.1821		2.16079	2.11476
			1.34127	1.45656		1.37408	1.34077
			1.53402	1.5424		2.60264	3.48664
			1.24987	1.06475		0.897187	0.914814
			1.17834	0.984821		1.37677	1.43512
			1.34524	1.20376		1.28247	1.57489
			1.38498	1.29039		1.25284	1.10525
			1.24987	1.29511		1.5977	1.19855
			1.33133	1.54201		1.99105	1.74122
			1.18628	1.3656		1.01574	1.20484
			1.41678	1.29629		2.21467	1.98967
			1.24191	1.1947		1.60308	2.78463
			1.25063	1.22281		2.89631	2.71928
			1.13622	1.03445		2.54607	2.45371
			1.53864	1.45288		2.41406	2.47992
			1.4972	1.66244		3.21426	3.64004
			1.52877	1.60432		1.6435	2.45302
			1.11059	1.07171		1.20434	1.39214
			1.18751	1.03787		1.95873	2.02671
			1.27431	1.14966		2.76161	4.10967
			1.55639	1.51955		1.41988	1.45189
			1.32363	1.28879		2.78586	2.5851
			1.30785	1.63236		2.61613	2.88946
			1.53271	1.33289		1.14774	1.65107
			1.39068	1.36127		2.01799	1.86143
			1.23486	1.20641		1.49532	1.65911
			1.39068	1.35306		2.06918	1.9708
			1.26444	1.35033		2.19042	2.2147
			1.57019	1.43374		1.28247	1.79154
			1.25261	1.40981		1.921	1.66435
			1.3749	1.30657		3.18729	4.4322
			1.42816	1.27649		1.87519	3.13965
			1.37886	1.51784		1.37946	1.26984
			1.27628	1.15103		2.767	3.75465
			1.33742	1.26008		2.02609	2.63752
			1.15792	1.21529		2.65383	3.47615
			1.21908	1.05155		1.99644	2.16928
			1.15201	1.28367		2.87747	3.76688
			1.18554	1.14658		2.53531	3.37517
			1.33742	1.41015		1.62194	1.664
			1.31849	1.17323		2.0638	2.83425
			1.25357	1.28572		1.94256	2.41318
			1.36005	1.24317		2.03417	2.57986
			1.18085	1.07852		2.55955	2.47573
			1.31243	1.37658		3.7558	4.32143
			1.09774	1.06338		2.22277	2.61445
			1.3765	1.1528		2.88016	3.40102
			1.07003	1.3511		2.77507	3.65122
			1.12977	1.12924		1.8321	2.08052
			1.24664	1.10881		1.37408	2.35063
			1.42325	1.3398		2.23354	2.57112
			1.39208	1.40494		2.14462	2.4289
			1.39208	1.32249		1.75395	2.04593
			1.17392	1.21024		1.66775	1.31282
			1.18604	0.999682		1.30672	1.71501
			1.32542	1.45926		2.23084	2.13433
			1.3739	1.55445		2.36826	2.94047
			1.25876	1.13741		2.20121	2.45441
			1.24318	1.03718		1.64619	1.85514
			1.32369	1.15304		1.44142	1.13041
			1.283	1.14895		1.54382	1.57664
			1.25876	1.06746		1.49532	1.72235
			1.45268	1.37826		1.33129	1.33784
			1.29079	1.19534		1.47314	1.35714
			1.24923	1.18861		1.63319	1.68646
			1.23279	1.06146		1.39677	1.34497
			1.29945	1.36985		1.56408	1.34791
			1.5254	1.33331		1.48041	2.10346
			1.38343	1.33571		2.05149	2.40132
			1.30377	1.46695		1.03303	1.42343
			1.08475	1.35639		1.44767	1.3068
			1.28733	1.1266		1.11667	0.949368
			1.51242	1.56839		1.17124	1.32484
			1.2172	1.04439		1.87688	1.87231
			1.26049	1.34437		2.02239	2.17017
			1.35226	1.51647		1.49497	2.03257
			1.41026	1.39148		1.92782	2.7856
			1.26742	1.29173		1.7205	1.55138
			1.0934	1.15544		1.91691	1.6936
			1.24923	1.17154		1.81504	1.32442
			1.07696	1.19342		2.00056	1.84756
			1.26742	1.26457		1.88418	1.64325
			1.04406	1.18212		2.22971	2.55403
			1.28646	1.28163		1.94965	1.70199
			1.04666	1.24654		2.38613	3.31755
			1.05445	1.14534		1.28399	1.22206
			1.01896	1.05809		1.63682	1.5153
			1.19383	1.14366		1.80777	1.814
			1.49296	1.30905		2.09513	3.79244
			1.76441	1.21358		1.73867	2.39461
			1.7054	1.51006		1.7423	1.6206
			1.22742	1.08543		2.01876	1.89832
			2.65548	1.17087		1.52771	1.55138
			1.22742	1.06533		1.98602	2.30525
			1.56376	1.20352		1.25852	0.938883
			1.78804	1.3392		1.18578	1.1864
			1.7054	1.38944		1.59318	1.45111
			1.69361	1.13568		1.69503	1.20696
			1.71719	1.65829		1.69139	1.78631
			1.80573	1.1985		1.92055	2.9639
			1.54607	1.22111		1.70229	1.31141
			1.59918	1.18342		1.93508	3.41404
			1.47528	1.2563		1.89871	1.36008
			1.49886	1.04021		1.4513	1.37308
			2.6319	1.5955		1.93872	2.72435
			1.38085	1.12313		1.65866	1.74436
			1.32184	0.977387		1.62955	1.43056
			1.8045	1.64828		1.68776	1.49391
			1.5937	1.47991		1.21488	2.95341
			1.42628	1.22587		1.66229	1.36973
			1.75488	1.40606		1.62592	1.76282
			1.17201	1.08114		1.32036	1.93146
			1.41383	1.10179		1.47677	2.73988
			1.96573	1.51535		1.4004	1.12682
			1.33944	1.19338		1.93508	1.87609
			2.08355	1.75167		1.13851	1.64997
			1.43247	1.53899		1.37493	1.46118
			1.47583	1.3204		1.86234	2.13493
			1.84792	1.63647		1.32399	1.49349
			1.52545	1.4474		1.7363	3.22108
			1.46344	1.14021		1.64898	2.29985
			1.1844	0.954114		1.94338	2.40959
						1.47686	1.44795
						2.57453	3.88265
						2.08806	1.96129
						1.67143	1.44628
						2.69178	3.59645
						2.12798	2.69053
						2.45477	3.01211
						1.90844	2.68192
						2.51465	2.87798
						1.59909	1.95029
						1.80866	2.0586
						2.17787	3.4353
						2.92627	3.22873
						2.18036	2.20684
						2.20281	3.4573
						2.21779	2.85526
						2.48472	3.91493
						1.58912	2.94803
						1.89596	2.37492
						2.70424	3.32556
						2.7766	4.34314
						2.12048	2.8139
						1.57664	2.00528
						2.38741	2.91862
						1.76625	1.41209
						1.61656	2.61426
						1.79119	1.81759
						1.99077	2.861
						2.06062	2.18986
						1.80866	2.21808
						2.14794	2.30295
						1.54173	1.98113
						2.12798	2.49375
						2.113	2.46243
						2.88886	4.06221
						1.7812	2.68837
						1.98078	2.93608
						2.32506	2.9662
						2.18534	3.02717
						1.68392	2.25083
						1.53672	1.80779
						1.92591	2.61521
						1.69389	2.37038
						2.41986	2.83135
						2.03067	2.79668
						1.60408	2.01891
						1.63652	2.14324
						1.69889	3.29543
						2.20032	3.4322
						1.94587	2.3228
						2.0207	2.44689
						2.03568	2.52914
						1.7887	2.36153
						1.78621	1.97061
						1.48185	1.75926
						2.27017	3.24762
						1.48932	1.65166
						1.70139	1.64114
						1.93837	2.54635
						1.9733	2.88228
						2.19284	3.04702
						1.46189	1.9491
						1.49682	2.2078
						1.70139	1.4678
						2.3076	3.22036
						1.71885	2.76488
						3.05849	5.5367
						1.71885	2.54946
						1.95085	2.26781
						2.17288	2.7283
						2.59449	3.21653
						2.23525	4.02324
						1.48683	2.27976
						1.412	1.24903
						2.51714	4.54781
						1.77622	1.94862
						2.17787	2.30319
						2.14293	2.37492
						2.26768	3.08695
						2.15292	2.88276
						2.59947	3.16202
						1.90595	3.03339
						2.66932	3.67392
						1.86603	1.8623
						1.42947	2.21019
						1.40701	1.08979
						1.57415	2.36799
						1.49433	2.06577
