# Supplementary material for: Unraveling the molecular interactions involved in phase separation of glucocorticoid receptor
Source: BMC Biol. 2020 Jun 2;18:59. doi: 10.1186/s12915-020-00788-2 (PMC7268505; doi:10.1186/s12915-020-00788-2)
Supplement: Supplementary file 22 — Additional file 22: Supplementary Table S10. Related to Supplementary Fig. S7. Raw data. [file 12915_2020_788_MOESM22_ESM.xlsx]

## Sheet: Table S10
Supplementary Table S10
Related to Additional File 10: Supplementary Fig. S7
Raw data of Additional File 10: Supplementary Fig. S7
Relative foci densities
GR	GR	GR407C	GR407C
Dex	Dex+1,7-HD	Dex	Dex+1,7-HD
1.00263	0.38195	0.964896	0.635139
1.18567	0.254697	0.809273	0.698119
0.418242	0.573116	0.991599	0.277104
0.557144	0.551616	1.20202	0.196804
1.22684	0.310468	0.953855	0.193031
0.868261	0.554787	0.700609	0.11502
0.302758	0.273987	0.794732	0.202151
0.528071	0.683419	1.28938	0.0958616
1.00934	0.936993	1.3373
0.979873	0.708663	1.67276
0.688471	0.294233	1.60227
0.556057	0.367525	0.997678
0.877549	0.240804	1.21613
0.631537	0.180294	1.01194
1.04845	0.104571	1.02175
0.858004	0.175525	1.48163
0.998274	0.177062	1.4808
1.21528	0.238802	1.63756
0.995481	0.344382	1.1012
0.916039	0.0836898	1.0752
1.04671		1.08057
1.20081		0.825521
0.95837		1.25854
0.897333		1.01425
0.689384		0.812411
0.82175		0.789943
0.611165		0.936173
0.638747		1.19777
0.488399		1.26974
0.834225		1.03676
0.95671		1.14159
0.82915		1.34709
0.763487		1.34405
0.736617		0.749958
0.753821		1.36044
0.73979		1.30817
1.14172		1.24722
0.936156		1.2618
0.36392		0.723835
1.17112		0.811656
0.682992		1.18423
0.767379		1.05395
1.07605		0.9807
0.702391
0.649831
0.902469
1.06493
1.18186
1.159
0.966462
1.00282
0.972674
0.820294
0.297434
1.09854
1.11605
1.24866
0.150547
0.911237
0.891367
1.24403
1.05808
0.47221
1.55787
1.50951
0.6658
0.534353
0.794951
0.680944
1.59571
0.804023
0.825134
1.64396
1.68734
1.00924
0.282891
0.743447
0.808727
1.33699
1.26066
1.05311
1.15229
1.64241
0.912772
0.808782
0.792232
0.835959
1.30689
1.20041
1.06536
0.573448
0.940098
1.26563
1.3979
1.18468
0.535004
0.339923
1.22076
0.926276
1.11121
1.14569
1.25914
1.25168
0.924963
0.968501
1.29843
1.7286
0.559779
1.16783
1.40231
1.22991
1.18503
0.330429
0.781701
1.38842
1.5129
1.52766
0.488321
0.338281
0.444983
0.421886
1.47238
1.48981
1.3835
1.36371
1.57965
0.945235
1.12154
1.41004
0.725065
1.53502
1.10788
1.3038
1.38362
1.54417
1.46045
1.59586
0.881492
1.34459
1.46241
1.62771
1.23801
1.36414
0.934673
0.778349
1.71608
