# Supplementary material for: Unraveling the molecular interactions involved in phase separation of glucocorticoid receptor
Source: BMC Biol. 2020 Jun 2;18:59. doi: 10.1186/s12915-020-00788-2 (PMC7268505; doi:10.1186/s12915-020-00788-2)
Supplement: Supplementary file 23 — Additional file 23: Supplementary Table S11. Related to Supplementary Fig. S8. Raw data. [file 12915_2020_788_MOESM23_ESM.xlsx]

## Sheet: Table S11
Supplementary Table S11
Related to Additional File 11: Supplementary Fig. S8
Raw data of Additional File 11: Supplementary Fig. S8
Relative foci intensities
GR	GRtetra	GR407C	GRN525	GRmon
0.426919	0.371037	0.829836	0.715178	0.60734
0.79094	0.609218	0.930192	0.878038	0.666167
0.836834	0.678782	0.955929	0.892412	0.679451
0.881379	0.698532	0.96045	0.947173	0.899496
0.884162	0.77961	0.962035	0.991447	0.959538
0.929969	0.825133	0.963923	1.01614	0.962125
0.931318	0.840301	0.970606	1.03642	0.979462
0.950207	0.877652	0.970667	1.04837	0.999255
0.959151	0.881534	0.971323	1.04857	1.00079
0.964473	0.884648	0.973598	1.04857	1.00218
0.969932	0.94455	0.979943	1.05062	1.01066
0.977199	0.945681	0.979958	1.05467	1.01166
0.981917	0.953595	0.980862	1.06247	1.0278
0.994384	0.970742	0.998539	1.06355	1.02949
0.995386	0.980461	1.00359	1.06961	1.03132
0.99959	0.985022	1.00599	1.0709	1.04492
1.00486	0.992954	1.00741	1.07118	1.05635
1.0069	0.994349	1.0143	1.07995	1.0592
1.00909	0.999034	1.01565	1.08103	1.06516
1.01856	1.00031	1.01693	1.08194	1.06778
1.01905	1.01302	1.0243	1.09147	1.06833
1.01969	1.01699	1.0313	1.09246	1.06941
1.02127	1.02086	1.034	1.09379	1.0711
1.02235	1.02237	1.03602	1.09844	1.07607
1.02309	1.02429	1.03734	1.09925	1.07942
1.02326	1.02481	1.04108	1.09928	1.08775
1.02659	1.03392	1.04419	1.10079	1.08893
1.0293	1.03403	1.04441	1.10252	1.0906
1.03151	1.03406	1.04746	1.10538	1.09348
1.03442	1.03665	1.04802	1.10538	1.09348
1.03732	1.03777	1.05019	1.11393	1.09633
1.04233	1.04308	1.05455	1.11696	1.09633
1.04235	1.04492	1.05722	1.11754	1.09963
1.04424	1.04711	1.05819	1.12266	1.1031
1.04533	1.04846	1.06132	1.12363	1.11313
1.04669	1.05117	1.06296	1.12586	1.11604
1.04682	1.05271	1.06344	1.12971	1.12372
1.04739	1.05371	1.06436	1.13129	1.12455
1.0508	1.05504	1.06721	1.13568	1.12455
1.05113	1.05504	1.06746	1.13689	1.12747
1.05838	1.05635	1.06763	1.13782	1.12786
1.06217	1.05678	1.06864	1.13851	1.12938
1.06494	1.0585	1.06914	1.13992	1.13557
1.06494	1.06081	1.06983	1.14069	1.14361
1.06671	1.06217	1.07044	1.14189	1.14487
1.06805	1.06583	1.0709	1.14662	1.14772
1.07095	1.06965	1.07196	1.14803	1.15037
1.07123	1.0699	1.07407	1.14925	1.1516
1.07844	1.07212	1.07417	1.14951	1.1516
1.07924	1.07605	1.07697	1.14999	1.15334
1.08105	1.07803	1.07977	1.15198	1.15343
1.0835	1.07838	1.0804	1.15404	1.15591
1.08355	1.07838	1.08203	1.15431	1.16119
1.08494	1.07923	1.08226	1.15806	1.16198
1.08597	1.07961	1.08264	1.16366	1.17267
1.0864	1.07998	1.08595	1.1651	1.17374
1.08767	1.08049	1.08631	1.16595	1.1769
1.08795	1.0805	1.08641	1.1668	1.17756
1.0887	1.08468	1.08712	1.16752	1.1806
1.08896	1.0854	1.08719	1.1709	1.1806
1.09019	1.08544	1.0922	1.1719	1.18445
1.09029	1.08736	1.09291	1.17472	1.18768
1.09087	1.08772	1.09378	1.17738	1.19053
1.09209	1.08773	1.09397	1.17911	1.19053
1.09252	1.08821	1.09472	1.18112	1.19901
1.09252	1.08911	1.09526	1.18164	1.20266
1.09272	1.08991	1.09614	1.1819	1.20931
1.09287	1.0909	1.0971	1.18276	1.21231
1.09529	1.09101	1.1	1.18477	1.2236
1.09598	1.09165	1.10025	1.18497	1.22481
1.09749	1.0918	1.10032	1.18667	1.22514
1.09757	1.09232	1.10136	1.1905	1.22802
1.09809	1.09239	1.10219	1.19075	1.23173
1.09824	1.09359	1.10219	1.19579	1.24706
1.10068	1.09445	1.10416	1.19591	1.24931
1.1007	1.09539	1.10445	1.19634	1.27708
1.10189	1.09553	1.10483	1.20058	1.28176
1.10201	1.09626	1.10499	1.20275	1.28262
1.10273	1.09637	1.10499	1.20364	1.29336
1.10303	1.09799	1.10629	1.20489	1.29646
1.1058	1.10167	1.10629	1.2063	1.30693
1.1063	1.10193	1.10691	1.2102	1.30848
1.1063	1.1033	1.10808	1.21066	1.30854
1.10866	1.10547	1.11152	1.21466	1.31196
1.11069	1.10796	1.11156	1.21682	1.32204
1.11069	1.10873	1.11248	1.21714	1.34762
1.11127	1.11179	1.11318	1.22217	1.34801
1.11289	1.11425	1.11349	1.22335	1.35731
1.11386	1.11603	1.1143	1.22552	1.36119
1.11758	1.11626	1.11639	1.22646	1.36661
1.11801	1.11647	1.11785	1.23054	1.37423
1.11896	1.11677	1.11807	1.23208	1.38328
1.12031	1.11783	1.11864	1.2337	1.40033
1.12081	1.11873	1.11883	1.23631	1.42243
1.12098	1.12041	1.11883	1.24045	1.76397
1.1217	1.12277	1.119	1.24088	2.9996
1.12293	1.12394	1.11986	1.24273
1.12297	1.12504	1.12177	1.24531
1.12477	1.12509	1.12199	1.25382
1.12522	1.12633	1.12274	1.26461
1.12551	1.12633	1.12373	1.266
1.12666	1.12657	1.12506	1.26666
1.12703	1.12772	1.12518	1.26772
1.12777	1.12939	1.12554	1.26783
1.13013	1.12974	1.12617	1.28628
1.13076	1.13207	1.12795	1.28737
1.13092	1.13207	1.12812	1.28792
1.13175	1.1343	1.12838	1.28898
1.13299	1.13441	1.12892	1.29281
1.13299	1.13489	1.12928	1.29326
1.13299	1.1358	1.12928	1.30806
1.13408	1.13668	1.13008	1.30928
1.13538	1.13759	1.13008	1.31244
1.13551	1.13988	1.13051	1.39936
1.13574	1.14118	1.13084	1.40016
1.13591	1.1414	1.13115	1.4441
1.13671	1.14151	1.13181	1.45283
1.13708	1.14224	1.1335	1.49096
1.13872	1.14297	1.13391	1.49456
1.13872	1.14358	1.13497	1.50599
1.14049	1.14567	1.13679	1.51777
1.14071	1.14604	1.13741	1.51902
1.14171	1.14609	1.13773	1.52352
1.14206	1.14752	1.13839	1.5649
1.14305	1.14757	1.1385	1.57879
1.14305	1.14826	1.1385	1.60629
1.1451	1.1485	1.13898	1.62115
1.14559	1.14895	1.13922	1.63531
1.14609	1.15048	1.13956
1.14649	1.15103	1.14001
1.1465	1.15208	1.1408
1.14873	1.1522	1.1408
1.14942	1.15317	1.1408
1.14967	1.15353	1.14193
1.15062	1.15368	1.14236
1.15095	1.15468	1.14242
1.15131	1.15499	1.14328
1.15221	1.15516	1.14328
1.15366	1.15535	1.14422
1.15398	1.15541	1.14509
1.15512	1.15572	1.14524
1.15537	1.15608	1.14524
1.15863	1.15644	1.14609
1.15967	1.15775	1.14646
1.16432	1.15821	1.14648
1.16448	1.15824	1.14736
1.16571	1.15899	1.14754
1.16572	1.15913	1.14768
1.16646	1.15998	1.14768
1.16649	1.15998	1.1477
1.16654	1.16008	1.14781
1.16654	1.16033	1.14826
1.16659	1.16082	1.14983
1.16751	1.16094	1.15129
1.16759	1.16126	1.15257
1.16759	1.16174	1.15306
1.16825	1.16174	1.15404
1.169	1.16236	1.1545
1.17021	1.16241	1.1545
1.17021	1.16241	1.15453
1.1703	1.16246	1.15498
1.1703	1.163	1.15502
1.1703	1.16455	1.15591
1.17197	1.16474	1.15637
1.17219	1.16474	1.15691
1.17271	1.16526	1.15691
1.17292	1.16542	1.15691
1.17377	1.16628	1.15712
1.17429	1.16709	1.15712
1.17553	1.16709	1.15729
1.17562	1.16709	1.15729
1.17799	1.16709	1.15784
1.17799	1.16812	1.16002
1.17819	1.16822	1.16034
1.17831	1.16894	1.1604
1.17831	1.16902	1.16073
1.17831	1.16943	1.16089
1.17831	1.16991	1.16089
1.17966	1.17059	1.16136
1.18044	1.17081	1.1615
1.18107	1.17081	1.16184
1.18108	1.17095	1.16238
1.18167	1.17171	1.16284
1.18252	1.17176	1.1635
1.18328	1.1726	1.16365
1.18334	1.17356	1.1638
1.18412	1.17414	1.16384
1.18435	1.17428	1.16459
1.18547	1.1744	1.1648
1.18737	1.1744	1.1648
1.18738	1.1753	1.16571
1.18767	1.1753	1.16578
1.18767	1.17585	1.16644
1.1883	1.17663	1.16651
1.1883	1.1772	1.16651
1.18837	1.17772	1.16748
1.18838	1.17799	1.16777
1.1885	1.17889	1.16817
1.18903	1.18074	1.16822
1.18949	1.18074	1.16871
1.19046	1.18122	1.16908
1.19102	1.18158	1.16944
1.19145	1.18251	1.16977
1.19198	1.18338	1.17038
1.19305	1.18342	1.17051
1.19444	1.18374	1.17051
1.19519	1.18476	1.17096
1.19594	1.18518	1.17115
1.19646	1.18522	1.17224
1.19646	1.18653	1.17412
1.19684	1.18653	1.17416
1.19745	1.18703	1.17505
1.19761	1.18787	1.17505
1.19845	1.1881	1.17531
1.19845	1.19043	1.17531
1.19874	1.19089	1.17541
1.19894	1.19113	1.17556
1.19994	1.19138	1.17604
1.20025	1.19146	1.17615
1.20063	1.19146	1.17616
1.20097	1.19236	1.17616
1.2013	1.19236	1.17717
1.20143	1.19286	1.17722
1.20208	1.19468	1.17735
1.20243	1.19504	1.17751
1.20247	1.19529	1.17785
1.20269	1.19595	1.17865
1.203	1.1965	1.17878
1.20375	1.19743	1.17898
1.20375	1.19774	1.17905
1.20396	1.19784	1.17966
1.20527	1.19858	1.17972
1.20542	1.19898	1.18065
1.20569	1.19976	1.18087
1.20621	1.20134	1.18087
1.20641	1.2016	1.1817
1.20661	1.20224	1.18174
1.20741	1.20274	1.18192
1.20741	1.20425	1.18252
1.20852	1.20442	1.18252
1.20944	1.20493	1.18373
1.21186	1.20518	1.18403
1.21186	1.20585	1.18439
1.21202	1.20669	1.18532
1.21206	1.20676	1.18533
1.21341	1.20706	1.18537
1.21391	1.20739	1.1858
1.21406	1.20779	1.18632
1.21608	1.20813	1.18693
1.21611	1.20813	1.18778
1.21626	1.20852	1.18812
1.21626	1.20956	1.18875
1.21771	1.21007	1.18905
1.21847	1.21121	1.1891
1.21917	1.21134	1.18949
1.2197	1.21144	1.19012
1.21998	1.21144	1.19022
1.21998	1.21211	1.19032
1.22034	1.21251	1.19072
1.22094	1.21301	1.19072
1.22111	1.21331	1.19121
1.22111	1.21377	1.19254
1.2222	1.2148	1.19316
1.2222	1.21487	1.19316
1.22292	1.21495	1.19351
1.22339	1.2157	1.19351
1.22363	1.21676	1.19373
1.2253	1.2175	1.1939
1.22592	1.2184	1.19466
1.22665	1.21954	1.19504
1.22726	1.22019	1.19559
1.22731	1.22267	1.19594
1.22825	1.22267	1.19737
1.22829	1.2238	1.19746
1.22831	1.22412	1.19831
1.22866	1.22412	1.19833
1.22874	1.22417	1.1984
1.22952	1.22489	1.19934
1.22966	1.22526	1.19952
1.23058	1.22558	1.19978
1.23198	1.22563	1.2
1.23321	1.22711	1.20026
1.23334	1.22785	1.2006
1.23369	1.22827	1.2006
1.23425	1.22827	1.2012
1.23431	1.22869	1.20135
1.23501	1.22883	1.20165
1.23517	1.22917	1.20196
1.23556	1.22917	1.20203
1.23627	1.22917	1.20256
1.23627	1.22963	1.204
1.23667	1.22963	1.20437
1.23689	1.23007	1.2049
1.23701	1.23012	1.20502
1.23779	1.23036	1.20527
1.23793	1.23056	1.20681
1.23941	1.23253	1.20708
1.24016	1.23254	1.20716
1.24056	1.23261	1.20889
1.24056	1.23376	1.20889
1.24057	1.23478	1.20893
1.24126	1.23478	1.20915
1.24126	1.23478	1.20922
1.24175	1.2348	1.2093
1.24303	1.23509	1.2093
1.2431	1.23546	1.21054
1.24315	1.23553	1.21076
1.24324	1.23613	1.21087
1.24486	1.23647	1.21119
1.24523	1.23695	1.21174
1.24629	1.23711	1.21223
1.24715	1.23711	1.21272
1.2484	1.23721	1.21334
1.2488	1.23725	1.21395
1.2488	1.23725	1.21414
1.24891	1.23725	1.21441
1.24916	1.23819	1.21441
1.24916	1.23894	1.21526
1.24925	1.23904	1.21628
1.25021	1.23904	1.21628
1.25038	1.23904	1.21628
1.25038	1.23904	1.21709
1.25113	1.2394	1.21709
1.2512	1.23944	1.21712
1.25161	1.23967	1.21729
1.25171	1.23967	1.21895
1.25184	1.23994	1.21908
1.25374	1.24019	1.22005
1.25384	1.24085	1.22054
1.25384	1.24092	1.22065
1.25524	1.24178	1.22099
1.2553	1.24178	1.2213
1.25584	1.24237	1.22147
1.25584	1.24237	1.22181
1.25618	1.24347	1.22206
1.25635	1.24354	1.22238
1.25635	1.24362	1.2225
1.25635	1.24436	1.22362
1.25723	1.24443	1.22397
1.25755	1.24533	1.22397
1.25795	1.24644	1.22436
1.25815	1.24674	1.22436
1.25817	1.24893	1.22446
1.25889	1.24904	1.22525
1.2593	1.24919	1.22631
1.25964	1.24966	1.22631
1.26005	1.24966	1.22641
1.2602	1.24982	1.22654
1.26039	1.25028	1.22654
1.2609	1.25072	1.2269
1.26133	1.25072	1.22746
1.26188	1.25101	1.22829
1.26188	1.25112	1.22844
1.26265	1.25127	1.22848
1.26323	1.25152	1.22894
1.26388	1.25152	1.2295
1.26413	1.25162	1.23017
1.26512	1.25162	1.23017
1.26514	1.25207	1.23033
1.26514	1.25207	1.23051
1.26672	1.25298	1.23057
1.26685	1.25323	1.23057
1.26712	1.25346	1.23057
1.26719	1.25521	1.23109
1.26863	1.25521	1.23179
1.26894	1.25521	1.23207
1.2701	1.25521	1.23281
1.27117	1.25548	1.23296
1.27117	1.25561	1.23332
1.27117	1.25579	1.23356
1.27193	1.25585	1.23423
1.27211	1.2561	1.23441
1.27313	1.25701	1.23458
1.27344	1.25701	1.23483
1.27377	1.25738	1.23604
1.27398	1.25785	1.23604
1.27398	1.2579	1.23669
1.27409	1.2579	1.23694
1.27469	1.2579	1.23696
1.27564	1.25812	1.23763
1.27612	1.25837	1.23766
1.27744	1.2584	1.23856
1.27786	1.25865	1.23864
1.27837	1.25876	1.23913
1.27983	1.25889	1.23965
1.28007	1.25894	1.23971
1.28089	1.25914	1.23971
1.28155	1.25914	1.24011
1.28204	1.25914	1.24044
1.28212	1.26045	1.24056
1.2822	1.2614	1.24122
1.28351	1.2614	1.24137
1.28405	1.26149	1.24146
1.28406	1.26185	1.24229
1.28436	1.26239	1.2423
1.28445	1.26239	1.24255
1.28445	1.26293	1.24328
1.28453	1.26329	1.24335
1.28479	1.26382	1.24335
1.28495	1.26384	1.24364
1.28504	1.26418	1.24364
1.28664	1.26445	1.24364
1.2872	1.26445	1.24364
1.28843	1.26481	1.24386
1.28858	1.26509	1.24386
1.28909	1.26511	1.24417
1.28909	1.26599	1.2443
1.28939	1.26599	1.2443
1.28965	1.26604	1.24499
1.28965	1.26663	1.24509
1.29088	1.26745	1.2451
1.29111	1.26751	1.24543
1.29169	1.26778	1.24654
1.29169	1.26882	1.2466
1.29201	1.26957	1.2466
1.2921	1.26968	1.24695
1.29215	1.26978	1.2478
1.29412	1.26993	1.24858
1.29412	1.27047	1.24881
1.29412	1.27119	1.24984
1.2944	1.27154	1.25015
1.29456	1.27154	1.25039
1.29543	1.27187	1.25135
1.29543	1.27212	1.25164
1.29543	1.27226	1.25164
1.29583	1.27317	1.25323
1.29589	1.27363	1.25351
1.296	1.27368	1.2538
1.29709	1.27392	1.25425
1.29765	1.27407	1.25425
1.29915	1.27407	1.25444
1.29935	1.27436	1.25482
1.29985	1.27446	1.25489
1.29997	1.27496	1.25489
1.30116	1.27508	1.25504
1.30134	1.27607	1.25505
1.30296	1.27676	1.25505
1.30296	1.27676	1.25593
1.30296	1.2768	1.25631
1.30396	1.2768	1.25673
1.30502	1.27765	1.25811
1.30672	1.27862	1.25811
1.30672	1.27892	1.25811
1.30682	1.27913	1.25899
1.30682	1.27913	1.25899
1.30685	1.27981	1.25911
1.30694	1.28025	1.25917
1.3076	1.28039	1.26064
1.3076	1.28039	1.26098
1.30789	1.28082	1.26099
1.30834	1.28156	1.26102
1.30902	1.282	1.26191
1.30909	1.28206	1.26195
1.30924	1.28215	1.26204
1.30924	1.28215	1.26222
1.30924	1.28215	1.2627
1.30924	1.28304	1.26275
1.30929	1.28304	1.26275
1.31059	1.2834	1.26285
1.31065	1.28352	1.26318
1.31209	1.28352	1.26389
1.31237	1.28379	1.26408
1.31237	1.28379	1.26432
1.31255	1.28394	1.26455
1.31292	1.28394	1.26463
1.31297	1.28394	1.26485
1.31359	1.28477	1.26485
1.31391	1.28529	1.26485
1.31427	1.28529	1.26499
1.31509	1.28529	1.26509
1.31571	1.28578	1.2659
1.31664	1.28578	1.26602
1.31696	1.28612	1.26659
1.3193	1.28612	1.26676
1.31988	1.28612	1.26678
1.3199	1.28638	1.2673
1.32033	1.28663	1.26771
1.32108	1.28663	1.26774
1.32139	1.28663	1.26814
1.32139	1.28748	1.26838
1.32156	1.28797	1.26846
1.32181	1.28807	1.26906
1.32184	1.28807	1.26944
1.32238	1.2897	1.26952
1.32251	1.29023	1.2696
1.32408	1.29068	1.26967
1.32408	1.29079	1.26967
1.32431	1.29216	1.26994
1.32543	1.29292	1.27042
1.32623	1.29299	1.27042
1.32623	1.29319	1.27119
1.32646	1.29319	1.27119
1.32668	1.29319	1.27189
1.32668	1.29382	1.27209
1.32687	1.29471	1.27223
1.32769	1.29491	1.27238
1.32783	1.29517	1.27257
1.328	1.29547	1.27322
1.32813	1.29563	1.27336
1.32905	1.29585	1.27353
1.32938	1.29626	1.27377
1.32983	1.29651	1.27404
1.33007	1.29719	1.27406
1.33014	1.29736	1.27406
1.33063	1.29736	1.27421
1.33082	1.29741	1.27482
1.33084	1.29807	1.27499
1.33128	1.29807	1.27651
1.33151	1.2981	1.27686
1.33151	1.29831	1.27766
1.3319	1.29845	1.27881
1.33352	1.30051	1.27954
1.33354	1.3019	1.28037
1.33505	1.3019	1.28059
1.33534	1.30247	1.28061
1.33628	1.30296	1.28069
1.33693	1.30296	1.28111
1.33758	1.30319	1.28111
1.33893	1.30374	1.28153
1.33902	1.30404	1.28164
1.33909	1.30459	1.28221
1.341	1.3048	1.28237
1.34118	1.30549	1.28247
1.34132	1.30634	1.28273
1.34178	1.30683	1.28323
1.34196	1.30694	1.2834
1.34242	1.30724	1.284
1.3429	1.30784	1.28433
1.34299	1.30818	1.2848
1.34383	1.30842	1.28509
1.34383	1.30862	1.28542
1.34433	1.30946	1.28656
1.34433	1.30998	1.28687
1.34447	1.31054	1.28795
1.34454	1.3109	1.28805
1.34464	1.31163	1.28807
1.34568	1.31177	1.289
1.34576	1.31177	1.28942
1.3461	1.31179	1.28942
1.34656	1.31267	1.28949
1.34669	1.3136	1.28998
1.34699	1.31383	1.29032
1.34703	1.31415	1.29181
1.34855	1.31519	1.29184
1.34858	1.31606	1.29214
1.35031	1.31631	1.29214
1.35042	1.31759	1.29231
1.35131	1.31759	1.29231
1.35174	1.31763	1.29254
1.35237	1.31775	1.29377
1.35262	1.31806	1.29473
1.35356	1.31895	1.29554
1.35456	1.31985	1.29657
1.35456	1.32007	1.29666
1.35539	1.32007	1.29763
1.3563	1.32007	1.29763
1.35703	1.32114	1.29763
1.35771	1.32261	1.29797
1.35783	1.3229	1.2986
1.35832	1.32296	1.29897
1.35923	1.32321	1.2992
1.35997	1.32371	1.29951
1.36023	1.32467	1.30052
1.36023	1.32467	1.30148
1.36082	1.32496	1.30172
1.36188	1.32496	1.30181
1.36268	1.32581	1.30181
1.36457	1.32581	1.30181
1.36462	1.32581	1.30181
1.36467	1.32581	1.30189
1.36468	1.3259	1.30209
1.36475	1.3259	1.30212
1.36567	1.32704	1.30212
1.36573	1.32793	1.3027
1.36728	1.32814	1.30289
1.36965	1.32821	1.30296
1.37027	1.32863	1.3039
1.37133	1.32917	1.30437
1.37134	1.32984	1.3048
1.37204	1.32998	1.30526
1.37219	1.32998	1.30537
1.37268	1.33146	1.30615
1.37268	1.33146	1.30721
1.37309	1.33176	1.30721
1.37555	1.33176	1.30727
1.37582	1.33183	1.30823
1.3767	1.33231	1.30828
1.37807	1.33231	1.30841
1.37878	1.33243	1.30841
1.37973	1.3328	1.30843
1.38045	1.33353	1.30906
1.38122	1.33503	1.30933
1.38225	1.33515	1.30955
1.38225	1.33559	1.30998
1.38225	1.33676	1.31016
1.3829	1.33676	1.31029
1.38342	1.33707	1.31041
1.38342	1.33749	1.311
1.38459	1.33884	1.311
1.38694	1.33982	1.31114
1.38841	1.33982	1.31114
1.38857	1.34051	1.31199
1.38957	1.34208	1.31295
1.39022	1.34208	1.31305
1.3903	1.34215	1.31329
1.39138	1.34215	1.3133
1.39138	1.3423	1.3136
1.39155	1.34251	1.3136
1.39221	1.34317	1.31391
1.39254	1.34397	1.31401
1.39293	1.34448	1.31466
1.39363	1.34456	1.31475
1.39377	1.34514	1.31492
1.39395	1.34515	1.31492
1.39485	1.3459	1.31492
1.39558	1.34591	1.31515
1.396	1.34696	1.31567
1.396	1.34785	1.31594
1.39601	1.34785	1.31609
1.39602	1.34859	1.31646
1.39692	1.34895	1.31657
1.39764	1.34914	1.31657
1.39808	1.3494	1.31695
1.39852	1.34948	1.31747
1.39876	1.35124	1.31787
1.39967	1.35128	1.31787
1.39967	1.35148	1.31835
1.4003	1.35161	1.31835
1.40126	1.35184	1.31884
1.40131	1.35217	1.31892
1.40239	1.35217	1.31892
1.40254	1.35224	1.31932
1.40445	1.35302	1.31983
1.40541	1.35351	1.31999
1.40642	1.35381	1.32076
1.40737	1.35381	1.32076
1.40742	1.35398	1.32203
1.40758	1.35398	1.32212
1.40951	1.35416	1.32262
1.41046	1.35429	1.3229
1.41113	1.35431	1.32462
1.41142	1.35431	1.32471
1.41142	1.35444	1.32508
1.41163	1.35475	1.32559
1.41475	1.35478	1.32632
1.41497	1.35553	1.32632
1.41497	1.35616	1.32751
1.41642	1.35616	1.3294
1.41722	1.35616	1.33057
1.41722	1.35655	1.33063
1.41726	1.35655	1.3317
1.42002	1.35657	1.3317
1.42066	1.35657	1.33197
1.42082	1.35675	1.33197
1.42082	1.35707	1.33221
1.42142	1.35746	1.33221
1.42256	1.35773	1.33234
1.42301	1.35831	1.33291
1.42357	1.35831	1.33301
1.42531	1.35885	1.3335
1.42639	1.35918	1.33424
1.42666	1.35919	1.33426
1.42708	1.35943	1.33448
1.42923	1.35993	1.33494
1.42937	1.35999	1.33497
1.42938	1.36008	1.33526
1.42953	1.36008	1.33595
1.43037	1.36026	1.3379
1.43146	1.36041	1.33828
1.43199	1.36083	1.33839
1.43276	1.36083	1.33851
1.43349	1.36103	1.33908
1.434	1.36115	1.33932
1.43435	1.36312	1.34034
1.4369	1.36342	1.34037
1.43773	1.36342	1.34037
1.43812	1.36408	1.34091
1.44061	1.36549	1.341
1.44103	1.36549	1.341
1.44132	1.36652	1.34133
1.44173	1.36744	1.34191
1.44181	1.3676	1.34234
1.4426	1.36782	1.34294
1.44268	1.36782	1.34321
1.44343	1.368	1.3439
1.44464	1.3683	1.3455
1.44722	1.36895	1.3455
1.45022	1.36895	1.34553
1.45149	1.36895	1.34643
1.45285	1.36896	1.34733
1.45501	1.37014	1.34733
1.45531	1.37028	1.34733
1.45777	1.37028	1.34767
1.45977	1.3714	1.34824
1.46029	1.3714	1.34872
1.46125	1.37248	1.34878
1.46283	1.37248	1.34935
1.46309	1.37256	1.34969
1.46322	1.3731	1.34974
1.46486	1.37384	1.34974
1.46861	1.37384	1.3501
1.46919	1.37384	1.3501
1.4693	1.37425	1.35013
1.46969	1.37462	1.35052
1.47118	1.37631	1.35249
1.4712	1.37631	1.35276
1.4712	1.37713	1.35467
1.47125	1.37717	1.35511
1.47136	1.37912	1.35701
1.47139	1.37914	1.35701
1.47248	1.3795	1.35836
1.47543	1.3795	1.3588
1.47595	1.3795	1.35931
1.476	1.3795	1.35931
1.478	1.37958	1.35931
1.4802	1.37969	1.35991
1.48267	1.38181	1.36037
1.48444	1.38188	1.36161
1.4874	1.3827	1.36186
1.49145	1.3827	1.36186
1.49156	1.38298	1.36257
1.49211	1.38298	1.3633
1.49381	1.38364	1.36391
1.49843	1.38364	1.36415
1.50004	1.38382	1.36453
1.50071	1.38397	1.36475
1.5009	1.38397	1.36509
1.50219	1.38416	1.36815
1.50225	1.3845	1.36815
1.50411	1.38481	1.3708
1.50445	1.38488	1.3709
1.51052	1.38584	1.37108
1.5116	1.38627	1.3714
1.51384	1.38629	1.37187
1.51455	1.38665	1.37213
1.5155	1.38665	1.37267
1.51607	1.38801	1.37267
1.51607	1.38856	1.37297
1.51821	1.38899	1.3731
1.51897	1.38912	1.37358
1.52034	1.38949	1.37379
1.52418	1.38956	1.37494
1.52493	1.38989	1.37562
1.52575	1.39019	1.37629
1.52941	1.39023	1.37719
1.53016	1.39057	1.37765
1.53018	1.39084	1.37797
1.53164	1.39096	1.37899
1.5324	1.39146	1.38054
1.53447	1.39312	1.38082
1.53833	1.3934	1.3815
1.53835	1.39349	1.38172
1.53845	1.39373	1.38179
1.53958	1.39442	1.38179
1.54366	1.39528	1.38353
1.54672	1.3954	1.38407
1.54945	1.39582	1.38425
1.55057	1.39585	1.38436
1.55113	1.39585	1.3844
1.55154	1.39887	1.38493
1.55167	1.39905	1.38534
1.55347	1.39935	1.38599
1.55679	1.39996	1.38624
1.55722	1.40051	1.38705
1.56157	1.40051	1.38714
1.56157	1.40051	1.3892
1.56234	1.40058	1.3892
1.56949	1.40066	1.38988
1.57036	1.40075	1.39077
1.57107	1.40082	1.39077
1.57243	1.40224	1.3915
1.57619	1.40246	1.39167
1.58576	1.40284	1.39186
1.58796	1.40304	1.39186
1.59015	1.40319	1.39218
1.59451	1.40383	1.39237
1.59887	1.40426	1.39288
1.59896	1.40426	1.39348
1.60289	1.40436	1.39535
1.60348	1.40605	1.39659
1.60556	1.40605	1.39664
1.60755	1.4075	1.39801
1.61014	1.4079	1.39876
1.61373	1.40797	1.39876
1.61407	1.40805	1.40027
1.61782	1.40874	1.4005
1.61876	1.40932	1.40071
1.62307	1.41052	1.40131
1.62546	1.41052	1.40162
1.62832	1.41093	1.40302
1.62851	1.41139	1.40343
1.62974	1.41144	1.40446
1.6331	1.41145	1.40521
1.6331	1.41151	1.40531
1.63453	1.41261	1.40615
1.63505	1.41367	1.40753
1.63654	1.4148	1.4076
1.64073	1.4159	1.40796
1.64734	1.4161	1.40886
1.64963	1.41682	1.40946
1.65334	1.41683	1.40946
1.65732	1.41683	1.40946
1.65855	1.41785	1.41051
1.659	1.41824	1.41076
1.67171	1.41862	1.41153
1.67814	1.4203	1.41233
1.67858	1.42042	1.41254
1.67934	1.42275	1.41391
1.68262	1.4228	1.41428
1.68477	1.42311	1.4145
1.6897	1.42384	1.4145
1.69132	1.42384	1.4152
1.69354	1.4252	1.4161
1.69639	1.42561	1.41663
1.70013	1.4267	1.4168
1.7051	1.42736	1.41705
1.70955	1.4276	1.41753
1.71011	1.42764	1.41882
1.71146	1.42771	1.41882
1.71214	1.42818	1.41966
1.71666	1.42851	1.41977
1.71759	1.42851	1.42334
1.72348	1.42939	1.42371
1.72755	1.43008	1.42425
1.73035	1.43017	1.42492
1.73236	1.43318	1.42857
1.73313	1.43496	1.42863
1.74192	1.43532	1.42863
1.75235	1.43551	1.42911
1.76208	1.43568	1.42965
1.76821	1.43581	1.42965
1.77346	1.43651	1.42968
1.77876	1.43658	1.43004
1.78099	1.43748	1.43067
1.78151	1.43784	1.43122
1.79167	1.43896	1.4329
1.79317	1.43926	1.43356
1.79468	1.43985	1.43379
1.79691	1.44005	1.43479
1.82928	1.44019	1.43601
1.8365	1.44155	1.43602
1.84551	1.44196	1.43752
1.85092	1.44197	1.43766
1.85891	1.44287	1.43849
1.8678	1.44333	1.43873
1.87003	1.44334	1.44157
1.87672	1.4437	1.44211
1.89368	1.44376	1.44211
1.89411	1.44444	1.44342
1.90019	1.44475	1.44415
1.90565	1.44475	1.44441
1.90652	1.44486	1.44539
1.91081	1.44719	1.44711
1.91192	1.44735	1.44777
1.9201	1.44792	1.4513
1.92227	1.44792	1.45229
1.94646	1.44883	1.45282
1.95126	1.44914	1.45327
1.95746	1.44952	1.4536
1.96405	1.45022	1.45411
1.96798	1.45095	1.45501
1.97021	1.45175	1.45574
1.99376	1.45364	1.45592
2.00624	1.45432	1.45945
2.04353	1.45541	1.46044
2.04543	1.45571	1.46068
2.05038	1.45651	1.46068
2.07865	1.45697	1.46068
2.11866	1.45721	1.46191
2.15053	1.45748	1.46339
2.17073	1.45762	1.46428
2.17083	1.46104	1.46677
2.19719	1.4612	1.46677
2.19833	1.46351	1.46741
2.23678	1.46458	1.46795
2.31227	1.46485	1.46847
2.46221	1.46529	1.46858
2.72539	1.46639	1.46923
2.80203	1.46639	1.47115
	1.46676	1.47116
	1.46711	1.4713
	1.46847	1.47373
	1.46847	1.47373
	1.4692	1.47547
	1.4698	1.4767
	1.46988	1.48003
	1.47053	1.48216
	1.47053	1.48351
	1.47053	1.48562
	1.4707	1.48562
	1.47298	1.48656
	1.47305	1.48711
	1.47305	1.48811
	1.47425	1.48849
	1.47428	1.48849
	1.4745	1.48889
	1.47468	1.49025
	1.47627	1.49041
	1.47698	1.49041
	1.47746	1.49047
	1.47762	1.4927
	1.47897	1.49341
	1.4799	1.4945
	1.4799	1.49636
	1.48057	1.49696
	1.48141	1.4973
	1.48147	1.49765
	1.48218	1.49776
	1.48236	1.49879
	1.48286	1.50201
	1.48385	1.50382
	1.48405	1.50659
	1.48446	1.5078
	1.48454	1.50916
	1.48485	1.5093
	1.48582	1.50995
	1.48674	1.51383
	1.48687	1.51692
	1.48955	1.51939
	1.48955	1.52079
	1.49002	1.52177
	1.49361	1.52468
	1.49421	1.52468
	1.49468	1.52477
	1.49608	1.52721
	1.4962	1.5297
	1.49853	1.53183
	1.50086	1.53356
	1.50259	1.53356
	1.50302	1.5341
	1.50341	1.53575
	1.5053	1.53966
	1.5053	1.54097
	1.50571	1.54449
	1.50585	1.54566
	1.50673	1.54572
	1.5073	1.54773
	1.50788	1.5478
	1.50885	1.54943
	1.50958	1.55183
	1.51076	1.5548
	1.51139	1.5594
	1.51188	1.56033
	1.51239	1.56179
	1.51254	1.56179
	1.51416	1.56376
	1.51416	1.56422
	1.51639	1.56529
	1.51644	1.56631
	1.51809	1.56631
	1.51908	1.56812
	1.51947	1.57136
	1.52127	1.57162
	1.52311	1.57321
	1.52422	1.57424
	1.52422	1.5778
	1.52452	1.5801
	1.52501	1.58106
	1.52557	1.58339
	1.52566	1.58395
	1.526	1.59339
	1.52785	1.5997
	1.53006	1.5997
	1.53006	1.60576
	1.53122	1.60771
	1.53122	1.61105
	1.53222	1.61231
	1.53243	1.61352
	1.53243	1.61686
	1.53276	1.62832
	1.53355	1.62841
	1.53364	1.63327
	1.53364	1.63418
	1.53444	1.63531
	1.53472	1.64064
	1.53554	1.6422
	1.53718	1.64221
	1.53764	1.64842
	1.53884	1.65007
	1.54009	1.65371
	1.54288	1.65952
	1.54384	1.66063
	1.54427	1.66263
	1.54427	1.66752
	1.54542	1.67127
	1.54542	1.67527
	1.54542	1.68
	1.54816	1.68122
	1.5484	1.68846
	1.55232	1.69209
	1.55232	1.69741
	1.5524	1.70843
	1.55456	1.70892
	1.55476	1.71351
	1.55483	1.71351
	1.55667	1.72104
	1.5575	1.72271
	1.55922	1.72466
	1.56098	1.73204
	1.56188	1.73288
	1.56211	1.74206
	1.56462	1.74579
	1.56624	1.75261
	1.56644	1.76519
	1.56728	1.76538
	1.56857	1.7687
	1.57305	1.77804
	1.57354	1.77845
	1.57432	1.79337
	1.57676	1.79631
	1.57676	1.80754
	1.57811	1.84279
	1.58023	1.84689
	1.58039	1.84696
	1.58152	1.85162
	1.58164	1.86422
	1.58165	1.88468
	1.58203	1.9071
	1.58653	1.91459
	1.58653	1.91492
	1.58741	1.93198
	1.58855	1.93662
	1.58958	1.94351
	1.59152	1.96983
	1.5937	1.9823
	1.5964	2.0378
	1.59701	2.04611
	1.59739	2.05001
	1.59916	2.05583
	1.60124	2.0999
	1.60579	2.11835
	1.60689	2.1413
	1.61007	2.14591
	1.61018	2.23561
	1.61018	2.27791
	1.6115	2.29082
	1.6151	2.50718
	1.61525	2.54848
	1.61677	2.62838
	1.61693	2.644
	1.61693	2.65234
	1.61786	2.73471
	1.61921	2.81029
	1.61991	2.912
	1.62076	3.06799
	1.62179	3.29695
	1.62224	4.5546
	1.62308
	1.6275
	1.62834
	1.62927
	1.63053
	1.63062
	1.63159
	1.63213
	1.63323
	1.63521
	1.64277
	1.64558
	1.64661
	1.64889
	1.65189
	1.65407
	1.65413
	1.66233
	1.6626
	1.66426
	1.66477
	1.66659
	1.66717
	1.66835
	1.67173
	1.67594
	1.67942
	1.68042
	1.68042
	1.68438
	1.68527
	1.68544
	1.6876
	1.6876
	1.68921
	1.69915
	1.70226
	1.70371
	1.70627
	1.70683
	1.70862
	1.71121
	1.72136
	1.72883
	1.73791
	1.73969
	1.74938
	1.75245
	1.75801
	1.77095
	1.77262
	1.77722
	1.77966
	1.77981
	1.78495
	1.78564
	1.7862
	1.78674
	1.81543
	1.81659
	1.82641
	1.84287
	1.84759
	1.85064
	1.85333
	1.85773
	1.85857
	1.87043
	1.87442
	1.88192
	1.88606
	1.88722
	1.90697
	1.90702
	1.90982
	1.91064
	1.91402
	1.91563
	1.92401
	1.92753
	1.94099
	1.95867
	1.9817
	1.9817
	2.01356
	2.03015
	2.05161
	2.05174
	2.08983
	2.1052
	2.13812
	2.15898
	2.23924
	2.25135
	2.42021
	2.48995
	2.76617
	2.87727
	3.07208
	3.12079
	3.16218
	3.32822
	3.34719
	3.41573
	6
