# Supplementary material for: Unraveling the molecular interactions involved in phase separation of glucocorticoid receptor
Source: BMC Biol. 2020 Jun 2;18:59. doi: 10.1186/s12915-020-00788-2 (PMC7268505; doi:10.1186/s12915-020-00788-2)
Supplement: Supplementary file 24 — Additional file 24: Supplementary Table S12. Related to Supplementary Fig. S9. Raw data. [file 12915_2020_788_MOESM24_ESM.xlsx]

## Sheet: Table S12
Supplementary Table S12
Related to Additional File 12: Supplementary Fig. S9
Raw data of Additional File 12: Supplementary Fig. S9
GFP-GR and mCh-GR intensities (relative to mean nuclear intensities) at GFP-GR foci					GFP-GR and mCh-GRmon intensities (relative to mean nuclear intensities) at GFP-GR foci					mCh-GR and GFP-GRmon intensities (relative to mean nuclear intensities) at mCh-GR foci
GFP-GR intensities	mCh-GR intensities				GFP-GR intensities	mCh-GRmon intensities				mCh-GR intensities	GFP-GRmon intensities
1.2851	1.26209				1.30202	0.955702				1.20167	0.340849
1.22392	1.20547				1.25705	0.934542				1.47912	0.747246
1.23779	1.09527				1.27604	0.868196				1.1925	1.05095
1.24186	1.15814				1.21715	1.11723				1.20162	0.993754
1.29172	1.2158				1.3049	0.962405				1.20298	1.0899
1.22693	1.34325				1.19087	1.16096				1.34991	0.93988
1.19074	1.18826				1.23677	1.16298				1.1903	0.924302
1.21608	1.33654				1.28714	1.15551				1.2301	0.881194
1.18712	1.18826				1.20386	1.08452				1.25095	1.09481
1.22342	1.36759				1.26449	1.0701				1.58975	1.09678
1.23648	1.23052				1.2922	1.14412				1.35756	0.625307
1.18984	1.2313				1.21541	1.1845				1.3395	0.752474
1.25571	1.36392				1.23369	1.1845				1.23876	0.765476
1.16722	1.29159				1.19693	1.05799				1.19944	1.06744
1.21065	1.19472				1.28181	1.12716				1.22835	1.02679
1.24186	1.21409				1.1896	1.19779				1.19322	0.982902
1.21065	1.1538				1.20263	1.09029				1.19048	1.1586
1.21523	1.20924				1.22638	1.00145				1.20788	0.905435
1.41152	1.38458				1.21725	1.07559				1.21025	1.11808
1.19248	1.23254				1.26144	1.19799				1.21709	0.988682
1.18849	1.20919				1.20748	1.13491				1.65257	0.895184
1.21487	1.11939				1.21598	1.08222				1.21725	1.14229
1.34372	1.28456				1.20213	1.10644				1.19646	1.00124
1.22271	1.29159				1.29528	1.00057				1.19182	1.03796
1.24298	1.28689				1.19087	1.20134				1.18935	0.976597
1.35592	1.38247				1.23388	1.09162				1.19744	1.02578
1.46229	1.44353				1.2231	1.24285				1.22726	1.04761
1.26008	1.19916				1.28243	1.12203				1.19053	1.01628
1.27376	1.27222				1.28181	0.888386				1.20735	0.969414
1.20119	1.19994				1.32276	1.127				1.17017	1.00942
1.24573	1.15649				1.18777	1.20566				1.23141	0.976491
1.20341	1.16367				1.20138	1.20566				1.41117	0.941414
1.31956	1.37756				1.20675	1.1845				1.80286	1.19837
1.19963	1.20304				1.24917	1.14477				1.74213	1.15622
1.25013	1.23336				1.26944	0.784566				1.77445	0.825731
1.218	1.23161				1.28676	1.09607				1.89868	1.06438
1.21408	1.24266				1.21252	1.10374				1.43616	1.13333
1.30439	1.28999				1.24023	1.12664				1.42325	1.16483
1.23711	1.23993				1.20963	1.15761				1.53398	1.21717
1.1849	1.2547				1.27315	1.24172				1.45549	1.05827
1.21336	1.21409				1.33748	0.948958				1.51578	1.17883
1.1835	1.24855				1.196	1.1692				1.55138	1.0414
1.24684	1.14523				1.19762	1.09453				1.66593	1.11366
1.20769	1.19766				1.33666	0.975892				1.54335	0.8671
1.19029	1.1366				1.18437	1.15086				1.471	1.03699
1.20687	1.2579				1.18827	1.18721				1.6773	1.13995
1.24826	1.15137				1.25409	0.961073				1.79591	0.847121
1.20612	1.14523				1.23365	1.14162				1.67706	0.631825
1.22787	1.1942				1.19589	1.16245				1.52727	0.747405
1.2059	1.27222				1.20464	1.13067				1.83731	0.865213
1.18939	1.26881				1.26343	1.09441				1.21909	1.01914
1.16954	1.19751				1.21734	1.20469				1.19973	1.0428
1.22151	1.23522				1.24853	1.12922				1.21523	0.98408
1.22789	1.2126				1.21252	1.25182				1.31878	1.08866
1.23643	1.39492				1.23994	1.21592				1.22299	0.994832
1.21475	1.21461				1.18843	1.08856				1.21928	1.06653
1.19863	1.20671				1.1952	1.11048				1.20444	1.05689
1.2007	1.17963				1.19617	1.0342				1.22238	1.00698
1.19183	1.10214				1.20926	1.14582				1.22664	1.10973
1.24322	1.37611				1.17498	1.06336				1.29828	0.773731
1.19617	1.22484				1.25582	0.979244				1.23907	1.06816
1.26294	1.31608				1.22271	1.08436				1.21867	1.09134
1.20454	1.16243				1.38718	0.918672				1.18503	1.05513
1.22228	1.12182				1.23417	1.39315				1.18741	1.08091
1.18794	1.30879				1.17462	1.07769				1.20848	1.01986
1.23101	1.22701				1.21732	1.10826				1.30274	1.08364
1.17977	1.21409				1.20585	1.05302				1.55487	1.14431
1.22259	1.28126				1.20622	1.13681				1.189	1.01226
1.25548	1.22463				1.27834	0.928768				1.19536	0.826723
1.3156	1.40354				1.21666	1.16742				1.33788	1.10074
1.1912	1.23564				1.3421	1.04244				1.26263	1.09394
1.24135	1.28353				1.25789	1.11335				1.20319	1.07938
1.17916	1.19859				1.20906	0.993377				1.26034	1.02684
1.19149	1.10622				1.21747	1.07297				1.26294	1.11926
1.22151	1.35188				1.30656	1.0153				1.22365	1.07803
1.24914	1.25635				1.20819	1.12393				1.21789	0.982523
1.2403	1.22603				1.26015	0.948958				1.19298	1.01461
1.23275	1.18459				1.21829	1.02972				1.20586	1.05086
1.29413	1.03317				1.22984	1.07414				1.25645	1.01574
1.31163	1.28378				1.16489	1.03982				1.3224	1.09591
1.29079	1.24388				1.25149	0.948958				1.19377	0.989248
1.26263	1.13968				1.20097	1.15761				1.2278	1.02403
1.29126	1.15552				1.18261	1.2353				1.20235	1.07568
1.2884	1.26645				1.26048	1.12135				1.21466	1.0355
1.29604	1.25068				1.1952	1.05799				1.18205	1.06085
1.35998	1.22573				1.25756	1.08222				1.19801	1.10191
1.24665	1.2065				1.26921	1.06828				1.21144	1.06339
1.3218	1.24898				1.24283	1.18789				1.57204	1.09368
1.2717	1.10454				1.15839	1.0701				1.2207	1.07915
1.24876	1.12935				1.1754	1.02972				1.20887	1.04984
1.3218	1.03657				1.22984	0.94492				1.19334	1.12098
1.28098	1.17061				1.25582	1.14077				1.22079	1.09178
1.32324	1.31185				1.38574	1.0701				1.23245	1.00287
1.33054	1.29642				1.28127	1.08229				1.20887	1.08048
1.34036	1.11018				1.18733	0.999646				1.22318	1.06602
1.35323	1.20711				1.34242	1.03034				1.19615	1.08214
1.28759	1.21336				1.25859	1.06883				1.23956	1.02973
1.23523	1.19433				1.23069	0.897285				1.24484	0.948441
1.27726	1.15552				1.23569	1.18064				1.24702	1.00669
1.32051	1.21112				1.21068	0.920897				1.25067	1.0513
1.23353	1.27732				1.1767	1.13636				1.31608	1.00376
1.45274	1.32817				1.22902	1.0673				1.40259	1.06019
1.31093	1.25279				1.28286	1.09067				1.24564	1.03094
1.32859	1.1734				1.20186	0.927627				1.27558	1.13877
1.29256	1.27576				1.19418	1.24628				1.32845	1.05329
1.41247	1.29146				1.20425	0.978276				1.31873	0.963226
1.31366	1.31947				1.22812	1.1314				1.31608	0.989452
1.27289	1.18101				1.28981	1.14298				1.97579	1.21212
1.31584	1.48688				1.19392	1.16942				1.31503	1.06399
1.27341	1.17496				1.31502	0.893861				1.33814	0.99093
1.26999	1.18468				1.23618	1.03636				1.2753	1.04105
1.27838	1.35264				1.35113	1.19669				1.29755	1.03952
1.29031	1.29146				1.194	1.25148				1.2619	0.991836
1.36237	1.52936				1.26358	1.11629				1.29224	1.11037
1.26979	1.24048				1.19603	0.983825				1.42382	1.04965
1.36511	1.46397				1.23027	1.1039				1.31918	1.11582
1.35266	1.45004				1.18816	1.17084				1.27901	1.05745
1.30749	1.25068				1.19078	1.15596				1.29198	1.11105
1.33545	1.33551				1.20567	1.18654				1.30064	1.04588
1.37429	1.24497				1.19905	1.02444				1.58732	1.11795
1.33081	1.21595				1.24712	1.12444				1.37649	1.1204
1.27409	1.13288				1.20901	1.15986				1.40956	1.08783
1.29	1.28011				1.33512	0.94451				1.45325	0.976577
1.34566	1.37452				1.45515	1.16588				1.79247	0.887884
1.27886	1.22349				1.30962	1.11771				1.47981	0.956073
1.34466	1.40239				1.19094	1.16092				1.96176	1.12411
1.39172	1.36827				1.19948	1.2144				1.8387	1.2078
1.3902	1.32926				1.25553	1.11842				1.29523	0.969186
1.44216	1.47274				1.27609	1.14309				1.39023	1.02045
1.391	1.42741				1.19352	1.15537				1.72321	0.949941
1.3051	1.54636				1.33604	1.1876				1.47086	0.928893
1.27886	1.22349				1.19233	1.21015				1.77074	0.935149
1.33493	1.55485				1.21598	1.12078				2.04239	0.875478
1.30724	1.3124				1.24874	1.01393				1.7932	1.1166
1.27726	1.29146				1.3517	1.10047				1.26052	0.993465
1.3515	1.41986				1.23561	1.17497				1.2245	1.0713
1.27886	1.16687				1.27627	1.03105				1.35912	0.96587
1.31894	1.33225				1.21178	1.03506				1.31482	0.97788
1.3009	1.2727				1.17232	1.00744				1.51025	0.967507
1.28022	1.17496				1.21943	1.12161				1.20907	1.02153
1.24373	1.37216				1.20925	1.01393				1.95141	1.10813
1.19629	1.21487				1.44826	1.03613				1.32483	1.04554
1.25521	1.21719				1.18096	0.933766				1.31196	1.06956
1.17552	1.14375				1.23326	1.07887				1.22676	1.08455
1.22877	1.15071				1.21457	1.04687				1.33126	1.12958
1.2027	1.17246				1.2363	0.94451				1.5882	0.81323
1.24016	1.26994				1.18816	1.09209				1.26052	1.12106
1.22565	1.20688				1.33023	1.217				1.33769	1.16232
1.18234	1.21941				1.26321	0.80673				1.26787	1.11695
1.25712	1.30462				1.36098	0.992798				1.43156	1.10348
1.23338	1.28112				1.21204	0.955254				1.26535	1.03994
1.16384	1.13857				1.84159	1.01913				1.26669	1.07758
1.18383	1.1904				1.22825	1.08985				1.26978	1.07706
1.22111	1.29091				1.28329	1.10118				1.27222	1.02431
1.18313	1.18841				1.31828	1.00661				1.38227	0.916758
1.18005	1.23826				1.2879	1.01712				1.3274	1.07916
1.17376	1.15601				1.22256	1.06257				1.58421	0.961863
1.19505	1.19993				1.1878	1.0693				1.3274	1.0582
1.20874	1.1593				1.21784	0.965289				1.36771	0.978312
1.19857	1.22216				1.17983	1.26919				1.28953	1.03899
1.63904	1.52048				1.21799	1.05348				1.39922	1.10987
1.19309	1.2301				1.20388	1.18973				1.28624	1.04398
1.15322	1.24823				1.21339	1.04392				1.37628	0.985515
1.18308	1.24619				1.27571	0.956907				1.33126	0.906936
1.21267	1.19927				1.23402	1.03424				1.25838	1.04336
1.23613	1.22416				1.20126	1.06257
1.18508	1.18243				1.3442	1.07946
1.19599	1.29808				1.23506	0.900236
1.21075	1.18203				1.20345	1.21015
1.18854	1.14574				1.1802	1.09481
1.17909	1.24516				1.2958	1.06257
1.14546	1.18069				1.30603	1.07332
1.19047	1.17417				1.36041	0.934191
1.18872	1.10333				1.18316	1.08154
1.69711	1.95993				1.21756	1.26852
1.2061	1.18789				1.28738	0.97381
1.17921	1.22741				1.31664	1.01322
1.20629	1.19125				1.19894	1.1532
1.18499	1.22785				1.28077	1.02173
1.4353	1.62256				1.28238	0.838143
1.20567	1.23282				1.25613	1.08913
1.15489	1.1605				1.16917	1.09907
1.62178	1.71569				1.21431	1.12952
1.16963	1.18956				1.17463	1.07632
1.18383	1.11862				1.15806	0.984419
1.21542	1.31039				1.56455	0.964635
1.16886	1.23599				1.18436	1.08657
1.16451	1.17598				1.3005	0.987494
1.16479	1.13072				1.19791	1.10425
1.21087	1.24275				1.22424	1.0736
1.21631	1.24073				1.18848	1.09497
1.25453	1.24424				1.3297	1.06232
1.19263	1.26419				1.18254	1.23008
1.16546	1.23946				1.26205	1.05182
1.21183	1.24555				1.24091	1.09743
1.17786	1.18183				1.40929	0.862744
1.17301	1.18083				1.14694	0.98406
1.18832	1.22821				1.17974	0.98406
1.20152	1.26489				1.17587	1.04085
1.20613	1.27352				1.20132	0.995797
1.20214	1.24591				1.17077	0.98201
1.16143	1.16767				1.16851	1.18108
1.18508	1.22103				1.18398	1.08698
1.1904	1.27215				1.2175	0.964482
1.17035	1.1605				1.14286	1.16175
1.17474	1.22297				1.16529	0.958434
1.19466	1.23085				1.18099	1.20957
1.19381	1.28792				1.38454	1.12455
1.19012	1.09469				1.15407	1.04013
1.18089	1.17695				1.22705	1.11757
1.2165	1.20083				1.17354	1.43509
1.25573	1.20374				1.16591	1.26426
1.18207	1.17964				1.55577	1.15361
1.2147	1.15865				1.23402	1.09876
1.22383	1.14614				1.14234	1.14869
1.17955	1.14135				1.38092	0.956742
1.25302	1.20536				1.229	1.084
1.22764	1.3592				1.14419	1.1532
1.18113	1.32116				1.18099	0.999436
1.17444	1.19454				1.17857	1.06232
1.22941	1.26356				1.22989	1.10773
1.17502	1.14554				1.14197	1.12757
1.21444	1.29808				1.23394	1.11824
1.22157	1.20536				1.23625	0.979499
1.21613	1.1996				1.15838	1.09554
1.20991	1.09842				1.16343	1.03531
1.18743	1.27538				1.19229	1.12501
1.18425	1.15068				1.15734	1.08201
1.19698	1.10305				1.2177	1.00513
1.23754	1.2243				1.18479	1.11291
1.22964	1.24441				1.22266	1.11332
1.20634	1.14505				1.19695	1.08769
1.23154	1.24484				1.70904	0.922557
1.18231	1.23809				1.31553	1.05725
1.20468	1.17817				1.34549	0.893747
1.2206	1.24711				1.34738	1.16041
1.28056	1.23083				1.46253	1.18191
1.20218	1.13163				1.33969	1.20366
1.19376	1.1679				1.3672	1.17922
1.19137	1.10246				1.42158	1.19106
1.26993	1.25473				1.42299	1.12003
1.18819	1.10476				1.45361	1.07906
1.14145	1.23495				2.06385	1.39044
1.26592	1.22336				1.35639	1.11715
1.15975	1.15924				1.38377	1.21878
1.2214	1.25101				2.67731	1.12448
1.1629	1.30644				1.67753	0.719276
1.18638	1.09773				1.36481	1.1995
1.20773	1.1001				1.3669	1.24052
1.18471	1.08354				1.36978	0.910625
1.8119	1.95758				1.58512	0.953467
1.18138	1.16516				1.6169	1.11563
1.20204	1.20003				1.34381	1.23911
1.21415	1.23374				1.44549	1.06593
1.82708	1.91171				1.47326	1.24052
1.18762	1.25387				1.34868	1.11698
1.20059	1.23022				1.33489	1.24538
1.21792	1.23095				1.32829	1.1018
1.26198	1.35295				1.42528	1.1883
1.17535	1.17699				1.5913	1.01172
1.18415	1.18628				1.36827	0.976792
1.29619	1.45733				1.31334	0.992147
1.21374	1.23809				1.48687	0.914259
1.21892	1.21536				1.24561	0.994877
1.21133	1.02203				1.44743	1.09769
1.24081	1.19979				1.20521	0.893158
1.19559	1.30907				1.18694	1.09769
1.22392	1.28219				1.20362	1.05543
1.22658	1.24876				1.17688	1.14343
1.18591	1.17294				1.17523	1.12989
1.31596	1.2817				1.18795	0.931394
1.20634	1.15924				1.19066	0.914746
1.17375	1.13667				1.19928	1.05799
1.19543	1.14346				1.18828	0.987925
1.23277	1.22466				1.2607	1.13428
1.18671	1.24536				1.25176	1.13337
1.17608	1.1931				1.16905	1.25448
1.21069	1.30173				1.28454	1.14929
1.19314	1.2225				1.25861	0.890413
1.18138	1.16397				1.235	1.18917
1.18388	1.16161				1.28148	1.0547
1.20634	1.19236				1.30697	1.15715
1.19525	1.16319				1.14516	1.02726
1.27342	1.29083				1.15929	1.16502
1.18138	1.1829				1.16831	1.11288
1.1964	1.19501				1.29267	0.933041
1.20495	1.14545				1.30038	0.869008
1.23567	1.2935				1.36183	0.927369
1.52576	1.57115				1.177	0.985913
1.16059	1.09418				1.16235	1.09769
1.20634	1.19927				1.18202	0.914746
1.19692	1.18922				1.21919	0.940907
1.4067	1.41929				1.63998	1.29839
1.19247	1.06856				1.35155	1.20874
1.20634	1.19305				1.21127	1.09769
1.25903	1.32485				1.17183	0.965971
1.26198	1.16811				1.22234	1.19667
1.37731	1.20774				1.19143	1.08983
1.19206	1.23535				1.15968	1.05196
1.22506	1.22825				1.28445	1.19466
1.20819	1.14346				1.17161	0.980059
1.19631	1.23578				1.13656	1.25247
1.20872	1.22007				1.15257	0.994877
1.22714	1.27162				1.18848	0.985181
1.48532	1.39109				1.15746	1.15477
1.20634	1.04095				1.20637	0.985181
1.16913	1.15516				1.17981	1.04757
1.13956	1.11127				1.20758	1.21076
1.17241	1.13765				1.22719	1.06879
1.19293	1.25218				1.26752	1.1352
1.18271	0.98431				1.15117	1.00622
1.15917	1.23517				1.22643	1.10446
1.1834	1.20456				1.15609	1.26235
1.16015	1.12445				1.17984	0.979327
1.17846	1.25966				1.14391	0.960483
1.28013	1.39313				1.20738	1.00842
1.17127	1.18636				1.17129	1.14343
1.18271	1.13106				1.28014	1.00622
1.19942	1.22381				1.17784	0.958471
1.14201	1.11786				1.20231	1.17197
1.16345	1.11456				1.26051	1.04866
1.19453	1.25095				1.19771	1.12349
1.21801	1.37176				1.18247	0.914746
1.16366	1.21348				1.21153	1.17892
1.30627	1.40255				1.34194	1.07245
1.17486	1.166				1.16235	0.792719
1.19683	1.17029				1.21376	1.18917
1.22338	1.24943				1.18635	1.1041
1.15086	1.13474				1.21376	1.09239
1.16358	1.18216				1.21263	1.06074
1.17646	1.19514				1.31128	1.11343
1.14699	1.09948				1.2001	0.995975
1.17682	1.28886				1.15117	0.869008
1.16486	1.21417				1.2764	1.07739
1.20999	1.28423				1.21855	1.10428
1.16421	1.21538				1.18775	0.914746
1.21781	1.25602				1.14894	1.18917
1.26	1.3292				1.13553	1.09769
1.20372	1.24787				1.20749	0.981705
1.20735	1.22421				1.27067	1.01889
1.2014	1.27557				1.30698	1.04716
1.29333	1.31769				1.22149	1.11223
1.20507	1.23459				1.30084	1.03395
1.26989	1.37928				1.17644	0.895197
1.14941	1.18711				1.22599	0.927948
1.16669	1.1893				1.19582	0.960699
1.17571	1.17298				1.20092	1.11354
1.17509	1.17779				1.41562	0.975
1.20183	1.16238				1.19366	1.0262
1.24968	1.35645				1.2263	1.01889
1.14446	1.21679				1.2297	1.03712
1.21343	1.32121				1.2161	1.07347
1.1984	1.16568				1.20272	1.13002
1.18884	1.18281				1.19208	0.990721
1.17506	1.19107				1.22404	1.31004
1.1321	1.15545				1.26277	1.1202
1.18841	1.17908				1.2617	1.27642
1.193	1.28109				1.18324	1.00983
1.14526	1.19251				1.37289	1.24934
1.18691	1.10937				1.17814	1.0917
1.16238	1.20329				1.19004	1.0917
1.18956	1.23022				1.20478	1.01889
1.1617	1.14754				1.30224	1.01692
1.21507	1.24316				1.26031	1.0917
1.18983	1.18398				1.18596	1.15721
					1.17987	1.15131
					1.16397	1.08264
					1.18601	1.22915
					1.26144	1.00983
					1.23084	1.02347
					1.25918	0.909716
					1.33075	1.12533
					1.18494	1.03712
					1.26241	0.966921
					1.26839	1.1202
					1.17474	0.927948
					1.22256	1.19618
					1.27061	1.19814
					1.27511	1.1238
					1.22645	1.17271
					1.21238	1.13854
					1.16284	1.03712
					1.19048	1.11288
					1.30317	1.06692
					1.15701	1.21648
					1.18227	1.0917
					1.26994	1.119
					1.21554	1.33734
					1.18788	1.13635
					1.18684	1.04672
					1.18809	0.998144
					1.22652	1.19094
					1.31342	1.08133
					1.22999	1.02347
					1.49315	1.21507
					1.19956	0.960699
					1.31657	1.02151
					1.17916	1.28821
					1.44428	1.1762
					1.18276	1.06834
					1.24912	1.04389
					1.18991	1.05731
					1.75128	1.32402
					1.41542	0.95131
					1.29145	1.08701
					1.34094	1.15546
					1.33964	0.97107
					1.20072	1.2321
					1.24082	1.17172
					1.2322	1.00437
					1.20704	1.2191
					1.22064	0.940066
					1.28688	1.01266
					1.34534	1.13231
					1.17984	1.06441
					1.24444	1.11507
